# Supplementary material for: Genome-wide identification and functional analysis of circRNAs in Zea mays
Source: PLoS One. 2018 Dec 11;13(12):e0202375. doi: 10.1371/journal.pone.0202375 (PMC6289457; doi:10.1371/journal.pone.0202375)
Supplement: S1 Table — (XLS) [file pone.0202375.s005.xls]

## Sheet: Sheet1
S1 Table. Prediction of circRNAs from various data sets in Z.mays.
Group	Position of CircRNAs	Chr	Start	End	CircRNA Name	Strand	Position of Back-splicing Sites	Closest Gene ID	Corresponding circRNA ID from Different Data
circRNAs overlap with genes	10:3438462:3442388	10	3438462	3442388	stemctrl_test_circ_001949	-	utr3-inter	20874519;20874833;	stemctrl_test_circ_001949
intergenic circRNAs	6:134682234:134767183	6	134682234	134767183	seedlingd_test_circ_002141	-	inter-inter		seedlingd_test_circ_002141
intergenic circRNAs	3:143861281:143861477	3	143861281	143861477	tassel_test_circ_000561	+	inter-inter		tassel_test_circ_000561
circRNAs overlap with genes	8:18973835:19010494	8	18973835	19010494	ear_test_circ_001156	+	cds-inter	20849156;20849475;	ear_test_circ_001156
intergenic circRNAs	10:116057715:116057817	10	116057715	116057817	Rdr_test_circ_002246	+	inter-inter		Rdr_test_circ_002246
circRNAs within genes	1:20419728:20419968	1	20419728	20419968	seedlingc_test_circ_001136	-	cds-cds	20870047;	seedlingc_test_circ_001136	seedlingd_test_circ_001222	root_test_circ_002132
circRNAs overlap with genes	1:299565756:299641969	1	299565756	299641969	seedlingc_test_circ_000827	-	cds-cds	20864035;20867626;	seedlingc_test_circ_000827
intergenic circRNAs	3:8541510:8541627	3	8541510	8541627	leafctrl_test_circ_000393	-	inter-inter		leafctrl_test_circ_000393
intergenic circRNAs	6:161413598:161413777	6	161413598	161413777	ear_test_circ_001733	-	inter-inter		ear_test_circ_001733
circRNAs within genes	2:51445071:51445149	2	51445071	51445149	control_test_circ_001122	-	cds-cds	20846671;	control_test_circ_001122
intergenic circRNAs	9:149807372:149807946	9	149807372	149807946	control_test_circ_000928	+	inter-inter		control_test_circ_000928
circRNAs within genes	1:293793389:293793493	1	293793389	293793493	heat_test_circ_004278	+	utr5-cds	20869054;	heat_test_circ_004278
intergenic circRNAs	8:167259317:167263722	8	167259317	167263722	Rctrl_test_circ_001066	+	inter-inter		Rctrl_test_circ_001066
circRNAs within genes	2:236796197:236796416	2	236796197	236796416	heat_test_circ_005643	-	cds-cds	20843879;	heat_test_circ_005643
circRNAs within genes	4:213782066:213782171	4	213782066	213782171	stemctrl_test_circ_002855	+	cds-utr3	20855224;	stemctrl_test_circ_002855
circRNAs within genes	4:172752676:172752814	4	172752676	172752814	stemdr_test_circ_004276	+	cds-cds	20860233;	stemdr_test_circ_004276
intergenic circRNAs	10:36778811:36779291	10	36778811	36779291	seedling_test_circ_000621	+	inter-inter		seedling_test_circ_000621
circRNAs within genes	3:154667770:154667920	3	154667770	154667920	leafctrl_test_circ_000670	-	cds-cds	20827916;	leafctrl_test_circ_000670
circRNAs within genes	5:201069449:201069550	5	201069449	201069550	Rdr_test_circ_002452	-	cds-cds	20882197;	Rdr_test_circ_002452
circRNAs overlap with genes	9:16799955:16840662	9	16799955	16840662	stemctrl_test_circ_003298	+	inter-inter	20839938;	stemctrl_test_circ_003298
intergenic circRNAs	2:33832399:33832803	2	33832399	33832803	pollen_test_circ_001668	-	inter-inter		pollen_test_circ_001668
circRNAs within genes	4:36306807:36306989	4	36306807	36306989	leafctrl_test_circ_000359	+	utr5-cds	20857676;	leafctrl_test_circ_000359	Rdr_test_circ_000388
circRNAs within genes	6:54213474:54213604	6	54213474	54213604	control_test_circ_003053	+	cds-cds	20824026;	control_test_circ_003053
circRNAs within genes	1:299990443:299990624	1	299990443	299990624	heat_test_circ_004438	-	cds-cds	20862293;	heat_test_circ_004438
intergenic circRNAs	10:36779147:36779267	10	36779147	36779267	seedlingc_test_circ_001829	+	inter-inter		seedlingc_test_circ_001829	seedlingd_test_circ_001941	control_test_circ_005734	leafctrl_test_circ_002732	leafdr_test_circ_002405	Rctrl_test_circ_003129	stemctrl_test_circ_003107	stemdr_test_circ_003522
intergenic circRNAs	10:36779105:36779225	10	36779105	36779225	seedlingc_test_circ_000666	+	inter-inter		seedlingc_test_circ_000666	seedlingd_test_circ_000749	leafctrl_test_circ_000985	leafdr_test_circ_000891	Rctrl_test_circ_001195	Rdr_test_circ_001106	stemctrl_test_circ_003091	stemdr_test_circ_001338	shoot_test_circ_001013	tassel_test_circ_000759
circRNAs within genes	3:216006744:216006960	3	216006744	216006960	pollen_test_circ_001848	+	intron-cds	20828736;	pollen_test_circ_001848
intergenic circRNAs	8:19551935:19552228	8	19551935	19552228	tassel_test_circ_001127	+	inter-inter		tassel_test_circ_001127
circRNAs within genes	3:136322333:136322553	3	136322333	136322553	root_test_circ_002853	+	intron-intron	20825624;	root_test_circ_002853
circRNAs overlap with genes	3:211806202:211863467	3	211806202	211863467	ovule_test_circ_000285	-	cds-cds	20825691;20827542;	ovule_test_circ_000285
circRNAs within genes	1:231707246:231707458	1	231707246	231707458	ear_test_circ_002205	-	utr3-utr3	20867590;	ear_test_circ_002205
intergenic circRNAs	5:85388701:85388871	5	85388701	85388871	stemctrl_test_circ_000763	-	inter-inter		stemctrl_test_circ_000763
intergenic circRNAs	9:102440306:102440389	9	102440306	102440389	control_test_circ_007143	+	inter-inter		control_test_circ_007143	heat_test_circ_007895
circRNAs within genes	9:3907307:3907409	9	3907307	3907409	tassel_test_circ_002424	+	intron-intron	20838176;	tassel_test_circ_002424
intergenic circRNAs	4:185570931:185610835	4	185570931	185610835	control_test_circ_007185	-	inter-inter		control_test_circ_007185
intergenic circRNAs	10:36779327:36779429	10	36779327	36779429	leafctrl_test_circ_001619	+	inter-inter		leafctrl_test_circ_001619
intergenic circRNAs	3:162066065:162066262	3	162066065	162066262	cold_test_circ_001541	-	inter-inter		cold_test_circ_001541
intergenic circRNAs	3:151971765:151971909	3	151971765	151971909	Rdr_test_circ_001723	-	inter-inter		Rdr_test_circ_001723
intergenic circRNAs	5:14853670:14853734	5	14853670	14853734	control_test_circ_001368	+	inter-inter		control_test_circ_001368
intergenic circRNAs	3:223763338:223763474	3	223763338	223763474	tassel_test_circ_000560	-	inter-inter		tassel_test_circ_000560
circRNAs within genes	1:222591977:222592180	1	222591977	222592180	root_test_circ_001300	+	utr3-utr3	20865809;	root_test_circ_001300
circRNAs within genes	2:231371198:231371308	2	231371198	231371308	stemctrl_test_circ_001158	-	cds-utr3	20843199;	stemctrl_test_circ_001158
circRNAs overlap with genes	1:117126912:117155361	1	117126912	117155361	leafctrl_test_circ_002513	-	cds-cds	20864518;20865631;	leafctrl_test_circ_002513
circRNAs within genes	1:250092952:250093091	1	250092952	250093091	cold_test_circ_002088	-	cds-utr3	20869915;	cold_test_circ_002088
intergenic circRNAs	2:7859448:7859537	2	7859448	7859537	heat_test_circ_007446	-	inter-inter		heat_test_circ_007446
circRNAs within genes	3:223566567:223567277	3	223566567	223567277	Rctrl_test_circ_002639	+	utr3-intron	20827767;	Rctrl_test_circ_002639	stemctrl_test_circ_002640	stemdr_test_circ_002984
circRNAs within genes	4:32815290:32815557	4	32815290	32815557	ear_test_circ_000452	-	cds-utr3	20859789;	ear_test_circ_000452
circRNAs within genes	1:287720788:287721029	1	287720788	287721029	heat_test_circ_000758	+	cds-cds	20864599;	heat_test_circ_000758
circRNAs within genes	4:163388560:163388963	4	163388560	163388963	pollen_test_circ_001765	+	cds-utr3	20855657;	pollen_test_circ_001765
circRNAs overlap with genes	5:213028426:213028603	5	213028426	213028603	embryosac_test_circ_000641	+	inter-utr5	20881706;	embryosac_test_circ_000641
circRNAs within genes	1:196302138:196302270	1	196302138	196302270	seedlingd_test_circ_000944	+	cds-cds	20864226;	seedlingd_test_circ_000944
intergenic circRNAs	2:22994890:22995022	2	22994890	22995022	seedlingd_test_circ_000077	-	inter-inter		seedlingd_test_circ_000077	leafctrl_test_circ_000115	Rdr_test_circ_000128	stemctrl_test_circ_000131	stemdr_test_circ_000158
intergenic circRNAs	3:120355403:120355559	3	120355403	120355559	pollen_test_circ_000474	+	inter-inter		pollen_test_circ_000474
circRNAs within genes	5:170416020:170416102	5	170416020	170416102	heat_test_circ_005686	-	cds-utr3	20881994;	heat_test_circ_005686
intergenic circRNAs	4:179822711:179823015	4	179822711	179823015	heat_test_circ_002635	+	inter-inter		heat_test_circ_002635
circRNAs within genes	4:3410558:3411689	4	3410558	3411689	pollen_test_circ_000244	-	cds-cds	20859373;	pollen_test_circ_000244
intergenic circRNAs	9:141841968:141842070	9	141841968	141842070	seedlingc_test_circ_000176	-	inter-inter		seedlingc_test_circ_000176	seedlingd_test_circ_000200
circRNAs within genes	2:219599102:219599178	2	219599102	219599178	heat_test_circ_003491	-	cds-cds	20846617;	heat_test_circ_003491
circRNAs overlap with genes	9:19325899:19331404	9	19325899	19331404	ovule_test_circ_000478	-	cds-cds	20838228;20838790;	ovule_test_circ_000478	stemctrl_test_circ_000343
circRNAs overlap with genes	10:2052462:2127912	10	2052462	2127912	leafctrl_test_circ_001087	-	cds-cds	20875347;20875783;	leafctrl_test_circ_001087	Rdr_test_circ_001218	stemctrl_test_circ_001298	stemdr_test_circ_001471
circRNAs within genes	3:188329318:188329457	3	188329318	188329457	control_test_circ_001905	-	cds-cds	20831240;	control_test_circ_001905
circRNAs within genes	9:26602771:26602922	9	26602771	26602922	root_test_circ_003663	-	cds-cds	20838767;	root_test_circ_003663
intergenic circRNAs	5:181394557:181395028	5	181394557	181395028	heat_test_circ_007484	-	inter-inter		heat_test_circ_007484
circRNAs within genes	8:127776187:127776499	8	127776187	127776499	control_test_circ_004625	-	cds-cds	20852629;	control_test_circ_004625
circRNAs within genes	2:14222608:14222755	2	14222608	14222755	heat_test_circ_000319	+	utr3-utr3	20841655;	heat_test_circ_000319
intergenic circRNAs	1:202624936:202625140	1	202624936	202625140	root_test_circ_002713	-	inter-inter		root_test_circ_002713
circRNAs within genes	2:61491760:61491814	2	61491760	61491814	heat_test_circ_007805	-	cds-cds	20846749;	heat_test_circ_007805
circRNAs within genes	3:64460176:64460392	3	64460176	64460392	control_test_circ_004190	+	cds-cds	20831578;	control_test_circ_004190
circRNAs within genes	1:38720085:38720303	1	38720085	38720303	heat_test_circ_007701	+	utr5-cds	20868611;	heat_test_circ_007701
circRNAs within genes	7:131787053:131787250	7	131787053	131787250	heat_test_circ_003692	+	cds-cds	20834079;	heat_test_circ_003692
circRNAs overlap with genes	9:150091210:150158175	9	150091210	150158175	ear_test_circ_002106	-	inter-cds	20839062;20840862;	ear_test_circ_002106
circRNAs overlap with genes	5:179791262:179836024	5	179791262	179836024	tassel_test_circ_000034	-	cds-cds	20876256;20879106;	tassel_test_circ_000034
circRNAs within genes	4:83173699:83173807	4	83173699	83173807	cold_test_circ_005658	+	cds-cds	20855981;	cold_test_circ_005658	leafctrl_test_circ_002486
circRNAs overlap with genes	1:70426909:70516324	1	70426909	70516324	seedlingc_test_circ_000642	+	cds-cds	20866202;20866348;20866955;	seedlingc_test_circ_000642	seedlingd_test_circ_000724	cold_test_circ_002227	heat_test_circ_002294	leafctrl_test_circ_000951	leafdr_test_circ_000855	Rctrl_test_circ_001159	Rdr_test_circ_001074	stemctrl_test_circ_001142	stemdr_test_circ_001304	ear_test_circ_000739	root_test_circ_001224	shoot_test_circ_000980
intergenic circRNAs	1:120193675:120194299	1	120193675	120194299	seedling_test_circ_001318	-	inter-inter		seedling_test_circ_001318
intergenic circRNAs	1:282466973:282467702	1	282466973	282467702	ear_test_circ_000534	-	inter-inter		ear_test_circ_000534
circRNAs within genes	3:126462517:126462706	3	126462517	126462706	heat_test_circ_003611	-	cds-cds	20830684;	heat_test_circ_003611
intergenic circRNAs	4:135651096:135651225	4	135651096	135651225	leafdr_test_circ_002452	+	inter-inter		leafdr_test_circ_002452
circRNAs within genes	10:106842803:106842909	10	106842803	106842909	root_test_circ_001488	-	cds-cds	20875678;	root_test_circ_001488
circRNAs within genes	1:290806226:290806298	1	290806226	290806298	cold_test_circ_006603	-	cds-cds	20868351;	cold_test_circ_006603	control_test_circ_000913
intergenic circRNAs	1:154080395:154080572	1	154080395	154080572	heat_test_circ_003541	-	inter-inter		heat_test_circ_003541
circRNAs within genes	7:123477845:123478030	7	123477845	123478030	tassel_test_circ_002196	+	cds-cds	20832115;	tassel_test_circ_002196
circRNAs within genes	10:87270472:87270640	10	87270472	87270640	cold_test_circ_002255	-	utr5-cds	20874777;	cold_test_circ_002255
circRNAs within genes	5:93231303:93231427	5	93231303	93231427	heat_test_circ_002737	-	cds-cds	20882055;	heat_test_circ_002737
circRNAs within genes	2:192601515:192602683	2	192601515	192602683	ear_test_circ_000326	+	intron-intron	20845627;	ear_test_circ_000326
intergenic circRNAs	8:156115176:156115428	8	156115176	156115428	pollen_test_circ_001058	+	inter-inter		pollen_test_circ_001058
circRNAs overlap with genes	8:16246192:16334830	8	16246192	16334830	leafctrl_test_circ_002512	+	cds-cds	20852960;20853675;	leafctrl_test_circ_002512	leafdr_test_circ_002209	stemdr_test_circ_000425
circRNAs overlap with genes	4:145324032:145368174	4	145324032	145368174	control_test_circ_000798	+	cds-intron	20855046;20857077;	control_test_circ_000798	heat_test_circ_003338
circRNAs overlap with genes	2:232001336:232095306	2	232001336	232095306	seedlingc_test_circ_001228	+	cds-cds	20842823;20843792;20845831;	seedlingc_test_circ_001228	seedling_test_circ_001013	Rctrl_test_circ_002126	ear_test_circ_001373
circRNAs within genes	3:205264129:205264252	3	205264129	205264252	ear_test_circ_000200	-	cds-cds	20829084;	ear_test_circ_000200
circRNAs within genes	10:4776625:4776679	10	4776625	4776679	heat_test_circ_007621	-	cds-cds	20873332;	heat_test_circ_007621
circRNAs within genes	3:220133840:220133976	3	220133840	220133976	Rctrl_test_circ_001056	+	utr3-utr3	20828717;	Rctrl_test_circ_001056
circRNAs within genes	10:85191155:85191413	10	85191155	85191413	heat_test_circ_005683	-	cds-cds	20872321;	heat_test_circ_005683
circRNAs within genes	3:216006789:216007272	3	216006789	216007272	pollen_test_circ_001010	+	cds-cds	20828736;	pollen_test_circ_001010
circRNAs overlap with genes	1:24785733:24811268	1	24785733	24811268	seedlingc_test_circ_001663	-	utr5-cds	20863609;20864088;20866798;	seedlingc_test_circ_001663	control_test_circ_005259	leafctrl_test_circ_002495	leafdr_test_circ_002190	stemctrl_test_circ_002865	stemdr_test_circ_003242
intergenic circRNAs	9:82283065:82283258	9	82283065	82283258	control_test_circ_002078	+	inter-inter		control_test_circ_002078
intergenic circRNAs	8:14541447:14542408	8	14541447	14542408	pollen_test_circ_001828	+	inter-inter		pollen_test_circ_001828
circRNAs within genes	3:153926232:153926357	3	153926232	153926357	Rctrl_test_circ_000441	-	cds-cds	20827361;	Rctrl_test_circ_000441
intergenic circRNAs	1:262183931:262184246	1	262183931	262184246	ear_test_circ_000124	-	inter-inter		ear_test_circ_000124
circRNAs within genes	2:14222599:14222781	2	14222599	14222781	heat_test_circ_002784	+	utr3-utr3	20841655;	heat_test_circ_002784
circRNAs within genes	6:113559925:113560009	6	113559925	113560009	salt_test_circ_000005	-	cds-cds	20824329;	salt_test_circ_000005
circRNAs within genes	3:223691196:223691315	3	223691196	223691315	stemctrl_test_circ_000412	-	utr3-utr3	20828949;	stemctrl_test_circ_000412
intergenic circRNAs	2:214950086:214950141	2	214950086	214950141	heat_test_circ_006050	-	inter-inter		heat_test_circ_006050
circRNAs within genes	4:3411380:3411764	4	3411380	3411764	pollen_test_circ_001286	-	cds-cds	20859373;	pollen_test_circ_001286
circRNAs within genes	2:53844617:53844884	2	53844617	53844884	seedlingd_test_circ_000232	+	cds-cds	20842004;	seedlingd_test_circ_000232
circRNAs within genes	4:209123390:209123465	4	209123390	209123465	heat_test_circ_003777	+	utr5-cds	20855411;	heat_test_circ_003777
circRNAs within genes	4:236860377:236860606	4	236860377	236860606	ovule_test_circ_000166	-	cds-cds	20857318;	ovule_test_circ_000166
circRNAs within genes	2:45966964:45967077	2	45966964	45967077	heat_test_circ_000866	-	utr3-utr3	20845927;	heat_test_circ_000866
circRNAs within genes	5:40952254:40952377	5	40952254	40952377	stemctrl_test_circ_002168	+	cds-cds	20878960;	stemctrl_test_circ_002168	stemdr_test_circ_000428
intergenic circRNAs	2:215288031:215288868	2	215288031	215288868	seedling_test_circ_001714	-	inter-inter		seedling_test_circ_001714
intergenic circRNAs	3:59435945:59438919	3	59435945	59438919	pollen_test_circ_001125	-	inter-inter		pollen_test_circ_001125
circRNAs within genes	9:47451471:47451858	9	47451471	47451858	stemdr_test_circ_000875	-	cds-cds	20837246;	stemdr_test_circ_000875
circRNAs within genes	6:130348479:130348734	6	130348479	130348734	control_test_circ_004042	+	cds-cds	20823589;	control_test_circ_004042
circRNAs within genes	10:85189650:85191256	10	85189650	85191256	tassel_test_circ_001270	-	cds-cds	20872321;	tassel_test_circ_001270
circRNAs within genes	3:127514265:127514379	3	127514265	127514379	stemdr_test_circ_002792	-	cds-cds	20828250;	stemdr_test_circ_002792
circRNAs within genes	1:1039336:1041811	1	1039336	1041811	leafctrl_test_circ_002418	-	utr5-cds	20868373;	leafctrl_test_circ_002418	leafdr_test_circ_002116	Rctrl_test_circ_002775	Rdr_test_circ_002639	stemctrl_test_circ_002776	stemdr_test_circ_003140
circRNAs overlap with genes	10:2053074:2128521	10	2053074	2128521	stemdr_test_circ_003561	-	cds-cds	20875347;20875783;	stemdr_test_circ_003561
circRNAs within genes	5:190748126:190748231	5	190748126	190748231	ear_test_circ_001029	-	intron-intron	20880341;	ear_test_circ_001029
circRNAs overlap with genes	4:235566673:235598976	4	235566673	235598976	Rdr_test_circ_002398	-	cds-inter	20861253;	Rdr_test_circ_002398	stemctrl_test_circ_003916	stemdr_test_circ_001229
circRNAs within genes	2:127093149:127093354	2	127093149	127093354	root_test_circ_001677	-	cds-utr3	20848547;	root_test_circ_001677
circRNAs within genes	6:130348494:130348734	6	130348494	130348734	heat_test_circ_005286	+	cds-cds	20823589;	heat_test_circ_005286
intergenic circRNAs	5:72695696:72695916	5	72695696	72695916	control_test_circ_000225	+	inter-inter		control_test_circ_000225
circRNAs within genes	7:129967470:129967679	7	129967470	129967679	heat_test_circ_006467	-	cds-cds	20832082;	heat_test_circ_006467
circRNAs within genes	3:216006756:216007539	3	216006756	216007539	pollen_test_circ_001551	+	intron-cds	20828736;	pollen_test_circ_001551
circRNAs within genes	8:174278481:174278718	8	174278481	174278718	Rctrl_test_circ_001882	+	cds-cds	20851076;	Rctrl_test_circ_001882	stemctrl_test_circ_001902
circRNAs within genes	1:205412115:205412428	1	205412115	205412428	cold_test_circ_005254	+	cds-utr3	20862878;	cold_test_circ_005254
intergenic circRNAs	5:65213924:65214074	5	65213924	65214074	heat_test_circ_006623	+	inter-inter		heat_test_circ_006623
circRNAs within genes	2:211773237:211773341	2	211773237	211773341	control_test_circ_002176	+	cds-utr3	20843880;	control_test_circ_002176
circRNAs overlap with genes	1:244556462:244639840	1	244556462	244639840	leafdr_test_circ_002610	-	inter-inter	20871478;	leafdr_test_circ_002610
circRNAs within genes	2:92873510:92873561	2	92873510	92873561	heat_test_circ_005774	+	cds-cds	20846026;	heat_test_circ_005774
intergenic circRNAs	3:215466666:215466842	3	215466666	215466842	seedlingc_test_circ_001165	+	inter-inter		seedlingc_test_circ_001165
circRNAs overlap with genes	1:8268627:8288059	1	8268627	8288059	leafctrl_test_circ_002580	+	cds-cds	20863154;20869136;	leafctrl_test_circ_002580
circRNAs within genes	3:182041961:182042070	3	182041961	182042070	stemdr_test_circ_001355	+	cds-utr3	20828415;	stemdr_test_circ_001355
circRNAs overlap with genes	1:204868677:204915984	1	204868677	204915984	stemdr_test_circ_002369	-	inter-cds	20864122;20868867;	stemdr_test_circ_002369
intergenic circRNAs	7:139600849:139602653	7	139600849	139602653	pollen_test_circ_000507	-	inter-inter		pollen_test_circ_000507
intergenic circRNAs	6:134681253:134766166	6	134681253	134766166	ear_test_circ_000617	-	inter-inter		ear_test_circ_000617
circRNAs within genes	8:137792590:137792900	8	137792590	137792900	heat_test_circ_003746	-	cds-cds	20854291;	heat_test_circ_003746
circRNAs within genes	3:181108555:181108684	3	181108555	181108684	heat_test_circ_002787	-	cds-cds	20825441;	heat_test_circ_002787
circRNAs within genes	10:20711431:20711536	10	20711431	20711536	leafdr_test_circ_002815	-	cds-cds	20874088;	leafdr_test_circ_002815	ear_test_circ_002346
intergenic circRNAs	5:206744626:206744707	5	206744626	206744707	heat_test_circ_000102	-	inter-inter		heat_test_circ_000102
circRNAs within genes	6:163974443:163974617	6	163974443	163974617	control_test_circ_003724	-	utr5-cds	20822836;	control_test_circ_003724	heat_test_circ_004114
circRNAs within genes	4:165833829:165833931	4	165833829	165833931	leafdr_test_circ_000334	+	cds-utr3	20856351;	leafdr_test_circ_000334
circRNAs within genes	10:59508033:59508204	10	59508033	59508204	shoot_test_circ_000115	+	cds-cds	20872011;	shoot_test_circ_000115
circRNAs overlap with genes	2:208673381:208678647	2	208673381	208678647	seedling_test_circ_000768	+	utr3-inter	20841950;	seedling_test_circ_000768	ovule_test_circ_002444	embryosac_test_circ_001039	cold_test_circ_003206	control_test_circ_002986	heat_test_circ_003284	Rdr_test_circ_001545	root_test_circ_001760
circRNAs within genes	3:202943794:202943925	3	202943794	202943925	seedlingc_test_circ_000692	-	cds-cds	20825487;	seedlingc_test_circ_000692
circRNAs within genes	3:216007242:216007539	3	216007242	216007539	pollen_test_circ_001169	+	cds-cds	20828736;	pollen_test_circ_001169
circRNAs within genes	7:158930839:158931052	7	158930839	158931052	ear_test_circ_000048	+	cds-cds	20832758;	ear_test_circ_000048
circRNAs within genes	1:184242845:184242971	1	184242845	184242971	heat_test_circ_003560	-	utr3-utr3	20869311;	heat_test_circ_003560
circRNAs within genes	8:146624220:146624271	8	146624220	146624271	heat_test_circ_007293	-	utr3-utr3	20854706;	heat_test_circ_007293
circRNAs within genes	9:146457702:146457850	9	146457702	146457850	heat_test_circ_003957	+	cds-cds	20837330;	heat_test_circ_003957
circRNAs within genes	2:213580291:213580422	2	213580291	213580422	heat_test_circ_000046	-	cds-utr3	20844050;	heat_test_circ_000046
circRNAs within genes	10:93684557:93684678	10	93684557	93684678	heat_test_circ_003780	-	utr3-utr3	20875484;	heat_test_circ_003780
intergenic circRNAs	3:229811993:229813024	3	229811993	229813024	leafctrl_test_circ_003234	+	inter-inter		leafctrl_test_circ_003234	leafdr_test_circ_002859	Rctrl_test_circ_003194	stemctrl_test_circ_003707	stemdr_test_circ_004160
circRNAs within genes	1:125804902:125805004	1	125804902	125805004	Rctrl_test_circ_001639	-	cds-cds	20869682;	Rctrl_test_circ_001639
intergenic circRNAs	1:295188560:295188955	1	295188560	295188955	cold_test_circ_002727	-	inter-inter		cold_test_circ_002727
intergenic circRNAs	6:85427481:85515852	6	85427481	85515852	stemctrl_test_circ_001803	-	inter-inter		stemctrl_test_circ_001803
circRNAs overlap with genes	1:2889998:2907498	1	2889998	2907498	seedlingc_test_circ_001963	-	inter-cds	20866260;	seedlingc_test_circ_001963	seedlingd_test_circ_002047	seedling_test_circ_001545	ovule_test_circ_005160	embryosac_test_circ_002150	cold_test_circ_006585	control_test_circ_006111	heat_test_circ_006763	UV_test_circ_000749	leafctrl_test_circ_002915	leafdr_test_circ_002569	Rctrl_test_circ_003337	Rdr_test_circ_000399	stemctrl_test_circ_003319	stemdr_test_circ_003756	ear_test_circ_002146	root_test_circ_003584	shoot_test_circ_000355	tassel_test_circ_002118	pollen_test_circ_001867
circRNAs overlap with genes	6:92813405:92813593	6	92813405	92813593	tassel_test_circ_001773	-	utr3-inter	20821885;	tassel_test_circ_001773
intergenic circRNAs	5:73131420:73131490	5	73131420	73131490	cold_test_circ_007202	-	inter-inter		cold_test_circ_007202
circRNAs within genes	3:221157734:221157855	3	221157734	221157855	stemctrl_test_circ_003104	+	cds-cds	20826386;	stemctrl_test_circ_003104
circRNAs overlap with genes	1:17527143:17527324	1	17527143	17527324	cold_test_circ_005337	-	inter-cds	20867192;	cold_test_circ_005337
circRNAs within genes	4:233224295:233225045	4	233224295	233225045	pollen_test_circ_001210	+	utr3-utr3	20855711;	pollen_test_circ_001210
circRNAs within genes	1:236093832:236128045	1	236093832	236128045	seedlingd_test_circ_001397	-	utr5-intron	20866211;	seedlingd_test_circ_001397
circRNAs within genes	4:236696378:236697417	4	236696378	236697417	ear_test_circ_000211	+	cds-utr3	20859326;	ear_test_circ_000211
circRNAs within genes	7:167824376:167824616	7	167824376	167824616	cold_test_circ_006447	+	cds-utr3	20834784;	cold_test_circ_006447
circRNAs within genes	2:213580470:213580525	2	213580470	213580525	heat_test_circ_000443	-	cds-cds	20844050;	heat_test_circ_000443
intergenic circRNAs	3:47739282:47739970	3	47739282	47739970	seedling_test_circ_000409	+	inter-inter		seedling_test_circ_000409
intergenic circRNAs	9:98778822:98778932	9	98778822	98778932	stemdr_test_circ_004312	+	inter-inter		stemdr_test_circ_004312
circRNAs overlap with genes	5:3480554:3503363	5	3480554	3503363	shoot_test_circ_002469	+	cds-cds	20880108;20881085;	shoot_test_circ_002469
intergenic circRNAs	1:178477275:178477473	1	178477275	178477473	cold_test_circ_002761	+	inter-inter		cold_test_circ_002761	control_test_circ_002568	heat_test_circ_002851
intergenic circRNAs	10:38533074:38533193	10	38533074	38533193	ear_test_circ_000112	-	inter-inter		ear_test_circ_000112
circRNAs within genes	5:4668403:4668564	5	4668403	4668564	shoot_test_circ_001377	+	utr3-utr3	20876643;	shoot_test_circ_001377
circRNAs within genes	4:236859577:236859805	4	236859577	236859805	ovule_test_circ_002841	+	cds-cds	20855323;	ovule_test_circ_002841	leafctrl_test_circ_002085	leafdr_test_circ_001831	Rctrl_test_circ_002399	Rdr_test_circ_000978	stemctrl_test_circ_002400	stemdr_test_circ_002704
circRNAs overlap with genes	5:132498013:132505866	5	132498013	132505866	seedlingc_test_circ_001389	+	intron-inter	20880890;	seedlingc_test_circ_001389
intergenic circRNAs	1:120193675:120193732	1	120193675	120193732	cold_test_circ_005084	-	inter-inter		cold_test_circ_005084
intergenic circRNAs	4:236882068:236883436	4	236882068	236883436	ovule_test_circ_000021	-	inter-inter		ovule_test_circ_000021
intergenic circRNAs	10:36778985:36779267	10	36778985	36779267	stemdr_test_circ_000411	+	inter-inter		stemdr_test_circ_000411
intergenic circRNAs	9:31206540:31206692	9	31206540	31206692	seedlingd_test_circ_000300	+	inter-inter		seedlingd_test_circ_000300
circRNAs within genes	5:164728312:164728513	5	164728312	164728513	seedlingc_test_circ_000415	-	cds-cds	20881231;	seedlingc_test_circ_000415
circRNAs within genes	1:72013650:72013750	1	72013650	72013750	cold_test_circ_000177	+	utr3-utr3	20870450;	cold_test_circ_000177	control_test_circ_000144
circRNAs within genes	3:174825876:174826014	3	174825876	174826014	cold_test_circ_004765	-	cds-cds	20831148;	cold_test_circ_004765
intergenic circRNAs	2:219389640:219389795	2	219389640	219389795	tassel_test_circ_000049	+	inter-inter		tassel_test_circ_000049
circRNAs within genes	7:158934933:158935197	7	158934933	158935197	Rdr_test_circ_002608	-	cds-cds	20833529;	Rdr_test_circ_002608
intergenic circRNAs	8:145876329:145876455	8	145876329	145876455	leafctrl_test_circ_002840	-	inter-inter		leafctrl_test_circ_002840
intergenic circRNAs	5:158866010:158866180	5	158866010	158866180	cold_test_circ_003062	-	inter-inter		cold_test_circ_003062	stemdr_test_circ_001780
circRNAs overlap with genes	1:286450078:286507462	1	286450078	286507462	root_test_circ_002679	-	cds-cds	20865680;20868603;	root_test_circ_002679	tassel_test_circ_001615
circRNAs within genes	2:14222557:14222755	2	14222557	14222755	heat_test_circ_005700	+	utr3-utr3	20841655;	heat_test_circ_005700
intergenic circRNAs	1:120193732:120193921	1	120193732	120193921	seedlingc_test_circ_001778	-	inter-inter		seedlingc_test_circ_001778	seedlingd_test_circ_001887	cold_test_circ_005991	control_test_circ_005576	UV_test_circ_000070	shoot_test_circ_002653	tassel_test_circ_001936
intergenic circRNAs	2:167239873:167239986	2	167239873	167239986	Rdr_test_circ_000683	-	inter-inter		Rdr_test_circ_000683
circRNAs within genes	1:47178200:47178397	1	47178200	47178397	Rdr_test_circ_001875	+	cds-cds	20867795;	Rdr_test_circ_001875
circRNAs within genes	6:4612210:4612322	6	4612210	4612322	leafdr_test_circ_000204	-	cds-cds	20820127;	leafdr_test_circ_000204	Rctrl_test_circ_001647
circRNAs within genes	5:66432318:66433186	5	66432318	66433186	tassel_test_circ_001996	-	cds-cds	20881506;	tassel_test_circ_001996
circRNAs within genes	1:51319907:51321934	1	51319907	51321934	pollen_test_circ_000410	-	cds-utr3	20866289;	pollen_test_circ_000410
circRNAs within genes	7:990793:990933	7	990793	990933	cold_test_circ_000839	+	cds-cds	20834953;	cold_test_circ_000839
intergenic circRNAs	1:203653243:203653566	1	203653243	203653566	root_test_circ_000380	+	inter-inter		root_test_circ_000380
intergenic circRNAs	6:98315315:98315877	6	98315315	98315877	tassel_test_circ_001096	-	inter-inter		tassel_test_circ_001096
intergenic circRNAs	10:36778666:36779453	10	36778666	36779453	seedling_test_circ_000453	+	inter-inter		seedling_test_circ_000453
circRNAs within genes	1:80502498:80502620	1	80502498	80502620	Rctrl_test_circ_000405	+	cds-utr3	20869660;	Rctrl_test_circ_000405
intergenic circRNAs	1:217586073:217586211	1	217586073	217586211	seedlingc_test_circ_002200	-	inter-inter		seedlingc_test_circ_002200	seedlingd_test_circ_002297	Rctrl_test_circ_003740
circRNAs overlap with genes	1:299565756:299641974	1	299565756	299641974	seedlingc_test_circ_002218	-	cds-cds	20864035;20867626;	seedlingc_test_circ_002218	seedlingd_test_circ_002319	seedling_test_circ_001739	ovule_test_circ_005831	cold_test_circ_005844	control_test_circ_006908	heat_test_circ_007632	salt_test_circ_001308	leafctrl_test_circ_002579	leafdr_test_circ_002892	Rctrl_test_circ_003767	Rdr_test_circ_003580	stemctrl_test_circ_003763	stemdr_test_circ_004238	root_test_circ_004050	shoot_test_circ_003257	tassel_test_circ_002386
intergenic circRNAs	1:202625008:202625164	1	202625008	202625164	root_test_circ_000696	-	inter-inter		root_test_circ_000696
intergenic circRNAs	7:129969932:129969992	7	129969932	129969992	heat_test_circ_004939	+	inter-inter		heat_test_circ_004939
circRNAs overlap with genes	7:170321207:170360286	7	170321207	170360286	control_test_circ_001776	+	cds-cds	20831966;20833400;20833428;	control_test_circ_001776
circRNAs within genes	6:145989591:145989809	6	145989591	145989809	cold_test_circ_004922	-	cds-cds	20823762;	cold_test_circ_004922
circRNAs overlap with genes	2:28721756:28796353	2	28721756	28796353	seedling_test_circ_001621	-	intron-inter	20842830;20847075;	seedling_test_circ_001621	tassel_test_circ_002221
circRNAs within genes	10:4673968:4674168	10	4673968	4674168	control_test_circ_005969	-	cds-utr3	20874977;	control_test_circ_005969
intergenic circRNAs	1:120193702:120193921	1	120193702	120193921	seedlingc_test_circ_001786	-	inter-inter		seedlingc_test_circ_001786	shoot_test_circ_002668	tassel_test_circ_001947
intergenic circRNAs	10:36779393:36779507	10	36779393	36779507	Rdr_test_circ_002370	+	inter-inter		Rdr_test_circ_002370	stemctrl_test_circ_003095	stemdr_test_circ_002814
circRNAs within genes	4:239479373:239479508	4	239479373	239479508	Rdr_test_circ_001232	+	cds-cds	20857124;	Rdr_test_circ_001232
intergenic circRNAs	6:59877271:59896577	6	59877271	59896577	leafctrl_test_circ_001411	+	inter-inter		leafctrl_test_circ_001411	Rctrl_test_circ_001641	Rdr_test_circ_001556	stemctrl_test_circ_001651	stemdr_test_circ_001845
circRNAs within genes	1:67407477:67407626	1	67407477	67407626	heat_test_circ_002184	-	utr3-utr3	20867755;	heat_test_circ_002184
intergenic circRNAs	6:156123600:156124643	6	156123600	156124643	ovule_test_circ_004382	-	inter-inter		ovule_test_circ_004382
circRNAs within genes	4:168559760:168559865	4	168559760	168559865	Rdr_test_circ_002305	-	cds-cds	20855235;	Rdr_test_circ_002305
intergenic circRNAs	6:106469263:106469332	6	106469263	106469332	control_test_circ_001693	-	inter-inter		control_test_circ_001693
circRNAs within genes	3:195116161:195117130	3	195116161	195117130	Rctrl_test_circ_002588	-	cds-cds	20829494;	Rctrl_test_circ_002588
intergenic circRNAs	4:5387195:5387338	4	5387195	5387338	leafdr_test_circ_001413	+	inter-inter		leafdr_test_circ_001413
circRNAs within genes	1:20419530:20419603	1	20419530	20419603	control_test_circ_002924	-	cds-cds	20870047;	control_test_circ_002924
intergenic circRNAs	9:150738625:150738685	9	150738625	150738685	cold_test_circ_001287	+	inter-inter		cold_test_circ_001287
circRNAs within genes	7:99848837:99848970	7	99848837	99848970	heat_test_circ_003629	+	utr5-cds	20833135;	heat_test_circ_003629
circRNAs within genes	4:26502770:26503013	4	26502770	26503013	ear_test_circ_000091	-	cds-cds	20858263;	ear_test_circ_000091
intergenic circRNAs	10:36778666:36779003	10	36778666	36779003	seedlingc_test_circ_000998	+	inter-inter		seedlingc_test_circ_000998	seedlingd_test_circ_001087
circRNAs within genes	9:125723815:125723916	9	125723815	125723916	Rdr_test_circ_001168	-	utr3-utr3	20841214;	Rdr_test_circ_001168
intergenic circRNAs	6:141661107:141673800	6	141661107	141673800	shoot_test_circ_001927	+	inter-inter		shoot_test_circ_001927
circRNAs within genes	4:194340384:194340487	4	194340384	194340487	stemdr_test_circ_001527	-	cds-utr3	20858663;	stemdr_test_circ_001527
intergenic circRNAs	2:70114843:70127168	2	70114843	70127168	tassel_test_circ_001938	-	inter-inter		tassel_test_circ_001938
intergenic circRNAs	10:36779273:36779471	10	36779273	36779471	seedlingd_test_circ_002384	+	inter-inter		seedlingd_test_circ_002384
circRNAs overlap with genes	1:32525707:32530464	1	32525707	32530464	ovule_test_circ_004579	+	inter-cds	20863411;	ovule_test_circ_004579	embryosac_test_circ_001914	control_test_circ_005441	salt_test_circ_000038	leafctrl_test_circ_002591	leafdr_test_circ_002276	Rctrl_test_circ_002970	Rdr_test_circ_002835	stemctrl_test_circ_002960	stemdr_test_circ_003352	ear_test_circ_001903	shoot_test_circ_002598
circRNAs within genes	1:263148357:263148659	1	263148357	263148659	shoot_test_circ_001847	+	cds-cds	20865865;	shoot_test_circ_001847
circRNAs overlap with genes	3:146253053:146253248	3	146253053	146253248	tassel_test_circ_001431	+	utr3-inter	20827054;	tassel_test_circ_001431
intergenic circRNAs	5:74649607:74650342	5	74649607	74650342	seedling_test_circ_000050	+	inter-inter		seedling_test_circ_000050
intergenic circRNAs	2:224064752:224064884	2	224064752	224064884	heat_test_circ_007893	-	inter-inter		heat_test_circ_007893
circRNAs within genes	6:157025682:157026301	6	157025682	157026301	ear_test_circ_002265	-	cds-cds	20824264;	ear_test_circ_002265
circRNAs within genes	5:186966300:186966517	5	186966300	186966517	pollen_test_circ_002157	+	cds-cds	20878520;	pollen_test_circ_002157
circRNAs overlap with genes	7:99538405:99632811	7	99538405	99632811	root_test_circ_003802	-	cds-cds	20835429;20835447;	root_test_circ_003802
intergenic circRNAs	5:169667475:169667613	5	169667475	169667613	tassel_test_circ_002229	-	inter-inter		tassel_test_circ_002229
circRNAs within genes	5:183121682:183122377	5	183121682	183122377	ovule_test_circ_005906	-	cds-cds	20879096;	ovule_test_circ_005906
circRNAs within genes	4:237499258:237499441	4	237499258	237499441	pollen_test_circ_001646	+	cds-cds	20857270;	pollen_test_circ_001646
intergenic circRNAs	1:5009872:5010044	1	5009872	5010044	control_test_circ_006966	-	inter-inter		control_test_circ_006966
circRNAs within genes	3:101961206:101961985	3	101961206	101961985	cold_test_circ_000729	+	cds-cds	20830211;	cold_test_circ_000729
circRNAs within genes	10:17541145:17541367	10	17541145	17541367	root_test_circ_000056	-	cds-cds	20875333;	root_test_circ_000056
circRNAs within genes	3:20534683:20534849	3	20534683	20534849	heat_test_circ_005114	-	utr5-cds	20829557;	heat_test_circ_005114
circRNAs overlap with genes	4:195026071:195051029	4	195026071	195051029	cold_test_circ_001004	+	cds-inter	20857287;	cold_test_circ_001004	Rdr_test_circ_000481	stemdr_test_circ_000576	tassel_test_circ_000323
circRNAs overlap with genes	9:26965836:27011518	9	26965836	27011518	cold_test_circ_000917	+	cds-cds	20838599;20838920;20839338;	cold_test_circ_000917	control_test_circ_000133	root_test_circ_000089
circRNAs within genes	3:126462517:126462651	3	126462517	126462651	tassel_test_circ_000913	-	cds-cds	20830684;	tassel_test_circ_000913
intergenic circRNAs	10:36778811:36779327	10	36778811	36779327	seedlingd_test_circ_001241	+	inter-inter		seedlingd_test_circ_001241
intergenic circRNAs	10:36779105:36779339	10	36779105	36779339	leafctrl_test_circ_003295	+	inter-inter		leafctrl_test_circ_003295
circRNAs within genes	5:5433757:5433880	5	5433757	5433880	seedlingd_test_circ_000074	-	cds-cds	20877764;	seedlingd_test_circ_000074	control_test_circ_000209	Rdr_test_circ_003107	stemctrl_test_circ_003266
circRNAs within genes	7:140348113:140348258	7	140348113	140348258	leafctrl_test_circ_002831	+	cds-utr3	20834085;	leafctrl_test_circ_002831
intergenic circRNAs	9:148225980:148226091	9	148225980	148226091	Rctrl_test_circ_000407	-	inter-inter		Rctrl_test_circ_000407
intergenic circRNAs	10:36779207:36779519	10	36779207	36779519	seedlingd_test_circ_002291	+	inter-inter		seedlingd_test_circ_002291
circRNAs within genes	1:7566662:7566779	1	7566662	7566779	seedlingc_test_circ_001834	+	cds-cds	20866713;	seedlingc_test_circ_001834
circRNAs overlap with genes	5:214385028:214407836	5	214385028	214407836	heat_test_circ_002681	-	inter-cds	20878025;20879248;	heat_test_circ_002681	salt_test_circ_000496
circRNAs overlap with genes	1:226174105:226176418	1	226174105	226176418	control_test_circ_003930	+	cds-cds	20862550;20871312;	control_test_circ_003930
circRNAs within genes	1:220099982:220100206	1	220099982	220100206	control_test_circ_003305	+	cds-cds	20863062;	control_test_circ_003305
circRNAs within genes	5:213726004:213726112	5	213726004	213726112	tassel_test_circ_002269	+	cds-cds	20881977;	tassel_test_circ_002269
circRNAs within genes	4:145360961:145371355	4	145360961	145371355	leafdr_test_circ_002585	+	utr5-intron	20855046;	leafdr_test_circ_002585
intergenic circRNAs	10:133324848:133324953	10	133324848	133324953	stemdr_test_circ_000381	+	inter-inter		stemdr_test_circ_000381
intergenic circRNAs	1:154080918:154080983	1	154080918	154080983	heat_test_circ_003431	-	inter-inter		heat_test_circ_003431
circRNAs within genes	2:53845511:53845656	2	53845511	53845656	stemctrl_test_circ_001851	+	cds-utr3	20842004;	stemctrl_test_circ_001851
circRNAs overlap with genes	2:231372111:231461983	2	231372111	231461983	stemctrl_test_circ_000360	-	cds-cds	20843199;20843317;20843439;20845142;	stemctrl_test_circ_000360	root_test_circ_000368
circRNAs within genes	4:209117174:209117318	4	209117174	209117318	root_test_circ_004170	+	cds-cds	20858618;	root_test_circ_004170
intergenic circRNAs	2:10570703:10604096	2	10570703	10604096	leafctrl_test_circ_001034	-	inter-inter		leafctrl_test_circ_001034	leafdr_test_circ_000926	stemdr_test_circ_001398
circRNAs within genes	5:82444439:82445123	5	82444439	82445123	pollen_test_circ_001557	-	cds-cds	20880221;	pollen_test_circ_001557
intergenic circRNAs	8:120619857:120619919	8	120619857	120619919	heat_test_circ_002364	-	inter-inter		heat_test_circ_002364
circRNAs within genes	4:236859798:236860254	4	236859798	236860254	ovule_test_circ_005956	-	cds-utr3	20857318;	ovule_test_circ_005956
intergenic circRNAs	10:36779327:36779477	10	36779327	36779477	seedlingd_test_circ_001074	+	inter-inter		seedlingd_test_circ_001074	leafctrl_test_circ_001495	leafdr_test_circ_001314	Rctrl_test_circ_001731	stemdr_test_circ_001955
circRNAs within genes	10:24611856:24612528	10	24611856	24612528	pollen_test_circ_000759	+	cds-cds	20873735;	pollen_test_circ_000759
intergenic circRNAs	6:157368935:157369370	6	157368935	157369370	pollen_test_circ_001392	-	inter-inter		pollen_test_circ_001392
circRNAs within genes	3:46178794:46178902	3	46178794	46178902	leafctrl_test_circ_000205	+	cds-cds	20826476;	leafctrl_test_circ_000205
circRNAs within genes	2:14222599:14222755	2	14222599	14222755	control_test_circ_002439	+	utr3-utr3	20841655;	control_test_circ_002439	heat_test_circ_002692
intergenic circRNAs	8:149999218:149999402	8	149999218	149999402	shoot_test_circ_000131	+	inter-inter		shoot_test_circ_000131
circRNAs within genes	5:1829917:1830177	5	1829917	1830177	shoot_test_circ_001670	-	cds-utr3	20881928;	shoot_test_circ_001670
circRNAs within genes	2:62924269:62924431	2	62924269	62924431	pollen_test_circ_000570	+	cds-cds	20841972;	pollen_test_circ_000570
circRNAs within genes	6:162308700:162308973	6	162308700	162308973	tassel_test_circ_000108	-	cds-cds	20824370;	tassel_test_circ_000108
circRNAs within genes	10:105042455:105042543	10	105042455	105042543	cold_test_circ_003392	-	cds-utr3	20872776;	cold_test_circ_003392
circRNAs within genes	7:18610246:18610648	7	18610246	18610648	stemdr_test_circ_003935	-	cds-cds	20833375;	stemdr_test_circ_003935
circRNAs within genes	8:14069233:14069327	8	14069233	14069327	cold_test_circ_007038	-	cds-cds	20851930;	cold_test_circ_007038
circRNAs within genes	1:38848793:38849037	1	38848793	38849037	cold_test_circ_001315	-	cds-cds	20865757;	cold_test_circ_001315	control_test_circ_001211	heat_test_circ_001330
circRNAs within genes	5:139354782:139354884	5	139354782	139354884	Rctrl_test_circ_002371	-	cds-cds	20883184;	Rctrl_test_circ_002371
circRNAs within genes	3:216007242:216007965	3	216007242	216007965	pollen_test_circ_000580	+	cds-cds	20828736;	pollen_test_circ_000580
intergenic circRNAs	5:179936182:179936729	5	179936182	179936729	ear_test_circ_001063	+	inter-inter		ear_test_circ_001063
circRNAs within genes	1:141927623:141927727	1	141927623	141927727	leafdr_test_circ_000904	-	utr3-utr3	20867991;	leafdr_test_circ_000904
circRNAs within genes	5:82444211:82445351	5	82444211	82445351	ovule_test_circ_002516	-	cds-cds	20880221;	ovule_test_circ_002516
circRNAs within genes	3:216007260:216007833	3	216007260	216007833	pollen_test_circ_001546	+	cds-cds	20828736;	pollen_test_circ_001546
circRNAs within genes	6:91437716:91437945	6	91437716	91437945	ear_test_circ_001292	-	intron-intron	20823990;	ear_test_circ_001292
circRNAs within genes	1:1202950:1203056	1	1202950	1203056	Rctrl_test_circ_003144	-	cds-cds	20869771;	Rctrl_test_circ_003144
intergenic circRNAs	7:19754536:19754686	7	19754536	19754686	Rctrl_test_circ_000685	-	inter-inter		Rctrl_test_circ_000685
circRNAs overlap with genes	6:41187897:41236595	6	41187897	41236595	ovule_test_circ_001552	+	inter-inter	20822105;	ovule_test_circ_001552
circRNAs within genes	3:20426267:20426482	3	20426267	20426482	heat_test_circ_004729	-	utr5-cds	20826459;	heat_test_circ_004729
circRNAs within genes	5:82444211:82444334	5	82444211	82444334	heat_test_circ_004086	-	cds-cds	20880221;	heat_test_circ_004086
intergenic circRNAs	1:285340296:285340524	1	285340296	285340524	root_test_circ_000588	+	inter-inter		root_test_circ_000588
circRNAs within genes	10:149743876:149743995	10	149743876	149743995	stemctrl_test_circ_003320	+	cds-utr3	20872854;	stemctrl_test_circ_003320
circRNAs within genes	5:204822052:204822204	5	204822052	204822204	heat_test_circ_004690	-	utr3-utr3	20878456;	heat_test_circ_004690
intergenic circRNAs	6:159679313:159680624	6	159679313	159680624	pollen_test_circ_000916	-	inter-inter		pollen_test_circ_000916
circRNAs overlap with genes	5:56842613:56842955	5	56842613	56842955	seedling_test_circ_001612	-	cds-inter	20880501;	seedling_test_circ_001612
circRNAs overlap with genes	4:233802012:233822996	4	233802012	233822996	seedling_test_circ_001625	+	utr5-cds	20857024;20861306;	seedling_test_circ_001625	control_test_circ_006459	leafctrl_test_circ_003084	leafdr_test_circ_001097	Rctrl_test_circ_001441	Rdr_test_circ_003336	stemctrl_test_circ_001451	stemdr_test_circ_003955	shoot_test_circ_003049	tassel_test_circ_002225
circRNAs within genes	3:33569705:33569983	3	33569705	33569983	ear_test_circ_001010	-	cds-cds	20829345;	ear_test_circ_001010
circRNAs within genes	7:138594264:138594524	7	138594264	138594524	control_test_circ_003023	+	cds-cds	20832352;	control_test_circ_003023
intergenic circRNAs	10:36779327:36779507	10	36779327	36779507	stemdr_test_circ_004034	+	inter-inter		stemdr_test_circ_004034	tassel_test_circ_002273
intergenic circRNAs	2:7308056:7308209	2	7308056	7308209	tassel_test_circ_001435	+	inter-inter		tassel_test_circ_001435
circRNAs overlap with genes	1:273986604:273986741	1	273986604	273986741	tassel_test_circ_000300	-	inter-cds	20862112;	tassel_test_circ_000300
intergenic circRNAs	10:36778666:36779519	10	36778666	36779519	seedling_test_circ_000258	+	inter-inter		seedling_test_circ_000258
circRNAs within genes	9:140354002:140354139	9	140354002	140354139	heat_test_circ_000335	+	cds-utr3	20838332;	heat_test_circ_000335
intergenic circRNAs	10:36779207:36779375	10	36779207	36779375	stemdr_test_circ_002293	+	inter-inter		stemdr_test_circ_002293
intergenic circRNAs	4:236882256:236882940	4	236882256	236882940	ovule_test_circ_003505	-	inter-inter		ovule_test_circ_003505
intergenic circRNAs	1:246820516:246820727	1	246820516	246820727	ear_test_circ_001955	+	inter-inter		ear_test_circ_001955
circRNAs within genes	2:158377418:158379217	2	158377418	158379217	pollen_test_circ_000367	+	intron-cds	20846194;	pollen_test_circ_000367
circRNAs within genes	1:230181895:230182463	1	230181895	230182463	ear_test_circ_001617	+	cds-intron	20869984;	ear_test_circ_001617
circRNAs within genes	6:147488865:147489116	6	147488865	147489116	ear_test_circ_000949	-	cds-cds	20823916;	ear_test_circ_000949
circRNAs overlap with genes	2:233911292:233911887	2	233911292	233911887	ovule_test_circ_001219	-	cds-inter	20844024;	ovule_test_circ_001219
circRNAs within genes	3:216007842:216007995	3	216007842	216007995	pollen_test_circ_001567	+	cds-cds	20828736;	pollen_test_circ_001567
circRNAs overlap with genes	6:73855793:73905025	6	73855793	73905025	ear_test_circ_000805	+	inter-cds	20822340;20823269;	ear_test_circ_000805
circRNAs within genes	5:215487585:215487657	5	215487585	215487657	cold_test_circ_001717	+	cds-cds	20880254;	cold_test_circ_001717	control_test_circ_002870
intergenic circRNAs	10:62250954:62251092	10	62250954	62251092	stemdr_test_circ_001309	+	inter-inter		stemdr_test_circ_001309
intergenic circRNAs	1:24693564:24693674	1	24693564	24693674	stemdr_test_circ_002835	+	inter-inter		stemdr_test_circ_002835
circRNAs overlap with genes	10:2055641:2127727	10	2055641	2127727	heat_test_circ_005341	-	cds-inter	20875347;	heat_test_circ_005341
circRNAs within genes	5:44718114:44718276	5	44718114	44718276	heat_test_circ_007011	-	cds-cds	20880740;	heat_test_circ_007011
circRNAs overlap with genes	1:299564754:299640914	1	299564754	299640914	seedlingc_test_circ_001276	-	cds-cds	20864035;20867626;	seedlingc_test_circ_001276	seedlingd_test_circ_001362	seedling_test_circ_001056	ovule_test_circ_003404	leafctrl_test_circ_001891	leafdr_test_circ_001677	Rctrl_test_circ_001399	stemctrl_test_circ_002210	stemdr_test_circ_002491	ear_test_circ_001425	shoot_test_circ_001939	tassel_test_circ_001430
circRNAs within genes	6:79193981:79194152	6	79193981	79194152	UV_test_circ_000252	+	utr5-cds	20821972;	UV_test_circ_000252
circRNAs within genes	4:154311028:154311329	4	154311028	154311329	seedlingd_test_circ_001041	-	cds-cds	20855795;	seedlingd_test_circ_001041	heat_test_circ_003351
circRNAs within genes	7:131787205:131787324	7	131787205	131787324	heat_test_circ_007816	+	cds-utr3	20834079;	heat_test_circ_007816
intergenic circRNAs	9:151482597:151482705	9	151482597	151482705	tassel_test_circ_000121	+	inter-inter		tassel_test_circ_000121
circRNAs within genes	4:179822470:179822602	4	179822470	179822602	heat_test_circ_000504	-	cds-cds	20859930;	heat_test_circ_000504
circRNAs within genes	8:73728683:73728746	8	73728683	73728746	control_test_circ_004512	-	cds-cds	20849907;	control_test_circ_004512
circRNAs within genes	3:168012171:168012288	3	168012171	168012288	ear_test_circ_000593	+	cds-cds	20828585;	ear_test_circ_000593
intergenic circRNAs	10:36779219:36779387	10	36779219	36779387	seedlingd_test_circ_002129	+	inter-inter		seedlingd_test_circ_002129	stemdr_test_circ_003907
circRNAs within genes	1:263148823:263149007	1	263148823	263149007	heat_test_circ_006369	+	cds-utr3	20865865;	heat_test_circ_006369
circRNAs overlap with genes	10:2055222:2130567	10	2055222	2130567	heat_test_circ_001947	-	inter-inter	20875347;	heat_test_circ_001947
circRNAs within genes	4:236860033:236860261	4	236860033	236860261	ovule_test_circ_001304	+	cds-cds	20855323;	ovule_test_circ_001304
circRNAs overlap with genes	1:203344260:203443417	1	203344260	203443417	pollen_test_circ_002105	+	inter-cds	20862759;20870401;	pollen_test_circ_002105
circRNAs overlap with genes	6:14143911:14219536	6	14143911	14219536	leafctrl_test_circ_002422	-	inter-inter	20822130;20824148;	leafctrl_test_circ_002422	leafdr_test_circ_002122	stemctrl_test_circ_002781	stemdr_test_circ_003148
intergenic circRNAs	10:79752555:79752660	10	79752555	79752660	cold_test_circ_002018	-	inter-inter		cold_test_circ_002018
circRNAs within genes	2:153942323:153942428	2	153942323	153942428	Rdr_test_circ_002065	+	utr3-utr3	20843221;	Rdr_test_circ_002065	stemctrl_test_circ_002189	stemdr_test_circ_001467
circRNAs within genes	1:4724455:4724568	1	4724455	4724568	ear_test_circ_001616	-	cds-cds	20864291;	ear_test_circ_001616
circRNAs within genes	10:127988850:127989075	10	127988850	127989075	ear_test_circ_001630	+	cds-cds	20871931;	ear_test_circ_001630
circRNAs within genes	5:63800736:63800882	5	63800736	63800882	tassel_test_circ_001780	-	utr3-utr3	20882658;	tassel_test_circ_001780
intergenic circRNAs	1:105392753:105392901	1	105392753	105392901	heat_test_circ_007492	-	inter-inter		heat_test_circ_007492
circRNAs within genes	7:4705351:4705459	7	4705351	4705459	ear_test_circ_001486	-	cds-cds	20833741;	ear_test_circ_001486
circRNAs within genes	3:20534683:20534870	3	20534683	20534870	heat_test_circ_002972	-	utr5-cds	20829557;	heat_test_circ_002972
intergenic circRNAs	10:36779099:36779261	10	36779099	36779261	leafctrl_test_circ_003277	+	inter-inter		leafctrl_test_circ_003277	stemctrl_test_circ_003762	stemdr_test_circ_004236
circRNAs within genes	7:50150645:50150696	7	50150645	50150696	control_test_circ_000531	+	cds-cds	20834229;	control_test_circ_000531
circRNAs within genes	1:197857406:197857526	1	197857406	197857526	heat_test_circ_007453	-	cds-cds	20866967;	heat_test_circ_007453
circRNAs within genes	5:189821541:189821679	5	189821541	189821679	heat_test_circ_004427	+	cds-cds	20883344;	heat_test_circ_004427
circRNAs within genes	5:215357906:215358125	5	215357906	215358125	heat_test_circ_000964	-	cds-utr3	20883097;	heat_test_circ_000964
intergenic circRNAs	5:38570080:38570182	5	38570080	38570182	cold_test_circ_004512	+	inter-inter		cold_test_circ_004512
circRNAs overlap with genes	9:26999502:27015133	9	26999502	27015133	seedlingc_test_circ_001495	+	cds-cds	20838920;20839338;20840201;	seedlingc_test_circ_001495	seedlingd_test_circ_001601
circRNAs overlap with genes	8:157900593:157923494	8	157900593	157923494	seedlingc_test_circ_002304	+	inter-cds	20854401;	seedlingc_test_circ_002304	seedling_test_circ_001822	ear_test_circ_002507	root_test_circ_004138
circRNAs overlap with genes	8:89964560:90054587	8	89964560	90054587	heat_test_circ_007782	-	cds-inter	20849462;	heat_test_circ_007782	ear_test_circ_002462
intergenic circRNAs	4:236882296:236883208	4	236882296	236883208	seedling_test_circ_000683	-	inter-inter		seedling_test_circ_000683	ovule_test_circ_002142
intergenic circRNAs	1:41103224:41103368	1	41103224	41103368	heat_test_circ_001988	-	inter-inter		heat_test_circ_001988
circRNAs overlap with genes	1:288923786:288930883	1	288923786	288930883	Rdr_test_circ_002023	+	intron-utr3	20862033;20864351;	Rdr_test_circ_002023
circRNAs within genes	5:139354594:139354728	5	139354594	139354728	heat_test_circ_001834	-	cds-cds	20883184;	heat_test_circ_001834
circRNAs within genes	6:80946160:80946287	6	80946160	80946287	Rctrl_test_circ_001970	+	intron-intron	20820445;	Rctrl_test_circ_001970
circRNAs overlap with genes	5:7286347:7296491	5	7286347	7296491	stemdr_test_circ_003223	-	cds-cds	20879377;20881253;	stemdr_test_circ_003223
circRNAs overlap with genes	6:131161459:131212864	6	131161459	131212864	seedlingc_test_circ_002059	-	cds-cds	20820898;20823875;	seedlingc_test_circ_002059	stemctrl_test_circ_003861	stemdr_test_circ_004322
circRNAs within genes	6:54213634:54213715	6	54213634	54213715	control_test_circ_007147	+	cds-cds	20824026;	control_test_circ_007147
intergenic circRNAs	7:130457918:130462781	7	130457918	130462781	pollen_test_circ_001811	-	inter-inter		pollen_test_circ_001811
circRNAs overlap with genes	2:107355542:107413283	2	107355542	107413283	control_test_circ_001543	-	inter-cds	20842329;20845335;20846701;	control_test_circ_001543	stemdr_test_circ_000970
circRNAs within genes	5:3539007:3539218	5	3539007	3539218	tassel_test_circ_000433	+	utr3-utr3	20877160;	tassel_test_circ_000433
circRNAs within genes	1:276692595:276692757	1	276692595	276692757	tassel_test_circ_001454	-	cds-cds	20869301;	tassel_test_circ_001454
intergenic circRNAs	5:58753539:58753651	5	58753539	58753651	tassel_test_circ_001904	-	inter-inter		tassel_test_circ_001904
intergenic circRNAs	1:120193915:120194350	1	120193915	120194350	control_test_circ_002826	-	inter-inter		control_test_circ_002826
circRNAs within genes	5:82443901:82443963	5	82443901	82443963	heat_test_circ_002547	-	utr3-utr3	20880221;	heat_test_circ_002547
circRNAs overlap with genes	3:197895915:197948793	3	197895915	197948793	seedlingd_test_circ_000033	-	cds-cds	20825055;20830158;	seedlingd_test_circ_000033	control_test_circ_000109	shoot_test_circ_000056
circRNAs within genes	2:164889629:164889730	2	164889629	164889730	stemctrl_test_circ_001212	-	cds-cds	20841918;	stemctrl_test_circ_001212
intergenic circRNAs	7:157276711:157276819	7	157276711	157276819	control_test_circ_007082	+	inter-inter		control_test_circ_007082
circRNAs within genes	1:183983727:183983888	1	183983727	183983888	heat_test_circ_000672	-	cds-cds	20868444;	heat_test_circ_000672
circRNAs overlap with genes	3:202848729:202856869	3	202848729	202856869	cold_test_circ_001017	+	cds-cds	20829806;20830292;	cold_test_circ_001017	control_test_circ_005010	heat_test_circ_005506	salt_test_circ_000191	UV_test_circ_000443
circRNAs within genes	5:161885649:161885857	5	161885649	161885857	ear_test_circ_001538	-	intron-intron	20882413;	ear_test_circ_001538
circRNAs within genes	1:273568381:273568501	1	273568381	273568501	Rctrl_test_circ_001655	-	cds-cds	20867888;	Rctrl_test_circ_001655	Rdr_test_circ_001563	stemdr_test_circ_001855	ear_test_circ_001052	root_test_circ_001786	shoot_test_circ_001440
circRNAs within genes	9:97539559:97540385	9	97539559	97540385	tassel_test_circ_000676	-	utr5-cds	20841378;	tassel_test_circ_000676
circRNAs within genes	4:120394217:120394410	4	120394217	120394410	control_test_circ_004788	+	utr5-cds	20857769;	control_test_circ_004788
circRNAs within genes	1:184243346:184243418	1	184243346	184243418	heat_test_circ_001747	-	utr3-utr3	20869311;	heat_test_circ_001747
circRNAs within genes	8:137404582:137404688	8	137404582	137404688	Rdr_test_circ_002506	-	cds-cds	20850510;	Rdr_test_circ_002506
intergenic circRNAs	1:33459343:33459478	1	33459343	33459478	heat_test_circ_005628	-	inter-inter		heat_test_circ_005628
circRNAs overlap with genes	8:173106849:173114714	8	173106849	173114714	seedlingc_test_circ_001997	+	cds-cds	20850792;20851867;	seedlingc_test_circ_001997	seedlingd_test_circ_002085	embryosac_test_circ_002185	cold_test_circ_006668	control_test_circ_001337	heat_test_circ_006856	Rdr_test_circ_003222	root_test_circ_000793
circRNAs within genes	7:147057644:147057812	7	147057644	147057812	stemctrl_test_circ_000008	-	cds-cds	20834855;	stemctrl_test_circ_000008
circRNAs overlap with genes	8:173806663:173810365	8	173806663	173810365	tassel_test_circ_001766	+	inter-utr3	20850829;	tassel_test_circ_001766
circRNAs within genes	7:174340722:174340860	7	174340722	174340860	cold_test_circ_005058	-	cds-cds	20831869;	cold_test_circ_005058
intergenic circRNAs	7:108021678:108046101	7	108021678	108046101	ovule_test_circ_001867	+	inter-inter		ovule_test_circ_001867
circRNAs within genes	8:148266032:148266115	8	148266032	148266115	heat_test_circ_002177	+	intron-intron	20849344;	heat_test_circ_002177
circRNAs within genes	5:164728411:164728513	5	164728411	164728513	Rctrl_test_circ_002723	-	cds-cds	20881231;	Rctrl_test_circ_002723
circRNAs within genes	6:164901674:164901803	6	164901674	164901803	stemctrl_test_circ_001072	+	cds-cds	20822732;	stemctrl_test_circ_001072
intergenic circRNAs	9:47065639:47065911	9	47065639	47065911	Rctrl_test_circ_002680	-	inter-inter		Rctrl_test_circ_002680
circRNAs overlap with genes	3:215427099:215470362	3	215427099	215470362	cold_test_circ_002465	-	cds-inter	20828684;20831119;	cold_test_circ_002465	control_test_circ_002326	heat_test_circ_002540
circRNAs within genes	5:183483911:183484025	5	183483911	183484025	stemdr_test_circ_000688	+	cds-cds	20877367;	stemdr_test_circ_000688
circRNAs overlap with genes	1:288187129:288268372	1	288187129	288268372	leafctrl_test_circ_000864	-	cds-cds	20862464;20863192;20868591;20870355;	leafctrl_test_circ_000864
circRNAs within genes	3:8884919:8885136	3	8884919	8885136	heat_test_circ_007234	-	cds-utr3	20826681;	heat_test_circ_007234
circRNAs overlap with genes	10:148852138:148873119	10	148852138	148873119	leafctrl_test_circ_002162	+	cds-utr3	20872402;20875223;	leafctrl_test_circ_002162	Rctrl_test_circ_002485	Rdr_test_circ_003455
circRNAs overlap with genes	3:215432231:215467045	3	215432231	215467045	seedling_test_circ_000345	-	cds-utr3	20828684;20831119;	seedling_test_circ_000345	embryosac_test_circ_000470	cold_test_circ_000914	Rctrl_test_circ_000760	Rdr_test_circ_000699	root_test_circ_000493	shoot_test_circ_000638	tassel_test_circ_000468
intergenic circRNAs	1:202625044:202625200	1	202625044	202625200	Rctrl_test_circ_000081	-	inter-inter		Rctrl_test_circ_000081	Rdr_test_circ_000089	root_test_circ_000111
intergenic circRNAs	1:262183947:262184148	1	262183947	262184148	ear_test_circ_002072	-	inter-inter		ear_test_circ_002072
intergenic circRNAs	9:152089118:152089246	9	152089118	152089246	seedlingd_test_circ_001670	+	inter-inter		seedlingd_test_circ_001670
circRNAs overlap with genes	4:236859577:236882368	4	236859577	236882368	ovule_test_circ_005011	+	cds-cds	20855323;20858056;20859847;	ovule_test_circ_005011
circRNAs within genes	5:48346670:48346766	5	48346670	48346766	heat_test_circ_006685	+	cds-cds	20878475;	heat_test_circ_006685
circRNAs within genes	8:150044477:150044570	8	150044477	150044570	cold_test_circ_001700	-	cds-cds	20850278;	cold_test_circ_001700
circRNAs within genes	5:65958415:65958552	5	65958415	65958552	tassel_test_circ_000200	-	cds-cds	20883090;	tassel_test_circ_000200
circRNAs within genes	4:17330793:17330976	4	17330793	17330976	stemdr_test_circ_001806	+	cds-cds	20855912;	stemdr_test_circ_001806
circRNAs within genes	2:213580361:213580443	2	213580361	213580443	heat_test_circ_000733	-	cds-utr3	20844050;	heat_test_circ_000733
circRNAs within genes	8:152725410:152725629	8	152725410	152725629	Rctrl_test_circ_000008	+	cds-cds	20854459;	Rctrl_test_circ_000008
intergenic circRNAs	7:146607928:146608054	7	146607928	146608054	seedlingc_test_circ_002247	+	inter-inter		seedlingc_test_circ_002247
intergenic circRNAs	4:233627313:233627466	4	233627313	233627466	stemdr_test_circ_002248	-	inter-inter		stemdr_test_circ_002248
circRNAs overlap with genes	8:5244144:5299428	8	5244144	5299428	Rctrl_test_circ_001158	+	cds-cds	20852350;20854366;	Rctrl_test_circ_001158
intergenic circRNAs	6:157368801:157369107	6	157368801	157369107	pollen_test_circ_001028	-	inter-inter		pollen_test_circ_001028
circRNAs overlap with genes	4:233800442:233821521	4	233800442	233821521	ear_test_circ_001230	+	utr5-cds	20857024;20861306;	ear_test_circ_001230	shoot_test_circ_001683	tassel_test_circ_001238
circRNAs within genes	1:45366992:45367118	1	45366992	45367118	leafdr_test_circ_000036	+	cds-cds	20869034;	leafdr_test_circ_000036
circRNAs overlap with genes	2:107355542:107445961	2	107355542	107445961	ovule_test_circ_002719	-	inter-cds	20842329;20842472;20845335;20846701;20848945;	ovule_test_circ_002719	Rdr_test_circ_001695	ear_test_circ_001150
circRNAs within genes	6:154077413:154077574	6	154077413	154077574	tassel_test_circ_000566	+	cds-cds	20821784;	tassel_test_circ_000566
intergenic circRNAs	2:14222371:14222514	2	14222371	14222514	heat_test_circ_002220	-	inter-inter		heat_test_circ_002220
circRNAs within genes	5:139354594:139354764	5	139354594	139354764	heat_test_circ_005798	-	cds-cds	20883184;	heat_test_circ_005798
intergenic circRNAs	10:36779309:36779477	10	36779309	36779477	seedlingd_test_circ_000925	+	inter-inter		seedlingd_test_circ_000925	leafctrl_test_circ_000254	stemdr_test_circ_000352
intergenic circRNAs	7:165384582:165386664	7	165384582	165386664	pollen_test_circ_000124	+	inter-inter		pollen_test_circ_000124
intergenic circRNAs	8:44674829:44737204	8	44674829	44737204	root_test_circ_003347	+	inter-inter		root_test_circ_003347
circRNAs within genes	7:172583450:172583546	7	172583450	172583546	heat_test_circ_007627	+	utr3-utr3	20834537;	heat_test_circ_007627
intergenic circRNAs	6:163974124:163974387	6	163974124	163974387	cold_test_circ_005946	+	inter-inter		cold_test_circ_005946	control_test_circ_005526	stemctrl_test_circ_003000
circRNAs overlap with genes	4:195027119:195052055	4	195027119	195052055	seedlingc_test_circ_002256	+	cds-inter	20857287;	seedlingc_test_circ_002256	seedlingd_test_circ_002362	seedling_test_circ_001777	ovule_test_circ_005916	embryosac_test_circ_002469	cold_test_circ_006512	control_test_circ_006912	heat_test_circ_006694	salt_test_circ_000551	leafctrl_test_circ_003323	leafdr_test_circ_002933	Rctrl_test_circ_003825	Rdr_test_circ_003641	stemctrl_test_circ_003828	stemdr_test_circ_003703	ear_test_circ_002452	root_test_circ_004110	shoot_test_circ_003316	tassel_test_circ_002420
circRNAs within genes	3:215467603:215470145	3	215467603	215470145	control_test_circ_004998	-	cds-cds	20828684;	control_test_circ_004998
circRNAs within genes	8:134903898:134904191	8	134903898	134904191	ear_test_circ_001806	+	cds-cds	20852258;	ear_test_circ_001806
circRNAs within genes	9:140353945:140354139	9	140353945	140354139	heat_test_circ_007726	+	cds-utr3	20838332;	heat_test_circ_007726
circRNAs overlap with genes	4:236860717:236883507	4	236860717	236883507	seedling_test_circ_001093	+	utr3-inter	20855323;20858056;20859847;	seedling_test_circ_001093	ovule_test_circ_003550	embryosac_test_circ_001488
circRNAs overlap with genes	10:148849797:148870644	10	148849797	148870644	seedlingc_test_circ_001013	+	cds-cds	20872402;20875223;	seedlingc_test_circ_001013	leafctrl_test_circ_001553	leafdr_test_circ_001364	Rctrl_test_circ_001793	stemctrl_test_circ_001805	stemdr_test_circ_003145	ear_test_circ_001139	root_test_circ_001929	shoot_test_circ_001575	tassel_test_circ_001166
circRNAs within genes	5:2927243:2927427	5	2927243	2927427	tassel_test_circ_001490	-	cds-cds	20879461;	tassel_test_circ_001490
circRNAs overlap with genes	5:10989792:11064583	5	10989792	11064583	ovule_test_circ_001266	+	cds-cds	20877736;20879551;	ovule_test_circ_001266	control_test_circ_001519	root_test_circ_000882	shoot_test_circ_000864
intergenic circRNAs	6:145990396:145990588	6	145990396	145990588	control_test_circ_001385	+	inter-inter		control_test_circ_001385
intergenic circRNAs	10:2434215:2434299	10	2434215	2434299	heat_test_circ_005780	-	inter-inter		heat_test_circ_005780
intergenic circRNAs	8:157169441:157169558	8	157169441	157169558	control_test_circ_001944	-	inter-inter		control_test_circ_001944	leafdr_test_circ_000790
intergenic circRNAs	10:52445968:52446106	10	52445968	52446106	cold_test_circ_005635	+	inter-inter		cold_test_circ_005635
intergenic circRNAs	10:36779405:36779519	10	36779405	36779519	seedlingc_test_circ_000541	+	inter-inter		seedlingc_test_circ_000541	leafctrl_test_circ_000802	leafdr_test_circ_000737	Rctrl_test_circ_000991	stemctrl_test_circ_000971	stemdr_test_circ_002109
circRNAs within genes	2:176241079:176241420	2	176241079	176241420	root_test_circ_002557	+	cds-cds	20847241;	root_test_circ_002557	shoot_test_circ_002325
circRNAs within genes	1:264799316:264799747	1	264799316	264799747	cold_test_circ_006412	-	cds-cds	20871091;	cold_test_circ_006412
circRNAs within genes	7:164949687:164949936	7	164949687	164949936	seedling_test_circ_001420	+	cds-cds	20833781;	seedling_test_circ_001420
intergenic circRNAs	2:228990259:228990777	2	228990259	228990777	ovule_test_circ_006057	+	inter-inter		ovule_test_circ_006057
circRNAs within genes	4:13395470:13395647	4	13395470	13395647	cold_test_circ_006193	-	utr3-utr3	20856573;	cold_test_circ_006193
circRNAs within genes	2:2805333:2805438	2	2805333	2805438	Rctrl_test_circ_001068	+	cds-cds	20847528;	Rctrl_test_circ_001068
circRNAs within genes	10:130510299:130510609	10	130510299	130510609	heat_test_circ_003129	-	cds-cds	20873546;	heat_test_circ_003129
circRNAs overlap with genes	5:193309264:193309327	5	193309264	193309327	cold_test_circ_002809	+	cds-inter	20882753;	cold_test_circ_002809
intergenic circRNAs	3:165858249:165858355	3	165858249	165858355	Rctrl_test_circ_002357	+	inter-inter		Rctrl_test_circ_002357
circRNAs within genes	2:139067109:139067271	2	139067109	139067271	stemctrl_test_circ_001191	+	cds-cds	20845586;	stemctrl_test_circ_001191
circRNAs within genes	8:1889259:1889433	8	1889259	1889433	control_test_circ_000104	+	utr5-cds	20853269;	control_test_circ_000104
intergenic circRNAs	6:145989284:145989558	6	145989284	145989558	cold_test_circ_003960	+	inter-inter		cold_test_circ_003960
circRNAs within genes	2:14541740:14541803	2	14541740	14541803	cold_test_circ_003851	-	cds-cds	20843147;	cold_test_circ_003851
circRNAs overlap with genes	10:2048225:2115306	10	2048225	2115306	ovule_test_circ_004774	+	utr3-utr3	20871747;20873139;	ovule_test_circ_004774	embryosac_test_circ_002366	cold_test_circ_006091	control_test_circ_005667
circRNAs overlap with genes	4:236859529:236879478	4	236859529	236879478	seedlingd_test_circ_000839	+	cds-inter	20855323;20859847;	seedlingd_test_circ_000839	ovule_test_circ_001965	embryosac_test_circ_000837
circRNAs within genes	2:189446261:189446478	2	189446261	189446478	ear_test_circ_002094	+	cds-cds	20849043;	ear_test_circ_002094
circRNAs within genes	2:111202998:111203100	2	111202998	111203100	seedlingc_test_circ_000784	-	cds-cds	20843644;	seedlingc_test_circ_000784
circRNAs overlap with genes	8:172973249:173045482	8	172973249	173045482	ear_test_circ_002013	+	cds-inter	20849549;20853514;20854159;	ear_test_circ_002013
circRNAs overlap with genes	6:106464207:106543244	6	106464207	106543244	cold_test_circ_004858	-	cds-inter	20821778;	cold_test_circ_004858	leafctrl_test_circ_002130	stemdr_test_circ_002778	root_test_circ_003167
circRNAs overlap with genes	2:188792478:188817458	2	188792478	188817458	cold_test_circ_002932	+	cds-cds	20847211;20849061;	cold_test_circ_002932	control_test_circ_002730	heat_test_circ_003028
circRNAs within genes	10:92133235:92133337	10	92133235	92133337	Rctrl_test_circ_002596	-	cds-cds	20872119;	Rctrl_test_circ_002596	stemdr_test_circ_002932
circRNAs within genes	5:2538697:2539590	5	2538697	2539590	pollen_test_circ_000943	-	utr5-utr3	20876086;	pollen_test_circ_000943
circRNAs within genes	6:145990306:145990429	6	145990306	145990429	seedlingc_test_circ_000612	-	cds-cds	20823762;	seedlingc_test_circ_000612	heat_test_circ_006183
intergenic circRNAs	10:36778811:36778943	10	36778811	36778943	leafctrl_test_circ_002783	+	inter-inter		leafctrl_test_circ_002783
circRNAs within genes	4:228628542:228628624	4	228628542	228628624	cold_test_circ_003026	+	cds-cds	20860819;	cold_test_circ_003026	heat_test_circ_003123
intergenic circRNAs	10:36779273:36779519	10	36779273	36779519	seedlingc_test_circ_001241	+	inter-inter		seedlingc_test_circ_001241	seedlingd_test_circ_001329	stemdr_test_circ_002409
intergenic circRNAs	6:118269131:118269266	6	118269131	118269266	tassel_test_circ_002032	-	inter-inter		tassel_test_circ_002032
circRNAs within genes	3:20534391:20534547	3	20534391	20534547	heat_test_circ_002969	-	cds-cds	20829557;	heat_test_circ_002969
circRNAs within genes	8:13044170:13044239	8	13044170	13044239	heat_test_circ_001241	-	cds-cds	20854143;	heat_test_circ_001241
circRNAs within genes	10:60080982:60081118	10	60080982	60081118	Rdr_test_circ_003672	-	utr3-utr3	20874846;	Rdr_test_circ_003672	stemctrl_test_circ_003863
circRNAs overlap with genes	1:150479134:150498532	1	150479134	150498532	seedlingc_test_circ_001171	-	inter-cds	20870229;	seedlingc_test_circ_001171	seedlingd_test_circ_001250	seedling_test_circ_000960	Rctrl_test_circ_002026	root_test_circ_002179	shoot_test_circ_001785	tassel_test_circ_001300
intergenic circRNAs	3:3750984:3751179	3	3750984	3751179	tassel_test_circ_001083	-	inter-inter		tassel_test_circ_001083
circRNAs within genes	1:49130668:49130792	1	49130668	49130792	cold_test_circ_003684	+	cds-cds	20861963;	cold_test_circ_003684	control_test_circ_003455	stemctrl_test_circ_003382
circRNAs within genes	6:107883450:107884413	6	107883450	107884413	root_test_circ_001912	-	cds-cds	20824440;	root_test_circ_001912
circRNAs within genes	4:187711939:187712098	4	187711939	187712098	Rdr_test_circ_001258	-	cds-cds	20857798;	Rdr_test_circ_001258	root_test_circ_001467
intergenic circRNAs	3:221690889:221691033	3	221690889	221691033	cold_test_circ_007741	-	inter-inter		cold_test_circ_007741
circRNAs within genes	7:7414663:7414988	7	7414663	7414988	embryosac_test_circ_002035	-	cds-cds	20832934;	embryosac_test_circ_002035
circRNAs within genes	10:82040335:82040400	10	82040335	82040400	control_test_circ_002170	+	cds-cds	20873592;	control_test_circ_002170	heat_test_circ_002366
intergenic circRNAs	7:93081460:93081581	7	93081460	93081581	Rctrl_test_circ_000070	+	inter-inter		Rctrl_test_circ_000070	stemdr_test_circ_000088
intergenic circRNAs	1:271108813:271112657	1	271108813	271112657	ovule_test_circ_002796	-	inter-inter		ovule_test_circ_002796
circRNAs overlap with genes	8:170963264:171007543	8	170963264	171007543	embryosac_test_circ_000132	+	cds-cds	20850136;20851260;	embryosac_test_circ_000132	root_test_circ_000225	shoot_test_circ_000179	pollen_test_circ_000127
circRNAs within genes	5:183611955:183612393	5	183611955	183612393	stemdr_test_circ_000407	-	cds-cds	20877778;	stemdr_test_circ_000407
circRNAs within genes	8:173119806:173119938	8	173119806	173119938	stemctrl_test_circ_000391	+	cds-cds	20852545;	stemctrl_test_circ_000391
circRNAs within genes	6:24282017:24282097	6	24282017	24282097	cold_test_circ_004645	-	utr5-utr5	20821369;	cold_test_circ_004645
intergenic circRNAs	9:81653501:81653606	9	81653501	81653606	leafctrl_test_circ_001126	-	inter-inter		leafctrl_test_circ_001126	Rdr_test_circ_001249
circRNAs within genes	4:65267572:65278250	4	65267572	65278250	tassel_test_circ_000390	-	cds-cds	20860547;	tassel_test_circ_000390
circRNAs overlap with genes	9:147142730:147204822	9	147142730	147204822	root_test_circ_002989	-	cds-cds	20837583;20838047;20838315;20838900;	root_test_circ_002989
intergenic circRNAs	6:127497263:127497663	6	127497263	127497663	Rdr_test_circ_001138	+	inter-inter		Rdr_test_circ_001138
circRNAs within genes	6:83781070:83781225	6	83781070	83781225	shoot_test_circ_002912	+	cds-cds	20823902;	shoot_test_circ_002912
circRNAs within genes	3:32403547:32403677	3	32403547	32403677	shoot_test_circ_002941	+	utr3-utr3	20830751;	shoot_test_circ_002941
circRNAs within genes	3:131014451:131014700	3	131014451	131014700	embryosac_test_circ_001660	+	cds-cds	20829076;	embryosac_test_circ_001660
intergenic circRNAs	6:163974124:163974379	6	163974124	163974379	seedlingc_test_circ_001653	+	inter-inter		seedlingc_test_circ_001653	stemctrl_test_circ_003081
intergenic circRNAs	1:172128333:172128498	1	172128333	172128498	shoot_test_circ_002120	+	inter-inter		shoot_test_circ_002120
circRNAs overlap with genes	9:123418311:123454860	9	123418311	123454860	shoot_test_circ_001893	-	inter-cds	20838709;	shoot_test_circ_001893
circRNAs within genes	2:53844617:53844755	2	53844617	53844755	seedlingc_test_circ_000623	+	cds-cds	20842004;	seedlingc_test_circ_000623	seedlingd_test_circ_000704
intergenic circRNAs	2:143643745:143651311	2	143643745	143651311	leafctrl_test_circ_000416	-	inter-inter		leafctrl_test_circ_000416
circRNAs overlap with genes	6:1344472:1373580	6	1344472	1373580	leafctrl_test_circ_001574	-	cds-cds	20821844;20822992;	leafctrl_test_circ_001574	leafdr_test_circ_001391	stemctrl_test_circ_001834	stemdr_test_circ_002052
intergenic circRNAs	1:271110175:271114036	1	271110175	271114036	ovule_test_circ_001132	-	inter-inter		ovule_test_circ_001132
circRNAs overlap with genes	1:2737687:2743360	1	2737687	2743360	stemdr_test_circ_002212	-	cds-cds	20865950;20871344;	stemdr_test_circ_002212	shoot_test_circ_001718
circRNAs within genes	5:182541444:182541528	5	182541444	182541528	heat_test_circ_004180	-	intron-intron	20882888;	heat_test_circ_004180
circRNAs within genes	1:20419366:20419543	1	20419366	20419543	seedlingc_test_circ_000452	-	cds-cds	20870047;	seedlingc_test_circ_000452
intergenic circRNAs	1:120194101:120194512	1	120194101	120194512	seedling_test_circ_001585	-	inter-inter		seedling_test_circ_001585
circRNAs within genes	1:213653849:213653939	1	213653849	213653939	control_test_circ_004217	-	cds-cds	20863714;	control_test_circ_004217
circRNAs overlap with genes	2:231371455:231461305	2	231371455	231461305	stemctrl_test_circ_000873	-	cds-cds	20843199;20843317;20843439;20845142;	stemctrl_test_circ_000873
circRNAs overlap with genes	4:236860497:236883060	4	236860497	236883060	ovule_test_circ_005925	+	cds-cds	20855323;20858056;20859847;	ovule_test_circ_005925
circRNAs overlap with genes	8:108171266:108228914	8	108171266	108228914	Rctrl_test_circ_000033	+	intron-inter	20850989;20853723;	Rctrl_test_circ_000033
circRNAs within genes	9:106880292:106880436	9	106880292	106880436	tassel_test_circ_002309	-	cds-cds	20837089;	tassel_test_circ_002309
intergenic circRNAs	9:74919840:74919951	9	74919840	74919951	Rctrl_test_circ_001292	-	inter-inter		Rctrl_test_circ_001292
circRNAs within genes	4:170516655:170516775	4	170516655	170516775	tassel_test_circ_001512	-	cds-cds	20857950;	tassel_test_circ_001512
intergenic circRNAs	5:184232212:184232263	5	184232212	184232263	cold_test_circ_006560	+	inter-inter		cold_test_circ_006560
circRNAs within genes	9:11741683:11741881	9	11741683	11741881	Rctrl_test_circ_003822	+	cds-cds	20840844;	Rctrl_test_circ_003822
circRNAs overlap with genes	4:236860806:236883614	4	236860806	236883614	ovule_test_circ_000445	-	inter-utr5	20857318;	ovule_test_circ_000445	embryosac_test_circ_000187
circRNAs within genes	1:39213294:39213425	1	39213294	39213425	control_test_circ_005974	-	cds-utr3	20869517;	control_test_circ_005974
circRNAs within genes	1:191449071:191449279	1	191449071	191449279	leafdr_test_circ_002858	+	cds-cds	20865047;	leafdr_test_circ_002858
circRNAs within genes	2:213580291:213580452	2	213580291	213580452	heat_test_circ_000581	-	cds-utr3	20844050;	heat_test_circ_000581
circRNAs within genes	1:170303638:170303811	1	170303638	170303811	root_test_circ_003157	-	intron-intron	20861868;	root_test_circ_003157
intergenic circRNAs	1:49195219:49195396	1	49195219	49195396	tassel_test_circ_000923	-	inter-inter		tassel_test_circ_000923
circRNAs within genes	1:285527762:285527874	1	285527762	285527874	control_test_circ_001326	-	utr3-utr3	20862745;	control_test_circ_001326
circRNAs overlap with genes	1:204917365:205011397	1	204917365	205011397	seedlingc_test_circ_000263	-	cds-inter	20866938;	seedlingc_test_circ_000263	leafctrl_test_circ_000391
intergenic circRNAs	2:22994890:22994992	2	22994890	22994992	leafdr_test_circ_001685	-	inter-inter		leafdr_test_circ_001685	Rctrl_test_circ_001694
circRNAs within genes	5:16321499:16321710	5	16321499	16321710	cold_test_circ_002734	-	cds-cds	20878755;	cold_test_circ_002734	heat_test_circ_002831
circRNAs within genes	4:27095918:27096510	4	27095918	27096510	heat_test_circ_005135	-	cds-cds	20856401;	heat_test_circ_005135
intergenic circRNAs	4:233626857:233627100	4	233626857	233627100	control_test_circ_006838	-	inter-inter		control_test_circ_006838
intergenic circRNAs	10:36779219:36779519	10	36779219	36779519	seedlingd_test_circ_001460	+	inter-inter		seedlingd_test_circ_001460
intergenic circRNAs	1:146774545:146823167	1	146774545	146823167	seedlingd_test_circ_000528	-	inter-inter		seedlingd_test_circ_000528
circRNAs overlap with genes	7:168471493:168485324	7	168471493	168485324	cold_test_circ_003991	+	cds-cds	20835551;20836630;	cold_test_circ_003991	control_test_circ_000735	heat_test_circ_004111	ear_test_circ_001315	shoot_test_circ_001798
intergenic circRNAs	3:165724495:165724622	3	165724495	165724622	Rdr_test_circ_001635	-	inter-inter		Rdr_test_circ_001635
circRNAs overlap with genes	4:4657290:4709384	4	4657290	4709384	Rctrl_test_circ_002654	+	inter-intron	20855266;	Rctrl_test_circ_002654
circRNAs overlap with genes	2:208671643:208678304	2	208671643	208678304	ovule_test_circ_000339	+	utr3-inter	20841950;	ovule_test_circ_000339	ear_test_circ_000891
circRNAs within genes	5:60281531:60281639	5	60281531	60281639	cold_test_circ_005133	-	cds-cds	20880039;	cold_test_circ_005133	Rctrl_test_circ_002583
intergenic circRNAs	7:13174619:13176380	7	13174619	13176380	heat_test_circ_001229	+	inter-inter		heat_test_circ_001229
circRNAs overlap with genes	9:150091210:150094270	9	150091210	150094270	shoot_test_circ_000172	-	inter-cds	20840862;	shoot_test_circ_000172	tassel_test_circ_000128
circRNAs overlap with genes	3:199625148:199629529	3	199625148	199629529	seedlingc_test_circ_001291	-	inter-cds	20829437;	seedlingc_test_circ_001291	leafctrl_test_circ_001921	leafdr_test_circ_001699	stemdr_test_circ_002525	ear_test_circ_001443	shoot_test_circ_001958
circRNAs within genes	5:1851905:1852115	5	1851905	1852115	ear_test_circ_001413	-	cds-cds	20881899;	ear_test_circ_001413
intergenic circRNAs	3:205107038:205107762	3	205107038	205107762	pollen_test_circ_002074	-	inter-inter		pollen_test_circ_002074
intergenic circRNAs	4:103954723:103992116	4	103954723	103992116	seedlingc_test_circ_000767	-	inter-inter		seedlingc_test_circ_000767	seedlingd_test_circ_000037	seedling_test_circ_000637	ovule_test_circ_002000	embryosac_test_circ_000848	cold_test_circ_002622	control_test_circ_002447	leafctrl_test_circ_001132	leafdr_test_circ_001007	Rctrl_test_circ_001325	Rdr_test_circ_000061	stemctrl_test_circ_001331	stemdr_test_circ_001520	ear_test_circ_000867	root_test_circ_001463	shoot_test_circ_001159	tassel_test_circ_000045
circRNAs overlap with genes	4:219466376:219521312	4	219466376	219521312	tassel_test_circ_000947	+	inter-inter	20860193;	tassel_test_circ_000947
circRNAs within genes	9:23815523:23815631	9	23815523	23815631	heat_test_circ_006680	-	cds-utr3	20837883;	heat_test_circ_006680
circRNAs within genes	4:236882368:236883280	4	236882368	236883280	ovule_test_circ_002098	+	cds-cds	20858056;	ovule_test_circ_002098
circRNAs overlap with genes	6:131161927:131213521	6	131161927	131213521	Rdr_test_circ_003606	-	cds-cds	20820898;20823875;	Rdr_test_circ_003606	stemdr_test_circ_000714	root_test_circ_000680	shoot_test_circ_000544	tassel_test_circ_000393
circRNAs within genes	9:25522404:25522572	9	25522404	25522572	ear_test_circ_001003	-	cds-utr3	20840778;	ear_test_circ_001003
circRNAs overlap with genes	4:236859577:236882140	4	236859577	236882140	ovule_test_circ_004725	+	cds-cds	20855323;20858056;20859847;	ovule_test_circ_004725
circRNAs within genes	1:20419530:20420193	1	20419530	20420193	ovule_test_circ_000550	-	cds-cds	20870047;	ovule_test_circ_000550
circRNAs within genes	3:20534260:20534316	3	20534260	20534316	heat_test_circ_004372	-	cds-utr3	20829557;	heat_test_circ_004372
intergenic circRNAs	4:82360796:82361096	4	82360796	82361096	pollen_test_circ_000757	-	inter-inter		pollen_test_circ_000757
intergenic circRNAs	5:82444673:82446711	5	82444673	82446711	pollen_test_circ_000231	+	inter-inter		pollen_test_circ_000231
circRNAs within genes	2:128043568:128043698	2	128043568	128043698	leafdr_test_circ_002791	-	utr3-utr3	20842278;	leafdr_test_circ_002791
circRNAs within genes	6:7158450:7158719	6	7158450	7158719	ear_test_circ_001978	+	cds-cds	20822615;	ear_test_circ_001978
intergenic circRNAs	6:145990378:145990588	6	145990378	145990588	salt_test_circ_000039	+	inter-inter		salt_test_circ_000039
circRNAs within genes	10:144616488:144616641	10	144616488	144616641	heat_test_circ_006535	-	cds-cds	20875041;	heat_test_circ_006535	stemdr_test_circ_003617
circRNAs within genes	3:216007310:216007883	3	216007310	216007883	pollen_test_circ_000684	+	cds-cds	20828736;	pollen_test_circ_000684
intergenic circRNAs	1:289279970:289280103	1	289279970	289280103	heat_test_circ_002446	+	inter-inter		heat_test_circ_002446
intergenic circRNAs	9:153941657:153942113	9	153941657	153942113	seedling_test_circ_000085	+	inter-inter		seedling_test_circ_000085
circRNAs overlap with genes	9:150086876:150148238	9	150086876	150148238	seedling_test_circ_001570	+	cds-cds	20839853;20840536;	seedling_test_circ_001570	cold_test_circ_001432	heat_test_circ_001474
circRNAs within genes	4:236881912:236882140	4	236881912	236882140	leafdr_test_circ_001433	+	cds-cds	20858056;	leafdr_test_circ_001433	Rctrl_test_circ_001874	Rdr_test_circ_001767	stemdr_test_circ_002125
circRNAs within genes	2:223976975:223977159	2	223976975	223977159	tassel_test_circ_001448	-	utr3-utr3	20843905;	tassel_test_circ_001448
intergenic circRNAs	7:13356099:13356253	7	13356099	13356253	ear_test_circ_000228	-	inter-inter		ear_test_circ_000228
circRNAs within genes	7:157570108:157570189	7	157570108	157570189	cold_test_circ_001605	+	cds-cds	20834611;	cold_test_circ_001605
circRNAs within genes	6:117104166:117104343	6	117104166	117104343	leafctrl_test_circ_002560	-	cds-utr3	20823340;	leafctrl_test_circ_002560
intergenic circRNAs	6:2447387:2447542	6	2447387	2447542	cold_test_circ_000155	+	inter-inter		cold_test_circ_000155
circRNAs overlap with genes	3:152844890:152856097	3	152844890	152856097	leafdr_test_circ_002352	+	utr5-inter	20827482;	leafdr_test_circ_002352
circRNAs overlap with genes	1:203343939:203443417	1	203343939	203443417	pollen_test_circ_001434	+	inter-cds	20862759;20870401;	pollen_test_circ_001434
intergenic circRNAs	8:84607199:84609391	8	84607199	84609391	seedling_test_circ_001481	-	inter-inter		seedling_test_circ_001481
intergenic circRNAs	1:147159372:147159503	1	147159372	147159503	Rdr_test_circ_001081	-	inter-inter		Rdr_test_circ_001081
circRNAs overlap with genes	1:122400295:122471897	1	122400295	122471897	heat_test_circ_002589	-	cds-cds	20867450;20871503;	heat_test_circ_002589
circRNAs overlap with genes	1:39843577:39894542	1	39843577	39894542	Rctrl_test_circ_000855	+	utr5-inter	20862364;20862473;20865089;20866768;	Rctrl_test_circ_000855
intergenic circRNAs	4:17507374:17507537	4	17507374	17507537	tassel_test_circ_000397	+	inter-inter		tassel_test_circ_000397
intergenic circRNAs	7:108021678:108036858	7	108021678	108036858	ovule_test_circ_003353	+	inter-inter		ovule_test_circ_003353
circRNAs within genes	6:167434780:167435230	6	167434780	167435230	ear_test_circ_000733	-	cds-cds	20824178;	ear_test_circ_000733
intergenic circRNAs	1:202624900:202625008	1	202624900	202625008	root_test_circ_004204	-	inter-inter		root_test_circ_004204
intergenic circRNAs	6:163974102:163974379	6	163974102	163974379	heat_test_circ_001137	+	inter-inter		heat_test_circ_001137	stemctrl_test_circ_000579
circRNAs within genes	10:4776625:4776757	10	4776625	4776757	heat_test_circ_007391	-	cds-cds	20873332;	heat_test_circ_007391
intergenic circRNAs	6:98774063:98774244	6	98774063	98774244	tassel_test_circ_001586	-	inter-inter		tassel_test_circ_001586
circRNAs within genes	1:285922918:285923004	1	285922918	285923004	heat_test_circ_004397	+	cds-cds	20869797;	heat_test_circ_004397
circRNAs within genes	3:179640591:179642163	3	179640591	179642163	heat_test_circ_002789	-	intron-intron	20828238;	heat_test_circ_002789
intergenic circRNAs	6:156055738:156122435	6	156055738	156122435	ovule_test_circ_001275	+	inter-inter		ovule_test_circ_001275
circRNAs overlap with genes	9:7308862:7393718	9	7308862	7393718	seedlingd_test_circ_001364	+	cds-cds	20837401;20838924;20839750;	seedlingd_test_circ_001364	cold_test_circ_002801	heat_test_circ_004459
circRNAs overlap with genes	8:173107085:173115077	8	173107085	173115077	seedlingc_test_circ_000837	+	cds-cds	20850792;20851867;	seedlingc_test_circ_000837	ovule_test_circ_002149	cold_test_circ_002804	control_test_circ_002616	heat_test_circ_001341	leafctrl_test_circ_001217	Rctrl_test_circ_001417	Rdr_test_circ_001346	stemctrl_test_circ_001433	stemdr_test_circ_001629	root_test_circ_001553	shoot_test_circ_001246	tassel_test_circ_000917
circRNAs within genes	5:139354399:139354510	5	139354399	139354510	Rctrl_test_circ_002928	-	cds-utr3	20883184;	Rctrl_test_circ_002928
intergenic circRNAs	1:269035306:269036663	1	269035306	269036663	pollen_test_circ_000545	-	inter-inter		pollen_test_circ_000545
circRNAs within genes	1:240980447:240980586	1	240980447	240980586	tassel_test_circ_001885	+	utr3-utr3	20864468;	tassel_test_circ_001885
intergenic circRNAs	3:12881308:12881527	3	12881308	12881527	root_test_circ_000796	+	inter-inter		root_test_circ_000796
circRNAs within genes	1:170303638:170303845	1	170303638	170303845	shoot_test_circ_002239	-	intron-intron	20861868;	shoot_test_circ_002239
circRNAs within genes	9:58451495:58451594	9	58451495	58451594	heat_test_circ_001306	+	cds-cds	20839460;	heat_test_circ_001306
intergenic circRNAs	9:102440638:102440714	9	102440638	102440714	cold_test_circ_000367	+	inter-inter		cold_test_circ_000367	control_test_circ_004323	heat_test_circ_004774
intergenic circRNAs	8:111704518:111705088	8	111704518	111705088	pollen_test_circ_001550	+	inter-inter		pollen_test_circ_001550
circRNAs within genes	3:20642273:20642459	3	20642273	20642459	heat_test_circ_002783	-	cds-cds	20825566;	heat_test_circ_002783
circRNAs overlap with genes	9:1996303:2059232	9	1996303	2059232	root_test_circ_002838	-	cds-cds	20838359;20840325;	root_test_circ_002838	shoot_test_circ_002318
circRNAs within genes	6:145987646:145987914	6	145987646	145987914	control_test_circ_005249	-	intron-utr3	20823762;	control_test_circ_005249
intergenic circRNAs	2:127093183:127093387	2	127093183	127093387	Rctrl_test_circ_003109	+	inter-inter		Rctrl_test_circ_003109	stemctrl_test_circ_003085	root_test_circ_003345
intergenic circRNAs	5:82444446:82444674	5	82444446	82444674	ovule_test_circ_001458	+	inter-inter		ovule_test_circ_001458	embryosac_test_circ_000613
circRNAs within genes	3:178989222:178989354	3	178989222	178989354	leafctrl_test_circ_000432	+	cds-cds	20830785;	leafctrl_test_circ_000432	shoot_test_circ_000448
intergenic circRNAs	3:227049698:227049887	3	227049698	227049887	tassel_test_circ_000460	-	inter-inter		tassel_test_circ_000460
circRNAs within genes	4:197365842:197366108	4	197365842	197366108	seedlingd_test_circ_002274	-	cds-cds	20858081;	seedlingd_test_circ_002274	stemdr_test_circ_002188
circRNAs within genes	2:23134079:23134872	2	23134079	23134872	pollen_test_circ_000407	+	utr5-cds	20845640;	pollen_test_circ_000407
intergenic circRNAs	9:138432475:138432639	9	138432475	138432639	cold_test_circ_006967	+	inter-inter		cold_test_circ_006967
intergenic circRNAs	3:223354230:223452960	3	223354230	223452960	stemctrl_test_circ_001293	-	inter-inter		stemctrl_test_circ_001293	stemdr_test_circ_001465
intergenic circRNAs	1:202624912:202625284	1	202624912	202625284	root_test_circ_002267	-	inter-inter		root_test_circ_002267
circRNAs within genes	6:92813619:92813730	6	92813619	92813730	leafdr_test_circ_002745	-	cds-utr3	20821885;	leafdr_test_circ_002745
intergenic circRNAs	6:13009346:13009516	6	13009346	13009516	Rctrl_test_circ_001157	-	inter-inter		Rctrl_test_circ_001157
circRNAs within genes	7:131787049:131787183	7	131787049	131787183	heat_test_circ_006843	+	cds-cds	20834079;	heat_test_circ_006843
circRNAs within genes	1:20419915:20420095	1	20419915	20420095	root_test_circ_003939	-	cds-cds	20870047;	root_test_circ_003939
circRNAs within genes	4:154311329:154311458	4	154311329	154311458	heat_test_circ_006687	-	cds-cds	20855795;	heat_test_circ_006687
intergenic circRNAs	1:41102054:41102105	1	41102054	41102105	heat_test_circ_002449	-	inter-inter		heat_test_circ_002449
circRNAs within genes	4:147462158:147462412	4	147462158	147462412	root_test_circ_001837	+	utr5-utr5	20857437;	root_test_circ_001837
circRNAs overlap with genes	8:4616363:4643693	8	4616363	4643693	seedlingc_test_circ_001694	+	utr5-inter	20849681;	seedlingc_test_circ_001694	seedlingd_test_circ_001819	seedling_test_circ_001370	ovule_test_circ_004508	cold_test_circ_005773	control_test_circ_005348	heat_test_circ_005904	leafctrl_test_circ_002544	leafdr_test_circ_002236	Rctrl_test_circ_001806	Rdr_test_circ_002777	stemctrl_test_circ_002914	stemdr_test_circ_003289	ear_test_circ_001864	root_test_circ_003136	shoot_test_circ_002554	tassel_test_circ_001870
circRNAs within genes	6:107098798:107100556	6	107098798	107100556	shoot_test_circ_002235	+	cds-cds	20824043;	shoot_test_circ_002235
intergenic circRNAs	1:202624900:202625140	1	202624900	202625140	root_test_circ_003969	-	inter-inter		root_test_circ_003969
intergenic circRNAs	2:230386673:230386790	2	230386673	230386790	tassel_test_circ_000112	+	inter-inter		tassel_test_circ_000112
intergenic circRNAs	6:118276047:118276244	6	118276047	118276244	root_test_circ_004084	-	inter-inter		root_test_circ_004084
circRNAs within genes	10:93685105:93685249	10	93685105	93685249	heat_test_circ_001607	-	cds-cds	20875484;	heat_test_circ_001607
circRNAs overlap with genes	8:14664783:14703616	8	14664783	14703616	seedlingd_test_circ_000910	+	inter-utr3	20852961;	seedlingd_test_circ_000910	heat_test_circ_002918
circRNAs within genes	2:8906339:8906465	2	8906339	8906465	stemctrl_test_circ_000332	-	cds-cds	20844651;	stemctrl_test_circ_000332
circRNAs overlap with genes	5:135279939:135301921	5	135279939	135301921	seedling_test_circ_000479	+	cds-cds	20876821;20881775;	seedling_test_circ_000479
circRNAs within genes	4:179822470:179822635	4	179822470	179822635	heat_test_circ_006297	-	cds-cds	20859930;	heat_test_circ_006297
circRNAs within genes	3:156485102:156485409	3	156485102	156485409	shoot_test_circ_001583	-	cds-cds	20831574;	shoot_test_circ_001583
intergenic circRNAs	2:230385347:230385815	2	230385347	230385815	pollen_test_circ_000392	+	inter-inter		pollen_test_circ_000392
circRNAs overlap with genes	4:233810687:233827241	4	233810687	233827241	seedling_test_circ_000823	+	cds-cds	20857024;20861306;	seedling_test_circ_000823	cold_test_circ_003441	control_test_circ_003217	UV_test_circ_000669
circRNAs overlap with genes	2:10873317:10873422	2	10873317	10873422	Rdr_test_circ_003422	-	cds-inter	20845286;	Rdr_test_circ_003422
circRNAs within genes	1:177050321:177050428	1	177050321	177050428	root_test_circ_001374	-	cds-cds	20862258;	root_test_circ_001374
intergenic circRNAs	2:36456586:36456692	2	36456586	36456692	stemctrl_test_circ_000948	+	inter-inter		stemctrl_test_circ_000948
intergenic circRNAs	5:35378863:35389435	5	35378863	35389435	leafdr_test_circ_002139	-	inter-inter		leafdr_test_circ_002139	Rctrl_test_circ_002803	stemctrl_test_circ_002799	stemdr_test_circ_003163
intergenic circRNAs	1:272218621:272218744	1	272218621	272218744	heat_test_circ_000614	+	inter-inter		heat_test_circ_000614
circRNAs within genes	4:94742607:94742877	4	94742607	94742877	tassel_test_circ_002242	-	cds-cds	20857842;	tassel_test_circ_002242
intergenic circRNAs	4:178387358:178399426	4	178387358	178399426	Rdr_test_circ_001960	-	inter-inter		Rdr_test_circ_001960
circRNAs within genes	6:102760592:102762056	6	102760592	102762056	seedling_test_circ_000508	-	cds-cds	20824367;	seedling_test_circ_000508
circRNAs within genes	1:203648412:203649027	1	203648412	203649027	Rctrl_test_circ_003395	-	cds-cds	20868492;	Rctrl_test_circ_003395
circRNAs within genes	7:129967271:129967469	7	129967271	129967469	heat_test_circ_003969	-	cds-cds	20832082;	heat_test_circ_003969
intergenic circRNAs	1:124820657:124820841	1	124820657	124820841	seedlingd_test_circ_002083	-	inter-inter		seedlingd_test_circ_002083
intergenic circRNAs	7:149132743:149132849	7	149132743	149132849	control_test_circ_002379	+	inter-inter		control_test_circ_002379	Rdr_test_circ_003577
circRNAs within genes	1:69889063:69889255	1	69889063	69889255	Rctrl_test_circ_000176	-	utr5-cds	20870369;	Rctrl_test_circ_000176
circRNAs within genes	3:212697635:212697737	3	212697635	212697737	leafdr_test_circ_001944	+	cds-cds	20829999;	leafdr_test_circ_001944
circRNAs within genes	5:179929142:179929363	5	179929142	179929363	stemctrl_test_circ_003122	+	cds-cds	20881582;	stemctrl_test_circ_003122
intergenic circRNAs	10:36779327:36779519	10	36779327	36779519	seedlingc_test_circ_001779	+	inter-inter		seedlingc_test_circ_001779	seedlingd_test_circ_001888	leafctrl_test_circ_002660	leafdr_test_circ_002337	stemctrl_test_circ_003030	stemdr_test_circ_003434	shoot_test_circ_002654
intergenic circRNAs	4:236879397:236882062	4	236879397	236882062	pollen_test_circ_001801	-	inter-inter		pollen_test_circ_001801
circRNAs within genes	1:44192238:44192342	1	44192238	44192342	stemctrl_test_circ_000109	-	cds-cds	20863149;	stemctrl_test_circ_000109
intergenic circRNAs	4:179822476:179822677	4	179822476	179822677	heat_test_circ_006251	+	inter-inter		heat_test_circ_006251
circRNAs within genes	2:189446421:189446475	2	189446421	189446475	heat_test_circ_000230	+	cds-cds	20849043;	heat_test_circ_000230
circRNAs within genes	5:199594554:199594690	5	199594554	199594690	leafctrl_test_circ_000499	+	cds-cds	20881789;	leafctrl_test_circ_000499
circRNAs within genes	5:184442480:184442627	5	184442480	184442627	tassel_test_circ_000536	-	cds-cds	20880152;	tassel_test_circ_000536
circRNAs overlap with genes	3:192479544:192523718	3	192479544	192523718	ovule_test_circ_003627	-	inter-cds	20827394;20828952;	ovule_test_circ_003627	cold_test_circ_004583	control_test_circ_004289	heat_test_circ_004730	salt_test_circ_000559	UV_test_circ_000340	leafctrl_test_circ_002007	Rdr_test_circ_002224	ear_test_circ_001518	root_test_circ_002533	shoot_test_circ_002041
circRNAs within genes	7:152833032:152833167	7	152833032	152833167	seedlingc_test_circ_001791	-	cds-cds	20833041;	seedlingc_test_circ_001791	seedlingd_test_circ_001907	stemdr_test_circ_003461
circRNAs overlap with genes	2:92876060:92877282	2	92876060	92877282	heat_test_circ_001815	+	cds-inter	20846026;	heat_test_circ_001815
circRNAs within genes	10:144462787:144462969	10	144462787	144462969	Rdr_test_circ_002211	-	cds-cds	20873432;	Rdr_test_circ_002211
intergenic circRNAs	1:120194171:120194594	1	120194171	120194594	seedling_test_circ_001366	-	inter-inter		seedling_test_circ_001366
circRNAs within genes	9:133218194:133218253	9	133218194	133218253	heat_test_circ_007543	-	utr5-utr5	20837278;	heat_test_circ_007543
circRNAs within genes	1:33460202:33460268	1	33460202	33460268	heat_test_circ_004570	+	cds-cds	20867498;	heat_test_circ_004570
circRNAs within genes	2:169557622:169557882	2	169557622	169557882	stemdr_test_circ_000961	-	cds-cds	20841811;	stemdr_test_circ_000961
intergenic circRNAs	1:165801055:165814803	1	165801055	165814803	cold_test_circ_001702	+	inter-inter		cold_test_circ_001702	control_test_circ_001608	heat_test_circ_001752	shoot_test_circ_000757
intergenic circRNAs	9:92025376:92025578	9	92025376	92025578	ear_test_circ_001160	+	inter-inter		ear_test_circ_001160
circRNAs within genes	2:14222596:14222781	2	14222596	14222781	heat_test_circ_003486	+	utr3-utr3	20841655;	heat_test_circ_003486
intergenic circRNAs	2:230385968:230386160	2	230385968	230386160	pollen_test_circ_000292	+	inter-inter		pollen_test_circ_000292
circRNAs within genes	10:76645462:76645747	10	76645462	76645747	root_test_circ_002189	-	utr5-utr5	20875126;	root_test_circ_002189
circRNAs within genes	4:236883052:236883280	4	236883052	236883280	ovule_test_circ_000113	+	cds-cds	20858056;	ovule_test_circ_000113	embryosac_test_circ_000056
intergenic circRNAs	UNKNOWN:6224254:6224374	UNKNOWN	6224254	6224374	leafdr_test_circ_000051	+	inter-inter		leafdr_test_circ_000051
intergenic circRNAs	1:249537601:249537826	1	249537601	249537826	seedlingc_test_circ_002268	-	inter-inter		seedlingc_test_circ_002268
circRNAs overlap with genes	1:167953192:167966919	1	167953192	167966919	ear_test_circ_000397	-	inter-utr5	20862906;	ear_test_circ_000397
intergenic circRNAs	4:161031385:161031488	4	161031385	161031488	cold_test_circ_003063	+	inter-inter		cold_test_circ_003063
circRNAs within genes	7:130784679:130785023	7	130784679	130785023	ear_test_circ_000175	+	intron-intron	20836683;	ear_test_circ_000175
circRNAs within genes	5:9472214:9472355	5	9472214	9472355	Rctrl_test_circ_003220	-	cds-utr3	20879627;	Rctrl_test_circ_003220	Rdr_test_circ_003052	stemctrl_test_circ_003203	stemdr_test_circ_003615
circRNAs within genes	2:5819006:5819197	2	5819006	5819197	tassel_test_circ_001154	+	cds-cds	20845866;	tassel_test_circ_001154
intergenic circRNAs	8:21707278:21713274	8	21707278	21713274	seedlingc_test_circ_001678	-	inter-inter		seedlingc_test_circ_001678	seedlingd_test_circ_001808	seedling_test_circ_001361	ovule_test_circ_004481	control_test_circ_005313	heat_test_circ_005865	salt_test_circ_001495	leafctrl_test_circ_002523	leafdr_test_circ_002218	Rctrl_test_circ_002899	Rdr_test_circ_002769	stemctrl_test_circ_002898	stemdr_test_circ_003267	ear_test_circ_001855	root_test_circ_003119	shoot_test_circ_002544	tassel_test_circ_001861
intergenic circRNAs	7:147057845:147058034	7	147057845	147058034	control_test_circ_000819	+	inter-inter		control_test_circ_000819
intergenic circRNAs	4:99411744:99412058	4	99411744	99412058	ear_test_circ_001868	+	inter-inter		ear_test_circ_001868
intergenic circRNAs	4:177643492:177643694	4	177643492	177643694	seedlingd_test_circ_001780	-	inter-inter		seedlingd_test_circ_001780
circRNAs within genes	3:227193419:227193497	3	227193419	227193497	cold_test_circ_006226	-	cds-cds	20831014;	cold_test_circ_006226
circRNAs within genes	5:82444261:82445401	5	82444261	82445401	seedling_test_circ_001282	-	cds-cds	20880221;	seedling_test_circ_001282	ovule_test_circ_004223	pollen_test_circ_001505
circRNAs within genes	3:20425919:20426042	3	20425919	20426042	heat_test_circ_004247	-	cds-utr3	20826459;	heat_test_circ_004247
circRNAs overlap with genes	8:134523756:134531725	8	134523756	134531725	ovule_test_circ_001415	+	inter-cds	20850541;	ovule_test_circ_001415
circRNAs within genes	1:116062209:116062848	1	116062209	116062848	leafdr_test_circ_002664	+	cds-cds	20870331;	leafdr_test_circ_002664
intergenic circRNAs	8:168956367:168956481	8	168956367	168956481	heat_test_circ_004198	+	inter-inter		heat_test_circ_004198
circRNAs overlap with genes	9:26964608:27010229	9	26964608	27010229	leafctrl_test_circ_001250	+	intron-cds	20838599;20838920;20839338;	leafctrl_test_circ_001250	leafdr_test_circ_001113	Rctrl_test_circ_001462	Rdr_test_circ_001392	stemctrl_test_circ_000919	stemdr_test_circ_001678
circRNAs overlap with genes	8:134522344:134530287	8	134522344	134530287	seedlingc_test_circ_002212	+	inter-cds	20850541;	seedlingc_test_circ_002212	seedlingd_test_circ_002306	seedling_test_circ_001732	ovule_test_circ_005807	embryosac_test_circ_002421	control_test_circ_005225	leafctrl_test_circ_003262	leafdr_test_circ_002883	Rctrl_test_circ_003751	Rdr_test_circ_003569	stemctrl_test_circ_003747	stemdr_test_circ_004218	ear_test_circ_002407	root_test_circ_003064	shoot_test_circ_003243	tassel_test_circ_002372	pollen_test_circ_002092
intergenic circRNAs	1:120193650:120193759	1	120193650	120193759	stemdr_test_circ_001246	-	inter-inter		stemdr_test_circ_001246	shoot_test_circ_000931
circRNAs overlap with genes	2:102139087:102139247	2	102139087	102139247	tassel_test_circ_002102	-	inter-cds	20843583;	tassel_test_circ_002102
intergenic circRNAs	4:237499239:237499422	4	237499239	237499422	pollen_test_circ_001971	-	inter-inter		pollen_test_circ_001971
intergenic circRNAs	8:167711804:167712920	8	167711804	167712920	leafctrl_test_circ_001817	-	inter-inter		leafctrl_test_circ_001817	leafdr_test_circ_001604	Rctrl_test_circ_002109	Rdr_test_circ_001996	stemctrl_test_circ_002112	stemdr_test_circ_000916
circRNAs within genes	1:17668798:17668863	1	17668798	17668863	cold_test_circ_007269	+	utr5-utr5	20871216;	cold_test_circ_007269
intergenic circRNAs	1:202624984:202625200	1	202624984	202625200	root_test_circ_000903	-	inter-inter		root_test_circ_000903
intergenic circRNAs	9:35950846:35951710	9	35950846	35951710	stemdr_test_circ_002824	-	inter-inter		stemdr_test_circ_002824
circRNAs within genes	9:133888889:133889045	9	133888889	133889045	cold_test_circ_004479	-	cds-cds	20837656;	cold_test_circ_004479
circRNAs within genes	8:126957277:126957511	8	126957277	126957511	tassel_test_circ_002068	+	intron-cds	20852838;	tassel_test_circ_002068
intergenic circRNAs	4:236882112:236883252	4	236882112	236883252	seedling_test_circ_000143	-	inter-inter		seedling_test_circ_000143	ovule_test_circ_000428	pollen_test_circ_000169
circRNAs overlap with genes	7:116373647:116407432	7	116373647	116407432	ovule_test_circ_000016	+	utr5-inter	20834172;20835004;	ovule_test_circ_000016	heat_test_circ_003657
circRNAs within genes	5:128790844:128791008	5	128790844	128791008	shoot_test_circ_000631	+	cds-cds	20881178;	shoot_test_circ_000631
circRNAs overlap with genes	9:26965020:26999694	9	26965020	26999694	leafdr_test_circ_002687	+	cds-cds	20838599;20839338;	leafdr_test_circ_002687
circRNAs within genes	9:139196079:139196142	9	139196079	139196142	heat_test_circ_002707	+	cds-cds	20841469;	heat_test_circ_002707
circRNAs within genes	5:203547654:203547819	5	203547654	203547819	cold_test_circ_000156	-	cds-cds	20879012;	cold_test_circ_000156
circRNAs within genes	2:12024077:12026818	2	12024077	12026818	pollen_test_circ_002067	-	intron-cds	20846104;	pollen_test_circ_002067
circRNAs within genes	2:165616367:165616838	2	165616367	165616838	seedlingd_test_circ_000813	-	cds-cds	20844086;	seedlingd_test_circ_000813	seedling_test_circ_000601
circRNAs overlap with genes	6:95563671:95638803	6	95563671	95638803	stemdr_test_circ_004033	+	inter-inter	20819984;	stemdr_test_circ_004033
circRNAs overlap with genes	5:191072144:191081393	5	191072144	191081393	ovule_test_circ_000168	+	cds-cds	20878942;20882754;	ovule_test_circ_000168	control_test_circ_000183	salt_test_circ_000174
circRNAs overlap with genes	9:150735639:150771057	9	150735639	150771057	seedlingd_test_circ_001693	-	inter-cds	20836735;	seedlingd_test_circ_001693
intergenic circRNAs	10:36779387:36779519	10	36779387	36779519	seedlingc_test_circ_001946	+	inter-inter		seedlingc_test_circ_001946	seedlingd_test_circ_002029	leafctrl_test_circ_002887	leafdr_test_circ_000194	Rctrl_test_circ_003308	stemctrl_test_circ_000279	stemdr_test_circ_003714	tassel_test_circ_002096
intergenic circRNAs	2:92873450:92873513	2	92873450	92873513	heat_test_circ_006362	-	inter-inter		heat_test_circ_006362
circRNAs within genes	6:130348666:130348734	6	130348666	130348734	heat_test_circ_006846	+	cds-cds	20823589;	heat_test_circ_006846
circRNAs overlap with genes	1:8267241:8287241	1	8267241	8287241	Rctrl_test_circ_000396	+	intron-cds	20863154;20869136;	Rctrl_test_circ_000396
circRNAs within genes	1:192400628:192402078	1	192400628	192402078	seedling_test_circ_000675	+	cds-cds	20864301;	seedling_test_circ_000675
circRNAs within genes	1:263148627:263148732	1	263148627	263148732	heat_test_circ_005106	+	cds-cds	20865865;	heat_test_circ_005106
circRNAs within genes	3:220855485:220855899	3	220855485	220855899	Rctrl_test_circ_001121	+	utr5-utr5	20830096;	Rctrl_test_circ_001121
intergenic circRNAs	3:205107010:205107762	3	205107010	205107762	pollen_test_circ_001084	-	inter-inter		pollen_test_circ_001084
circRNAs overlap with genes	3:186830099:186846014	3	186830099	186846014	seedling_test_circ_000433	-	utr5-utr5	20827133;20828659;	seedling_test_circ_000433	ovule_test_circ_001403	embryosac_test_circ_000584	cold_test_circ_001797	control_test_circ_001699	heat_test_circ_001854	salt_test_circ_001474	UV_test_circ_000819	leafdr_test_circ_000700	Rdr_test_circ_000850	stemctrl_test_circ_000929	stemdr_test_circ_001067	ear_test_circ_000608	root_test_circ_000984	tassel_test_circ_000584	pollen_test_circ_000543
circRNAs within genes	9:19610694:19610835	9	19610694	19610835	tassel_test_circ_000573	+	cds-cds	20840804;	tassel_test_circ_000573
circRNAs within genes	4:237499351:237499441	4	237499351	237499441	pollen_test_circ_001527	+	cds-cds	20857270;	pollen_test_circ_001527
circRNAs overlap with genes	5:5433163:5433310	5	5433163	5433310	Rdr_test_circ_002640	-	cds-inter	20877764;	Rdr_test_circ_002640
intergenic circRNAs	10:147959858:147960017	10	147959858	147960017	cold_test_circ_007610	-	inter-inter		cold_test_circ_007610	stemdr_test_circ_004328
circRNAs within genes	5:10224370:10224754	5	10224370	10224754	pollen_test_circ_000199	-	cds-cds	20879739;	pollen_test_circ_000199
intergenic circRNAs	8:169887672:169888308	8	169887672	169888308	pollen_test_circ_000259	-	inter-inter		pollen_test_circ_000259
circRNAs within genes	3:141564939:141566096	3	141564939	141566096	ovule_test_circ_001208	+	cds-intron	20826094;	ovule_test_circ_001208
circRNAs within genes	4:228921496:228928929	4	228921496	228928929	tassel_test_circ_002283	-	cds-utr3	20855097;	tassel_test_circ_002283
intergenic circRNAs	3:18183744:18183964	3	18183744	18183964	root_test_circ_003316	-	inter-inter		root_test_circ_003316
circRNAs within genes	10:93685946:93686125	10	93685946	93686125	heat_test_circ_000700	-	cds-cds	20875484;	heat_test_circ_000700
intergenic circRNAs	1:2538179:2538369	1	2538179	2538369	seedlingd_test_circ_001331	+	inter-inter		seedlingd_test_circ_001331
circRNAs overlap with genes	6:1340406:1344532	6	1340406	1344532	seedling_test_circ_001175	-	cds-utr3	20822992;20824387;	seedling_test_circ_001175
circRNAs overlap with genes	6:67992697:68060129	6	67992697	68060129	ovule_test_circ_002654	+	inter-utr5	20822357;	ovule_test_circ_002654
intergenic circRNAs	1:38847298:38847444	1	38847298	38847444	heat_test_circ_005821	-	inter-inter		heat_test_circ_005821
circRNAs overlap with genes	4:236860261:236882596	4	236860261	236882596	ovule_test_circ_002603	+	cds-cds	20855323;20858056;20859847;	ovule_test_circ_002603
circRNAs within genes	10:144617009:144617206	10	144617009	144617206	heat_test_circ_004847	-	cds-cds	20875041;	heat_test_circ_004847
circRNAs within genes	1:183983732:183983888	1	183983732	183983888	heat_test_circ_007422	-	cds-cds	20868444;	heat_test_circ_007422
circRNAs within genes	7:163575628:163575751	7	163575628	163575751	stemdr_test_circ_000286	-	cds-cds	20832135;	stemdr_test_circ_000286
circRNAs overlap with genes	10:110956607:110958170	10	110956607	110958170	Rctrl_test_circ_003248	+	inter-cds	20872509;	Rctrl_test_circ_003248
circRNAs within genes	2:14222602:14222755	2	14222602	14222755	heat_test_circ_000704	+	utr3-utr3	20841655;	heat_test_circ_000704
intergenic circRNAs	3:17827648:17827823	3	17827648	17827823	Rdr_test_circ_003460	+	inter-inter		Rdr_test_circ_003460
intergenic circRNAs	4:166866054:166866228	4	166866054	166866228	control_test_circ_006410	-	inter-inter		control_test_circ_006410
circRNAs within genes	10:93685108:93685252	10	93685108	93685252	heat_test_circ_005037	-	cds-cds	20875484;	heat_test_circ_005037
circRNAs within genes	5:82444261:82444945	5	82444261	82444945	seedling_test_circ_000299	-	cds-cds	20880221;	seedling_test_circ_000299	ovule_test_circ_000986	pollen_test_circ_000374
intergenic circRNAs	1:38847316:38847440	1	38847316	38847440	heat_test_circ_001975	-	inter-inter		heat_test_circ_001975
circRNAs overlap with genes	1:298220324:298227549	1	298220324	298227549	seedlingc_test_circ_001692	+	utr3-inter	20864743;	seedlingc_test_circ_001692	seedling_test_circ_001367	ovule_test_circ_004505	ear_test_circ_001862	shoot_test_circ_002551
intergenic circRNAs	1:11945741:11945989	1	11945741	11945989	heat_test_circ_005539	-	inter-inter		heat_test_circ_005539
intergenic circRNAs	10:36779291:36779429	10	36779291	36779429	leafctrl_test_circ_003220	+	inter-inter		leafctrl_test_circ_003220	stemdr_test_circ_001457
circRNAs within genes	7:140348206:140348258	7	140348206	140348258	control_test_circ_001784	+	cds-utr3	20834085;	control_test_circ_001784	heat_test_circ_001928
circRNAs within genes	7:83765280:83765422	7	83765280	83765422	Rctrl_test_circ_002595	+	utr5-utr5	20833895;	Rctrl_test_circ_002595	tassel_test_circ_001684
circRNAs within genes	9:138609199:138609307	9	138609199	138609307	leafctrl_test_circ_002625	+	cds-cds	20841032;	leafctrl_test_circ_002625	Rctrl_test_circ_002995	stemdr_test_circ_003381
circRNAs overlap with genes	1:237463328:237487790	1	237463328	237487790	leafctrl_test_circ_000803	-	intron-inter	20867012;	leafctrl_test_circ_000803	leafdr_test_circ_000738	Rctrl_test_circ_000993	Rdr_test_circ_000890	stemctrl_test_circ_000975	stemdr_test_circ_001114
intergenic circRNAs	2:230385514:230386411	2	230385514	230386411	pollen_test_circ_000830	+	inter-inter		pollen_test_circ_000830
intergenic circRNAs	10:36778763:36779087	10	36778763	36779087	stemdr_test_circ_003849	+	inter-inter		stemdr_test_circ_003849
circRNAs within genes	8:172948236:172948699	8	172948236	172948699	pollen_test_circ_001730	-	cds-utr3	20850095;	pollen_test_circ_001730
circRNAs within genes	3:216007453:216007599	3	216007453	216007599	pollen_test_circ_001676	+	cds-cds	20828736;	pollen_test_circ_001676
circRNAs overlap with genes	9:123411118:123423772	9	123411118	123423772	leafctrl_test_circ_001825	-	utr5-cds	20837388;20838709;	leafctrl_test_circ_001825	leafdr_test_circ_001271	Rctrl_test_circ_001677	Rdr_test_circ_001586	stemdr_test_circ_001882
intergenic circRNAs	3:12605194:12605347	3	12605194	12605347	leafdr_test_circ_001971	+	inter-inter		leafdr_test_circ_001971
intergenic circRNAs	9:150813124:150813245	9	150813124	150813245	leafdr_test_circ_001631	-	inter-inter		leafdr_test_circ_001631
intergenic circRNAs	2:173946802:173946951	2	173946802	173946951	tassel_test_circ_001443	+	inter-inter		tassel_test_circ_001443
circRNAs within genes	9:139512820:139512952	9	139512820	139512952	heat_test_circ_006881	+	cds-cds	20840577;	heat_test_circ_006881
intergenic circRNAs	10:126983491:126983611	10	126983491	126983611	leafdr_test_circ_002656	+	inter-inter		leafdr_test_circ_002656	Rctrl_test_circ_003466	Rdr_test_circ_003281	stemctrl_test_circ_001146
circRNAs within genes	9:140353945:140354122	9	140353945	140354122	heat_test_circ_007071	+	cds-utr3	20838332;	heat_test_circ_007071
circRNAs within genes	5:82444211:82444895	5	82444211	82444895	ovule_test_circ_005970	-	cds-cds	20880221;	ovule_test_circ_005970	pollen_test_circ_002156
intergenic circRNAs	3:20460946:20461101	3	20460946	20461101	heat_test_circ_005619	+	inter-inter		heat_test_circ_005619
intergenic circRNAs	5:177843249:177843354	5	177843249	177843354	heat_test_circ_001447	+	inter-inter		heat_test_circ_001447
circRNAs overlap with genes	2:233911428:233911679	2	233911428	233911679	ovule_test_circ_001924	-	cds-inter	20844024;	ovule_test_circ_001924
circRNAs overlap with genes	4:236859805:236882368	4	236859805	236882368	ovule_test_circ_001806	+	cds-cds	20855323;20858056;20859847;	ovule_test_circ_001806
circRNAs overlap with genes	8:4617113:4643695	8	4617113	4643695	Rdr_test_circ_002242	+	cds-inter	20849681;	Rdr_test_circ_002242	stemctrl_test_circ_002360
intergenic circRNAs	9:123408598:123408699	9	123408598	123408699	stemdr_test_circ_000871	+	inter-inter		stemdr_test_circ_000871
circRNAs overlap with genes	4:236859693:236882940	4	236859693	236882940	ovule_test_circ_004328	-	inter-utr3	20857318;	ovule_test_circ_004328
circRNAs within genes	9:82283072:82283237	9	82283072	82283237	control_test_circ_005237	-	utr3-utr3	20840872;	control_test_circ_005237
circRNAs within genes	3:7081743:7081869	3	7081743	7081869	stemdr_test_circ_004290	+	cds-cds	20826727;	stemdr_test_circ_004290
intergenic circRNAs	9:13366390:13377646	9	13366390	13377646	leafdr_test_circ_002422	-	inter-inter		leafdr_test_circ_002422	ear_test_circ_002024
circRNAs overlap with genes	9:147495341:147500471	9	147495341	147500471	stemdr_test_circ_000131	-	cds-utr5	20837407;20839214;	stemdr_test_circ_000131	shoot_test_circ_000094
circRNAs within genes	1:47319917:47320244	1	47319917	47320244	stemctrl_test_circ_003519	+	cds-cds	20863706;	stemctrl_test_circ_003519
circRNAs within genes	1:38847696:38847810	1	38847696	38847810	heat_test_circ_007715	+	cds-cds	20870493;	heat_test_circ_007715
circRNAs within genes	7:145980779:145980929	7	145980779	145980929	ear_test_circ_002062	-	cds-cds	20832028;	ear_test_circ_002062
intergenic circRNAs	6:167261085:167266964	6	167261085	167266964	leafctrl_test_circ_002092	+	inter-inter		leafctrl_test_circ_002092
intergenic circRNAs	1:202624912:202625116	1	202624912	202625116	root_test_circ_001009	-	inter-inter		root_test_circ_001009
circRNAs within genes	1:213653158:213653332	1	213653158	213653332	control_test_circ_001124	-	utr3-utr3	20863714;	control_test_circ_001124
intergenic circRNAs	2:56108025:56108298	2	56108025	56108298	heat_test_circ_005500	+	inter-inter		heat_test_circ_005500
intergenic circRNAs	6:62081991:62082801	6	62081991	62082801	pollen_test_circ_001418	-	inter-inter		pollen_test_circ_001418
circRNAs overlap with genes	9:14834848:14834949	9	14834848	14834949	stemdr_test_circ_002888	+	inter-cds	20839595;	stemdr_test_circ_002888
circRNAs within genes	4:236701442:236701601	4	236701442	236701601	control_test_circ_004099	-	cds-cds	20855486;	control_test_circ_004099	heat_test_circ_004514	salt_test_circ_000399	leafctrl_test_circ_001919	leafdr_test_circ_001698	stemctrl_test_circ_002240	stemdr_test_circ_002522
circRNAs within genes	1:51287439:51287574	1	51287439	51287574	ear_test_circ_001973	+	cds-cds	20866393;	ear_test_circ_001973
circRNAs within genes	4:3411497:3411785	4	3411497	3411785	pollen_test_circ_000646	-	cds-cds	20859373;	pollen_test_circ_000646
circRNAs within genes	4:3410859:3411705	4	3410859	3411705	pollen_test_circ_001788	-	cds-intron	20859373;	pollen_test_circ_001788
circRNAs within genes	2:127093149:127093362	2	127093149	127093362	root_test_circ_003165	-	cds-utr3	20848547;	root_test_circ_003165
circRNAs within genes	2:209537059:209537167	2	209537059	209537167	stemctrl_test_circ_002931	-	cds-cds	20848604;	stemctrl_test_circ_002931
intergenic circRNAs	3:229133417:229133520	3	229133417	229133520	leafdr_test_circ_002885	-	inter-inter		leafdr_test_circ_002885
circRNAs within genes	8:171756525:171756576	8	171756525	171756576	cold_test_circ_006756	+	intron-intron	20854124;	cold_test_circ_006756
circRNAs overlap with genes	2:28720823:28795527	2	28720823	28795527	leafctrl_test_circ_001405	-	cds-inter	20842830;20847075;	leafctrl_test_circ_001405	leafdr_test_circ_001243	stemctrl_test_circ_003518	stemdr_test_circ_003991
circRNAs within genes	9:96449141:96449261	9	96449141	96449261	Rdr_test_circ_001463	-	utr3-utr3	20838941;	Rdr_test_circ_001463
circRNAs within genes	1:33459989:33460040	1	33459989	33460040	heat_test_circ_000307	+	cds-cds	20867498;	heat_test_circ_000307
circRNAs within genes	6:160623488:160623623	6	160623488	160623623	heat_test_circ_004178	+	cds-cds	20823204;	heat_test_circ_004178
intergenic circRNAs	2:77607447:77607507	2	77607447	77607507	control_test_circ_002240	-	inter-inter		control_test_circ_002240
circRNAs within genes	2:149341417:149341556	2	149341417	149341556	tassel_test_circ_000418	+	cds-cds	20841914;	tassel_test_circ_000418
intergenic circRNAs	10:36779291:36779513	10	36779291	36779513	seedlingc_test_circ_001513	+	inter-inter		seedlingc_test_circ_001513	seedlingd_test_circ_001615
circRNAs within genes	6:154345639:154345949	6	154345639	154345949	seedlingc_test_circ_000344	+	cds-cds	20823585;	seedlingc_test_circ_000344
circRNAs overlap with genes	1:299559640:299621077	1	299559640	299621077	seedling_test_circ_000393	-	inter-utr3	20867626;	seedling_test_circ_000393
circRNAs overlap with genes	2:29626150:29632120	2	29626150	29632120	seedlingd_test_circ_000918	+	cds-cds	20842052;20842137;	seedlingd_test_circ_000918	ovule_test_circ_002190	leafctrl_test_circ_001236	leafdr_test_circ_001101	Rctrl_test_circ_001443	Rdr_test_circ_001378	stemctrl_test_circ_001458	stemdr_test_circ_001662	root_test_circ_001587	shoot_test_circ_001276	pollen_test_circ_000823
intergenic circRNAs	6:141663730:141680891	6	141663730	141680891	seedlingc_test_circ_000626	+	inter-inter		seedlingc_test_circ_000626	seedlingd_test_circ_001705	salt_test_circ_000203	ear_test_circ_000718	root_test_circ_001194
circRNAs within genes	4:171266228:171266397	4	171266228	171266397	leafctrl_test_circ_001227	-	utr5-cds	20860317;	leafctrl_test_circ_001227
circRNAs overlap with genes	3:156937151:156963593	3	156937151	156963593	root_test_circ_003554	-	cds-cds	20825285;20830714;	root_test_circ_003554	shoot_test_circ_000230
intergenic circRNAs	7:152819640:152819741	7	152819640	152819741	Rctrl_test_circ_000142	+	inter-inter		Rctrl_test_circ_000142
intergenic circRNAs	8:13044567:13044733	8	13044567	13044733	heat_test_circ_001437	+	inter-inter		heat_test_circ_001437
circRNAs within genes	2:14222611:14222755	2	14222611	14222755	heat_test_circ_001949	+	utr3-utr3	20841655;	heat_test_circ_001949
intergenic circRNAs	3:209720924:209721317	3	209720924	209721317	Rctrl_test_circ_002535	-	inter-inter		Rctrl_test_circ_002535
intergenic circRNAs	2:62994804:62994959	2	62994804	62994959	cold_test_circ_000640	+	inter-inter		cold_test_circ_000640
intergenic circRNAs	9:56424435:56424667	9	56424435	56424667	shoot_test_circ_001895	-	inter-inter		shoot_test_circ_001895
circRNAs within genes	1:170303693:170304029	1	170303693	170304029	seedlingc_test_circ_001849	-	intron-intron	20861868;	seedlingc_test_circ_001849	seedlingd_test_circ_001958
circRNAs overlap with genes	10:144031916:144064020	10	144031916	144064020	cold_test_circ_001307	+	inter-inter	20873058;20875261;	cold_test_circ_001307	control_test_circ_001199	heat_test_circ_000563
circRNAs within genes	7:4795904:4796022	7	4795904	4796022	cold_test_circ_005673	-	cds-cds	20832486;	cold_test_circ_005673
circRNAs overlap with genes	6:145942743:145992357	6	145942743	145992357	cold_test_circ_003271	-	cds-inter	20823762;	cold_test_circ_003271
circRNAs within genes	1:269036777:269037161	1	269036777	269037161	pollen_test_circ_000874	+	cds-cds	20870890;	pollen_test_circ_000874
intergenic circRNAs	1:202624936:202625116	1	202624936	202625116	root_test_circ_001544	-	inter-inter		root_test_circ_001544
circRNAs within genes	7:147773144:147774246	7	147773144	147774246	seedling_test_circ_000500	-	cds-cds	20834103;	seedling_test_circ_000500	shoot_test_circ_000902
circRNAs within genes	8:155593110:155593349	8	155593110	155593349	seedlingc_test_circ_001028	+	intron-cds	20852482;	seedlingc_test_circ_001028
circRNAs overlap with genes	7:153223176:153247582	7	153223176	153247582	cold_test_circ_002648	+	cds-inter	20834744;	cold_test_circ_002648	control_test_circ_002469	leafctrl_test_circ_001155	Rctrl_test_circ_001337	stemctrl_test_circ_001343	stemdr_test_circ_001536	root_test_circ_001483	shoot_test_circ_001173
circRNAs within genes	7:41332365:41332521	7	41332365	41332521	Rdr_test_circ_001722	+	cds-cds	20834919;	Rdr_test_circ_001722
circRNAs overlap with genes	8:175295252:175322410	8	175295252	175322410	pollen_test_circ_001562	-	cds-inter	20854218;	pollen_test_circ_001562
circRNAs within genes	6:107474181:107474470	6	107474181	107474470	stemctrl_test_circ_002421	-	cds-cds	20823198;	stemctrl_test_circ_002421
circRNAs within genes	9:140522595:140522649	9	140522595	140522649	heat_test_circ_004901	+	cds-cds	20837824;	heat_test_circ_004901	salt_test_circ_000294
circRNAs within genes	4:75696973:75697338	4	75696973	75697338	ear_test_circ_002189	+	cds-cds	20861520;	ear_test_circ_002189
intergenic circRNAs	6:6899266:6899552	6	6899266	6899552	tassel_test_circ_001456	+	inter-inter		tassel_test_circ_001456
circRNAs within genes	5:213292151:213292340	5	213292151	213292340	stemdr_test_circ_003454	-	cds-cds	20878216;	stemdr_test_circ_003454
circRNAs within genes	3:216007539:216007965	3	216007539	216007965	pollen_test_circ_001007	+	cds-cds	20828736;	pollen_test_circ_001007
circRNAs within genes	4:1483023:1483275	4	1483023	1483275	seedlingc_test_circ_000458	-	cds-cds	20857240;	seedlingc_test_circ_000458
circRNAs within genes	1:263148991:263149110	1	263148991	263149110	heat_test_circ_004488	+	utr3-utr3	20865865;	heat_test_circ_004488
intergenic circRNAs	4:171266083:171266186	4	171266083	171266186	stemdr_test_circ_000771	+	inter-inter		stemdr_test_circ_000771
intergenic circRNAs	1:271110175:271114088	1	271110175	271114088	seedling_test_circ_000788	-	inter-inter		seedling_test_circ_000788	ovule_test_circ_002514	embryosac_test_circ_001071	pollen_test_circ_000940
circRNAs overlap with genes	7:149251757:149274105	7	149251757	149274105	seedlingd_test_circ_000054	+	cds-cds	20836066;20836676;	seedlingd_test_circ_000054	ovule_test_circ_000151	leafctrl_test_circ_000083	leafdr_test_circ_000062	Rctrl_test_circ_000087	Rdr_test_circ_000095	stemctrl_test_circ_000093	stemdr_test_circ_000112	ear_test_circ_000065	root_test_circ_000117
intergenic circRNAs	1:202624948:202625164	1	202624948	202625164	root_test_circ_000590	-	inter-inter		root_test_circ_000590
circRNAs within genes	4:693777:694108	4	693777	694108	control_test_circ_003997	+	utr5-cds	20858692;	control_test_circ_003997
intergenic circRNAs	5:217356472:217356920	5	217356472	217356920	Rctrl_test_circ_001897	+	inter-inter		Rctrl_test_circ_001897
circRNAs overlap with genes	2:26286784:26383725	2	26286784	26383725	stemdr_test_circ_004237	+	utr5-cds	20841861;20846336;20847920;	stemdr_test_circ_004237
circRNAs within genes	2:53844617:53844746	2	53844617	53844746	seedlingd_test_circ_002136	+	cds-cds	20842004;	seedlingd_test_circ_002136	Rctrl_test_circ_001275
intergenic circRNAs	2:228990259:228990371	2	228990259	228990371	ovule_test_circ_001130	+	inter-inter		ovule_test_circ_001130	ear_test_circ_000488
intergenic circRNAs	10:4166361:4166551	10	4166361	4166551	heat_test_circ_001655	+	inter-inter		heat_test_circ_001655
intergenic circRNAs	4:162875550:162878346	4	162875550	162878346	pollen_test_circ_000825	+	inter-inter		pollen_test_circ_000825
circRNAs overlap with genes	8:9536539:9628474	8	9536539	9628474	seedlingc_test_circ_002194	-	cds-cds	20849231;20853248;20853889;	seedlingc_test_circ_002194	leafctrl_test_circ_003250	leafdr_test_circ_002870
intergenic circRNAs	3:8806968:8811756	3	8806968	8811756	control_test_circ_005183	-	inter-inter		control_test_circ_005183
intergenic circRNAs	5:8259874:8260050	5	8259874	8260050	control_test_circ_005108	+	inter-inter		control_test_circ_005108
intergenic circRNAs	6:14771031:14771533	6	14771031	14771533	seedlingd_test_circ_002145	+	inter-inter		seedlingd_test_circ_002145
circRNAs within genes	2:4302080:4302366	2	4302080	4302366	root_test_circ_000589	-	cds-cds	20848786;	root_test_circ_000589
circRNAs within genes	3:215467129:215469624	3	215467129	215469624	seedling_test_circ_000119	-	cds-cds	20828684;	seedling_test_circ_000119	control_test_circ_000445	leafctrl_test_circ_001260
intergenic circRNAs	1:287716216:287718031	1	287716216	287718031	control_test_circ_004789	-	inter-inter		control_test_circ_004789
intergenic circRNAs	6:87120948:87121052	6	87120948	87121052	tassel_test_circ_001761	-	inter-inter		tassel_test_circ_001761
circRNAs within genes	5:82444211:82444667	5	82444211	82444667	ovule_test_circ_005120	-	cds-cds	20880221;	ovule_test_circ_005120
circRNAs overlap with genes	2:13405962:13452557	2	13405962	13452557	seedlingc_test_circ_001739	-	cds-cds	20848224;20848293;	seedlingc_test_circ_001739	control_test_circ_005486	ear_test_circ_001922	shoot_test_circ_002615
circRNAs within genes	6:57397104:57397990	6	57397104	57397990	root_test_circ_001150	+	cds-cds	20819986;	root_test_circ_001150
circRNAs within genes	9:120079685:120081284	9	120079685	120081284	pollen_test_circ_000266	+	utr5-cds	20838815;	pollen_test_circ_000266
circRNAs within genes	6:88746672:88746770	6	88746672	88746770	cold_test_circ_007095	+	cds-utr3	20820952;	cold_test_circ_007095	control_test_circ_006628	heat_test_circ_007307
intergenic circRNAs	4:154311422:154311577	4	154311422	154311577	heat_test_circ_000077	+	inter-inter		heat_test_circ_000077	salt_test_circ_000064
intergenic circRNAs	10:36778757:36779327	10	36778757	36779327	seedling_test_circ_000890	+	inter-inter		seedling_test_circ_000890
circRNAs within genes	4:232024999:232025192	4	232024999	232025192	heat_test_circ_005563	-	cds-utr3	20857537;	heat_test_circ_005563
intergenic circRNAs	1:271109527:271113384	1	271109527	271113384	ovule_test_circ_005217	-	inter-inter		ovule_test_circ_005217	embryosac_test_circ_002169
circRNAs within genes	3:230010142:230014431	3	230010142	230014431	cold_test_circ_005822	-	cds-intron	20827970;	cold_test_circ_005822
circRNAs within genes	4:179822467:179822620	4	179822467	179822620	heat_test_circ_004451	-	cds-cds	20859930;	heat_test_circ_004451
circRNAs overlap with genes	3:228099296:228197772	3	228099296	228197772	embryosac_test_circ_000677	+	inter-inter	20828529;	embryosac_test_circ_000677
circRNAs within genes	9:155286355:155286459	9	155286355	155286459	stemctrl_test_circ_000886	+	cds-cds	20840082;	stemctrl_test_circ_000886
circRNAs within genes	1:38847636:38847720	1	38847636	38847720	heat_test_circ_006703	+	cds-cds	20870493;	heat_test_circ_006703
intergenic circRNAs	6:24282190:24282361	6	24282190	24282361	tassel_test_circ_001634	+	inter-inter		tassel_test_circ_001634
intergenic circRNAs	8:88439651:88439811	8	88439651	88439811	cold_test_circ_001082	-	inter-inter		cold_test_circ_001082
circRNAs overlap with genes	3:63781884:63823689	3	63781884	63823689	seedling_test_circ_000792	+	cds-cds	20827018;20830184;	seedling_test_circ_000792	ovule_test_circ_003280	embryosac_test_circ_001074	cold_test_circ_003300	control_test_circ_003068	heat_test_circ_003364	pollen_test_circ_000942
circRNAs within genes	5:158893657:158894243	5	158893657	158894243	pollen_test_circ_000998	+	cds-cds	20879649;	pollen_test_circ_000998
circRNAs overlap with genes	9:6785075:6839564	9	6785075	6839564	seedlingc_test_circ_000835	-	utr5-inter	20838648;	seedlingc_test_circ_000835	seedlingd_test_circ_000903	seedling_test_circ_000684	ovule_test_circ_002144	embryosac_test_circ_000912	cold_test_circ_002794	control_test_circ_002605	heat_test_circ_002888	UV_test_circ_000391	leafctrl_test_circ_001212	leafdr_test_circ_001079	Rctrl_test_circ_001412	Rdr_test_circ_001339	stemctrl_test_circ_000688	stemdr_test_circ_001627	ear_test_circ_000917	root_test_circ_001549	shoot_test_circ_001241	tassel_test_circ_000914	pollen_test_circ_000805
intergenic circRNAs	10:13155749:13156795	10	13155749	13156795	pollen_test_circ_000687	-	inter-inter		pollen_test_circ_000687
circRNAs within genes	9:152751390:152751964	9	152751390	152751964	tassel_test_circ_002449	-	cds-cds	20837517;	tassel_test_circ_002449
intergenic circRNAs	10:79752455:79752623	10	79752455	79752623	ear_test_circ_000892	-	inter-inter		ear_test_circ_000892	root_test_circ_001508
intergenic circRNAs	1:269035306:269036609	1	269035306	269036609	pollen_test_circ_000536	-	inter-inter		pollen_test_circ_000536
circRNAs within genes	9:82283072:82283288	9	82283072	82283288	control_test_circ_000805	-	cds-utr3	20840872;	control_test_circ_000805
circRNAs within genes	9:33138374:33138887	9	33138374	33138887	heat_test_circ_003225	+	cds-cds	20839683;	heat_test_circ_003225
intergenic circRNAs	1:47321630:47322248	1	47321630	47322248	pollen_test_circ_000371	+	inter-inter		pollen_test_circ_000371
intergenic circRNAs	8:16917801:16917987	8	16917801	16917987	control_test_circ_002314	-	inter-inter		control_test_circ_002314	stemdr_test_circ_001430
intergenic circRNAs	10:79752429:79752534	10	79752429	79752534	cold_test_circ_004626	-	inter-inter		cold_test_circ_004626
circRNAs within genes	7:150911348:150912041	7	150911348	150912041	ear_test_circ_000747	-	cds-cds	20834011;	ear_test_circ_000747
intergenic circRNAs	1:190559024:190559295	1	190559024	190559295	heat_test_circ_004676	-	inter-inter		heat_test_circ_004676
intergenic circRNAs	1:190753524:190753651	1	190753524	190753651	control_test_circ_003984	+	inter-inter		control_test_circ_003984
circRNAs within genes	10:117323035:117323208	10	117323035	117323208	tassel_test_circ_000936	-	utr3-utr3	20872393;	tassel_test_circ_000936
intergenic circRNAs	1:285528661:285528841	1	285528661	285528841	control_test_circ_002288	+	inter-inter		control_test_circ_002288
circRNAs within genes	1:184242845:184242935	1	184242845	184242935	heat_test_circ_000578	-	utr3-utr3	20869311;	heat_test_circ_000578
intergenic circRNAs	2:155097821:155097942	2	155097821	155097942	stemdr_test_circ_003949	-	inter-inter		stemdr_test_circ_003949
intergenic circRNAs	7:150749820:150750171	7	150749820	150750171	Rctrl_test_circ_000926	-	inter-inter		Rctrl_test_circ_000926
circRNAs overlap with genes	4:233802925:233824247	4	233802925	233824247	seedlingc_test_circ_000291	+	cds-cds	20857024;20861306;	seedlingc_test_circ_000291	seedlingd_test_circ_000326	seedling_test_circ_000234	ovule_test_circ_000772	cold_test_circ_000995	control_test_circ_005510	salt_test_circ_000088	Rdr_test_circ_000477	stemctrl_test_circ_000519	ear_test_circ_000336	shoot_test_circ_000437	tassel_test_circ_000322
intergenic circRNAs	10:36779147:36779291	10	36779147	36779291	seedlingc_test_circ_000148	+	inter-inter		seedlingc_test_circ_000148	control_test_circ_000435	leafctrl_test_circ_000215	leafdr_test_circ_000187	stemctrl_test_circ_000266	stemdr_test_circ_000292
circRNAs within genes	10:8849312:8849420	10	8849312	8849420	seedlingd_test_circ_000153	-	cds-cds	20872369;	seedlingd_test_circ_000153	leafctrl_test_circ_000194	leafdr_test_circ_000169
circRNAs within genes	2:213950402:213950607	2	213950402	213950607	leafctrl_test_circ_002185	+	cds-cds	20846849;	leafctrl_test_circ_002185
circRNAs within genes	1:193867230:193867520	1	193867230	193867520	stemctrl_test_circ_002611	+	cds-cds	20864856;	stemctrl_test_circ_002611
intergenic circRNAs	7:142004705:142012040	7	142004705	142012040	tassel_test_circ_000754	-	inter-inter		tassel_test_circ_000754
intergenic circRNAs	1:202624924:202625068	1	202624924	202625068	root_test_circ_003524	-	inter-inter		root_test_circ_003524
circRNAs within genes	10:9369582:9370120	10	9369582	9370120	seedlingc_test_circ_001433	+	cds-cds	20874096;	seedlingc_test_circ_001433
intergenic circRNAs	5:74650126:74651578	5	74650126	74651578	seedling_test_circ_000947	-	inter-inter		seedling_test_circ_000947
circRNAs within genes	9:11081023:11083834	9	11081023	11083834	heat_test_circ_002908	-	cds-cds	20840630;	heat_test_circ_002908	leafdr_test_circ_000609
circRNAs within genes	4:140350024:140350159	4	140350024	140350159	seedlingd_test_circ_000895	+	cds-cds	20856983;	seedlingd_test_circ_000895
circRNAs overlap with genes	3:211807209:211865280	3	211807209	211865280	ovule_test_circ_004085	-	cds-cds	20825691;20827542;	ovule_test_circ_004085	leafctrl_test_circ_002292	leafdr_test_circ_002004	Rctrl_test_circ_002616	Rdr_test_circ_002496	stemctrl_test_circ_002619	stemdr_test_circ_002959	root_test_circ_002814
intergenic circRNAs	9:102440552:102440695	9	102440552	102440695	control_test_circ_004533	+	inter-inter		control_test_circ_004533
circRNAs overlap with genes	2:28722755:28797303	2	28722755	28797303	seedling_test_circ_001014	-	cds-cds	20842830;20847075;	seedling_test_circ_001014	heat_test_circ_004297	tassel_test_circ_001380
intergenic circRNAs	6:97383196:97383356	6	97383196	97383356	tassel_test_circ_000233	+	inter-inter		tassel_test_circ_000233
circRNAs overlap with genes	10:95691003:95764938	10	95691003	95764938	ovule_test_circ_004136	-	cds-cds	20873889;20874013;	ovule_test_circ_004136
circRNAs within genes	1:20218751:20218852	1	20218751	20218852	Rdr_test_circ_002451	+	cds-utr3	20867199;	Rdr_test_circ_002451	stemdr_test_circ_002909
circRNAs overlap with genes	10:142598439:142618874	10	142598439	142618874	seedling_test_circ_000512	-	inter-cds	20872757;20873241;	seedling_test_circ_000512	embryosac_test_circ_000683	pollen_test_circ_000640
circRNAs within genes	9:47448634:47448748	9	47448634	47448748	tassel_test_circ_000406	-	cds-cds	20837246;	tassel_test_circ_000406
circRNAs within genes	5:157523607:157523662	5	157523607	157523662	control_test_circ_005217	-	cds-cds	20880762;	control_test_circ_005217
circRNAs within genes	1:82153918:82154074	1	82153918	82154074	seedlingc_test_circ_000514	-	cds-utr3	20866629;	seedlingc_test_circ_000514	Rctrl_test_circ_000927
circRNAs within genes	5:9951807:9951966	5	9951807	9951966	shoot_test_circ_001611	-	cds-utr3	20879192;	shoot_test_circ_001611
circRNAs within genes	7:46478915:46481260	7	46478915	46481260	seedling_test_circ_000717	+	cds-cds	20832245;	seedling_test_circ_000717
intergenic circRNAs	2:6641725:6641872	2	6641725	6641872	Rdr_test_circ_002468	+	inter-inter		Rdr_test_circ_002468
intergenic circRNAs	1:120193732:120194350	1	120193732	120194350	seedling_test_circ_000332	-	inter-inter		seedling_test_circ_000332
circRNAs within genes	1:299989501:299989693	1	299989501	299989693	shoot_test_circ_002856	-	cds-cds	20862293;	shoot_test_circ_002856
circRNAs within genes	3:190928268:190929236	3	190928268	190929236	tassel_test_circ_002442	+	cds-cds	20826570;	tassel_test_circ_002442
intergenic circRNAs	10:36778763:36778919	10	36778763	36778919	Rctrl_test_circ_001825	+	inter-inter		Rctrl_test_circ_001825	stemctrl_test_circ_003547	stemdr_test_circ_002063
circRNAs overlap with genes	9:126599394:126632759	9	126599394	126632759	seedlingc_test_circ_000028	-	cds-cds	20840453;20840907;	seedlingc_test_circ_000028	stemctrl_test_circ_000046	ear_test_circ_000030	shoot_test_circ_000036
intergenic circRNAs	2:126763904:126764018	2	126763904	126764018	Rctrl_test_circ_000119	-	inter-inter		Rctrl_test_circ_000119	Rdr_test_circ_000121
intergenic circRNAs	5:128791662:128791913	5	128791662	128791913	cold_test_circ_000230	-	inter-inter		cold_test_circ_000230	heat_test_circ_001371
circRNAs within genes	4:188749441:188750059	4	188749441	188750059	control_test_circ_002968	-	cds-cds	20856919;	control_test_circ_002968
circRNAs within genes	6:160624399:160624527	6	160624399	160624527	heat_test_circ_003800	+	cds-utr3	20823204;	heat_test_circ_003800
intergenic circRNAs	4:236882340:236883252	4	236882340	236883252	seedling_test_circ_000130	-	inter-inter		seedling_test_circ_000130	ovule_test_circ_000399	pollen_test_circ_000162
circRNAs within genes	1:38849244:38849401	1	38849244	38849401	heat_test_circ_006048	-	cds-cds	20865757;	heat_test_circ_006048
circRNAs overlap with genes	4:236859961:236882068	4	236859961	236882068	ovule_test_circ_003971	-	inter-utr3	20857318;	ovule_test_circ_003971
circRNAs overlap with genes	10:80317073:80393536	10	80317073	80393536	leafdr_test_circ_000186	+	cds-cds	20872801;20872970;	leafdr_test_circ_000186	ear_test_circ_000176	root_test_circ_000273	shoot_test_circ_000215	tassel_test_circ_000169
intergenic circRNAs	4:38181804:38182072	4	38181804	38182072	shoot_test_circ_001234	+	inter-inter		shoot_test_circ_001234
intergenic circRNAs	6:133353386:133353440	6	133353386	133353440	cold_test_circ_006088	-	inter-inter		cold_test_circ_006088
circRNAs overlap with genes	9:6785075:6839560	9	6785075	6839560	seedlingd_test_circ_001452	-	utr5-inter	20838648;	seedlingd_test_circ_001452	root_test_circ_003937
circRNAs within genes	4:236859777:236860461	4	236859777	236860461	seedling_test_circ_000441	-	cds-utr3	20857318;	seedling_test_circ_000441
intergenic circRNAs	1:298495311:298499505	1	298495311	298499505	ear_test_circ_000093	-	inter-inter		ear_test_circ_000093	root_test_circ_000149
circRNAs within genes	4:198370833:198371718	4	198370833	198371718	seedling_test_circ_001499	-	cds-cds	20861413;	seedling_test_circ_001499
intergenic circRNAs	10:36778739:36778841	10	36778739	36778841	leafctrl_test_circ_000520	+	inter-inter		leafctrl_test_circ_000520	leafdr_test_circ_000479	stemdr_test_circ_000715	shoot_test_circ_000545
intergenic circRNAs	5:9474736:9474922	5	9474736	9474922	tassel_test_circ_001846	+	inter-inter		tassel_test_circ_001846
circRNAs overlap with genes	4:195045862:195054512	4	195045862	195054512	seedlingc_test_circ_001830	+	inter-cds	20856276;	seedlingc_test_circ_001830	control_test_circ_005566	leafdr_test_circ_002406	Rctrl_test_circ_003131	stemdr_test_circ_003523	ear_test_circ_002003	root_test_circ_003369
intergenic circRNAs	4:5376902:5377022	4	5376902	5377022	leafctrl_test_circ_001467	-	inter-inter		leafctrl_test_circ_001467	Rctrl_test_circ_001709	Rdr_test_circ_001614	stemctrl_test_circ_001713	stemdr_test_circ_001927
circRNAs within genes	7:170963680:170963731	7	170963680	170963731	control_test_circ_004549	-	cds-cds	20834811;	control_test_circ_004549
circRNAs within genes	4:23529024:23529146	4	23529024	23529146	leafctrl_test_circ_003165	-	cds-cds	20857208;	leafctrl_test_circ_003165
circRNAs overlap with genes	9:88243095:88286965	9	88243095	88286965	Rdr_test_circ_001349	-	cds-cds	20840026;20840248;	Rdr_test_circ_001349
intergenic circRNAs	2:49916030:49916161	2	49916030	49916161	ear_test_circ_001004	-	inter-inter		ear_test_circ_001004
intergenic circRNAs	8:173119770:173119911	8	173119770	173119911	Rctrl_test_circ_001817	-	inter-inter		Rctrl_test_circ_001817
circRNAs within genes	1:11945089:11945146	1	11945089	11945146	heat_test_circ_005320	-	cds-cds	20869630;	heat_test_circ_005320
intergenic circRNAs	5:111258101:111258307	5	111258101	111258307	ear_test_circ_001879	-	inter-inter		ear_test_circ_001879
circRNAs within genes	9:82283072:82283325	9	82283072	82283325	root_test_circ_002330	-	cds-utr3	20840872;	root_test_circ_002330
circRNAs overlap with genes	9:26999983:27009787	9	26999983	27009787	seedlingc_test_circ_001037	+	intron-cds	20838920;20839338;	seedlingc_test_circ_001037	leafctrl_test_circ_001578	stemctrl_test_circ_001838
circRNAs within genes	9:101476879:101477062	9	101476879	101477062	ear_test_circ_000688	-	cds-utr3	20839918;	ear_test_circ_000688
circRNAs within genes	7:145980809:145980959	7	145980809	145980959	root_test_circ_002712	-	cds-cds	20832028;	root_test_circ_002712
circRNAs within genes	1:271110055:271113912	1	271110055	271113912	ovule_test_circ_001957	+	intron-cds	20870360;	ovule_test_circ_001957	embryosac_test_circ_000835
intergenic circRNAs	1:213654119:213654337	1	213654119	213654337	cold_test_circ_007210	+	inter-inter		cold_test_circ_007210	control_test_circ_006724
circRNAs overlap with genes	9:149281483:149306599	9	149281483	149306599	ovule_test_circ_000854	-	cds-intron	20837472;20838626;	ovule_test_circ_000854	ear_test_circ_000368
circRNAs within genes	1:82016669:82016871	1	82016669	82016871	ear_test_circ_001557	+	cds-cds	20869801;	ear_test_circ_001557
intergenic circRNAs	10:36779147:36779339	10	36779147	36779339	seedlingc_test_circ_001036	+	inter-inter		seedlingc_test_circ_001036	stemdr_test_circ_002054
circRNAs within genes	9:82283072:82283320	9	82283072	82283320	leafctrl_test_circ_000050	-	cds-utr3	20840872;	leafctrl_test_circ_000050	leafdr_test_circ_000037	root_test_circ_000068
circRNAs overlap with genes	3:213944542:214005138	3	213944542	214005138	root_test_circ_000020	+	cds-cds	20828567;20829476;	root_test_circ_000020	shoot_test_circ_000015
intergenic circRNAs	6:141667822:141683734	6	141667822	141683734	seedlingc_test_circ_001687	+	inter-inter		seedlingc_test_circ_001687	seedlingd_test_circ_001815	seedling_test_circ_001365	ovule_test_circ_004498	cold_test_circ_005760	control_test_circ_005337	heat_test_circ_005890	salt_test_circ_001512	UV_test_circ_000840	shoot_test_circ_002548
circRNAs overlap with genes	1:13689391:13689523	1	13689391	13689523	tassel_test_circ_000458	-	inter-cds	20868112;	tassel_test_circ_000458
circRNAs overlap with genes	9:57016763:57098632	9	57016763	57098632	seedlingc_test_circ_000812	+	cds-inter	20838146;20839546;	seedlingc_test_circ_000812	seedlingd_test_circ_000887	leafctrl_test_circ_001190	leafdr_test_circ_001065	Rctrl_test_circ_001386	Rdr_test_circ_001310	stemctrl_test_circ_001397	stemdr_test_circ_001598	root_test_circ_001528	shoot_test_circ_001216
circRNAs within genes	4:233628885:233629103	4	233628885	233629103	leafctrl_test_circ_003222	+	cds-cds	20858400;	leafctrl_test_circ_003222
circRNAs within genes	5:70027941:70028565	5	70027941	70028565	root_test_circ_003980	+	cds-utr3	20881819;	root_test_circ_003980
circRNAs overlap with genes	9:127449605:127468259	9	127449605	127468259	seedlingc_test_circ_001761	+	utr5-cds	20839040;20840639;	seedlingc_test_circ_001761	cold_test_circ_004697	control_test_circ_005530	heat_test_circ_006114	Rctrl_test_circ_003022	Rdr_test_circ_002875	stemctrl_test_circ_003002	stemdr_test_circ_003406	root_test_circ_003259	tassel_test_circ_001926
circRNAs overlap with genes	2:2109945:2110045	2	2109945	2110045	seedlingc_test_circ_001578	-	cds-cds	20847261;	seedlingc_test_circ_001578
intergenic circRNAs	4:2483869:2484040	4	2483869	2484040	tassel_test_circ_001528	-	inter-inter		tassel_test_circ_001528
intergenic circRNAs	10:8849240:8849408	10	8849240	8849408	seedlingd_test_circ_001464	+	inter-inter		seedlingd_test_circ_001464
circRNAs overlap with genes	4:233807581:233824643	4	233807581	233824643	leafctrl_test_circ_002222	+	cds-cds	20857024;20861306;	leafctrl_test_circ_002222	leafdr_test_circ_001942	Rctrl_test_circ_002544	Rdr_test_circ_002427	stemctrl_test_circ_002539	shoot_test_circ_002226
circRNAs overlap with genes	1:288166982:288262241	1	288166982	288262241	stemctrl_test_circ_002836	-	cds-cds	20863192;20868591;20870355;20870694;	stemctrl_test_circ_002836	ear_test_circ_001811	root_test_circ_003042
intergenic circRNAs	5:215358847:215359023	5	215358847	215359023	heat_test_circ_006564	+	inter-inter		heat_test_circ_006564
circRNAs overlap with genes	7:172583915:172584064	7	172583915	172584064	heat_test_circ_004717	+	utr3-inter	20834537;	heat_test_circ_004717
intergenic circRNAs	10:36779291:36779507	10	36779291	36779507	leafctrl_test_circ_001308	+	inter-inter		leafctrl_test_circ_001308	leafdr_test_circ_002723
intergenic circRNAs	10:36778865:36779093	10	36778865	36779093	stemctrl_test_circ_001624	+	inter-inter		stemctrl_test_circ_001624
circRNAs overlap with genes	2:28718517:28754646	2	28718517	28754646	Rctrl_test_circ_002864	-	inter-inter	20847075;	Rctrl_test_circ_002864	stemdr_test_circ_000189
intergenic circRNAs	9:64031676:64031830	9	64031676	64031830	control_test_circ_002003	-	inter-inter		control_test_circ_002003
circRNAs overlap with genes	1:233719499:233719813	1	233719499	233719813	seedlingc_test_circ_000517	-	inter-utr5	20865003;	seedlingc_test_circ_000517	seedlingd_test_circ_001004	cold_test_circ_001796	leafdr_test_circ_000699
circRNAs within genes	10:65737131:65747142	10	65737131	65747142	ovule_test_circ_001692	-	cds-cds	20872217;	ovule_test_circ_001692
circRNAs overlap with genes	1:70427471:70517760	1	70427471	70517760	seedlingc_test_circ_000652	+	cds-cds	20866202;20866348;20866955;	seedlingc_test_circ_000652	seedlingd_test_circ_001965	seedling_test_circ_001467	leafctrl_test_circ_002768	leafdr_test_circ_002436	Rctrl_test_circ_003320	Rdr_test_circ_003017	stemctrl_test_circ_003155	stemdr_test_circ_003566	ear_test_circ_002032	root_test_circ_003419	shoot_test_circ_002765	tassel_test_circ_002019
circRNAs overlap with genes	6:90210073:90308115	6	90210073	90308115	seedlingd_test_circ_000788	-	cds-utr5	20820816;20821587;	seedlingd_test_circ_000788	ovule_test_circ_001846	embryosac_test_circ_000791	leafctrl_test_circ_001040	leafdr_test_circ_000931	Rctrl_test_circ_001242	Rdr_test_circ_001158	stemctrl_test_circ_001239	stemdr_test_circ_001408	ear_test_circ_000804	root_test_circ_001335	shoot_test_circ_001064	tassel_test_circ_000802
circRNAs within genes	9:82283396:82283534	9	82283396	82283534	leafdr_test_circ_001315	-	cds-cds	20840872;	leafdr_test_circ_001315
circRNAs within genes	2:6355273:6355665	2	6355273	6355665	Rctrl_test_circ_001708	-	cds-cds	20848335;	Rctrl_test_circ_001708
circRNAs within genes	7:154419819:154419971	7	154419819	154419971	leafctrl_test_circ_001120	+	cds-cds	20833891;	leafctrl_test_circ_001120
circRNAs overlap with genes	7:52304586:52322068	7	52304586	52322068	cold_test_circ_003304	-	inter-cds	20834582;20835428;	cold_test_circ_003304	Rctrl_test_circ_001685	Rdr_test_circ_001593
circRNAs overlap with genes	8:108172612:108204290	8	108172612	108204290	shoot_test_circ_003065	+	cds-inter	20850989;20853723;	shoot_test_circ_003065	tassel_test_circ_002239	pollen_test_circ_001969
circRNAs within genes	3:198568641:198568849	3	198568641	198568849	ear_test_circ_002183	-	utr5-cds	20826376;	ear_test_circ_002183
intergenic circRNAs	5:9472449:9472638	5	9472449	9472638	ovule_test_circ_006035	+	inter-inter		ovule_test_circ_006035
circRNAs within genes	5:69325548:69325669	5	69325548	69325669	heat_test_circ_001199	-	cds-utr3	20882332;	heat_test_circ_001199
circRNAs overlap with genes	3:8336899:8349226	3	8336899	8349226	heat_test_circ_003171	-	inter-inter	20826963;20827539;20829423;	heat_test_circ_003171	stemctrl_test_circ_001578	root_test_circ_001699
circRNAs within genes	6:147725957:147726091	6	147725957	147726091	heat_test_circ_003337	+	cds-cds	20820056;	heat_test_circ_003337
circRNAs within genes	3:184281221:184281850	3	184281221	184281850	seedling_test_circ_000296	-	cds-cds	20828204;	seedling_test_circ_000296
intergenic circRNAs	10:36779351:36779453	10	36779351	36779453	seedlingc_test_circ_000538	+	inter-inter		seedlingc_test_circ_000538	seedlingd_test_circ_001122	leafctrl_test_circ_001577	leafdr_test_circ_000903	stemdr_test_circ_001105
intergenic circRNAs	6:145990396:145990699	6	145990396	145990699	heat_test_circ_001673	+	inter-inter		heat_test_circ_001673
circRNAs overlap with genes	4:236860261:236883052	4	236860261	236883052	ovule_test_circ_004954	+	cds-cds	20855323;20858056;20859847;	ovule_test_circ_004954
circRNAs overlap with genes	4:236860005:236883252	4	236860005	236883252	ovule_test_circ_004160	-	inter-utr3	20857318;	ovule_test_circ_004160	embryosac_test_circ_001740
circRNAs within genes	2:219598980:219599051	2	219598980	219599051	heat_test_circ_003517	-	cds-cds	20846617;	heat_test_circ_003517
circRNAs within genes	8:131339566:131339763	8	131339566	131339763	ear_test_circ_000278	+	cds-cds	20852168;	ear_test_circ_000278
intergenic circRNAs	8:162225824:162225993	8	162225824	162225993	Rctrl_test_circ_002279	-	inter-inter		Rctrl_test_circ_002279
intergenic circRNAs	10:4673715:4673896	10	4673715	4673896	control_test_circ_005703	+	inter-inter		control_test_circ_005703
circRNAs overlap with genes	2:26286439:26382649	2	26286439	26382649	stemdr_test_circ_003767	+	utr5-utr5	20841861;20846336;20847920;	stemdr_test_circ_003767
circRNAs within genes	7:129968732:129968993	7	129968732	129968993	heat_test_circ_002384	-	cds-cds	20832082;	heat_test_circ_002384
circRNAs within genes	8:168955588:168955695	8	168955588	168955695	heat_test_circ_005997	-	cds-utr3	20853017;	heat_test_circ_005997
circRNAs within genes	2:21258485:21259106	2	21258485	21259106	ear_test_circ_001471	+	cds-cds	20845590;	ear_test_circ_001471
intergenic circRNAs	7:27804738:27805407	7	27804738	27805407	pollen_test_circ_000193	-	inter-inter		pollen_test_circ_000193
intergenic circRNAs	3:215473798:215473880	3	215473798	215473880	control_test_circ_006742	+	inter-inter		control_test_circ_006742
circRNAs within genes	6:130348505:130348734	6	130348505	130348734	cold_test_circ_003408	+	cds-cds	20823589;	cold_test_circ_003408
intergenic circRNAs	4:133106740:133106868	4	133106740	133106868	Rdr_test_circ_001762	-	inter-inter		Rdr_test_circ_001762
circRNAs overlap with genes	3:8336899:8349234	3	8336899	8349234	ear_test_circ_000370	-	inter-inter	20826963;20827539;20829423;	ear_test_circ_000370
circRNAs overlap with genes	4:220491647:220511515	4	220491647	220511515	seedlingc_test_circ_001328	+	cds-cds	20857284;20859842;	seedlingc_test_circ_001328	leafctrl_test_circ_001769	leafdr_test_circ_001551	Rctrl_test_circ_002040	Rdr_test_circ_002204	stemctrl_test_circ_002317	stemdr_test_circ_002307	ear_test_circ_001501	root_test_circ_002505	shoot_test_circ_002015	tassel_test_circ_001485
circRNAs within genes	6:113560063:113560207	6	113560063	113560207	cold_test_circ_004972	-	cds-cds	20824329;	cold_test_circ_004972
circRNAs within genes	1:90552682:90552829	1	90552682	90552829	leafdr_test_circ_002373	-	cds-cds	20871417;	leafdr_test_circ_002373
circRNAs within genes	9:138979795:138979939	9	138979795	138979939	cold_test_circ_004260	+	utr3-utr3	20840132;	cold_test_circ_004260
intergenic circRNAs	3:215466666:215466837	3	215466666	215466837	control_test_circ_005175	+	inter-inter		control_test_circ_005175
circRNAs within genes	10:93685108:93685249	10	93685108	93685249	heat_test_circ_001462	-	cds-cds	20875484;	heat_test_circ_001462
intergenic circRNAs	5:82445357:82446711	5	82445357	82446711	seedling_test_circ_001378	+	inter-inter		seedling_test_circ_001378
circRNAs within genes	9:155861509:155861708	9	155861509	155861708	control_test_circ_006404	+	intron-intron	20836981;	control_test_circ_006404
circRNAs within genes	9:71691343:71702219	9	71691343	71702219	ovule_test_circ_005329	+	cds-cds	20839510;	ovule_test_circ_005329
circRNAs within genes	6:160624255:160624317	6	160624255	160624317	heat_test_circ_001173	+	cds-cds	20823204;	heat_test_circ_001173
circRNAs overlap with genes	5:19900839:19923815	5	19900839	19923815	ovule_test_circ_000758	-	cds-cds	20876255;20879783;	ovule_test_circ_000758	salt_test_circ_000774
circRNAs within genes	2:9998505:9998667	2	9998505	9998667	seedlingd_test_circ_001880	-	cds-utr3	20843054;	seedlingd_test_circ_001880
circRNAs within genes	10:105238366:105238488	10	105238366	105238488	stemdr_test_circ_001448	+	cds-utr3	20873288;	stemdr_test_circ_001448
intergenic circRNAs	2:230385599:230386520	2	230385599	230386520	pollen_test_circ_001918	+	inter-inter		pollen_test_circ_001918
circRNAs overlap with genes	4:28663105:28707907	4	28663105	28707907	root_test_circ_003477	+	cds-cds	20858866;20859580;	root_test_circ_003477
circRNAs within genes	6:160624152:160624336	6	160624152	160624336	heat_test_circ_004753	+	cds-cds	20823204;	heat_test_circ_004753
intergenic circRNAs	10:36779309:36779519	10	36779309	36779519	seedlingc_test_circ_001347	+	inter-inter		seedlingc_test_circ_001347	leafctrl_test_circ_002017	stemctrl_test_circ_002353	stemdr_test_circ_002634
intergenic circRNAs	6:161280176:161280337	6	161280176	161280337	stemdr_test_circ_004337	-	inter-inter		stemdr_test_circ_004337
circRNAs within genes	2:127093147:127093334	2	127093147	127093334	shoot_test_circ_002070	-	cds-utr3	20848547;	shoot_test_circ_002070
circRNAs overlap with genes	10:125905737:125929388	10	125905737	125929388	seedlingd_test_circ_000609	-	inter-cds	20873084;	seedlingd_test_circ_000609	leafctrl_test_circ_000793	leafdr_test_circ_000727	Rctrl_test_circ_000982	Rdr_test_circ_000875	ear_test_circ_000627	root_test_circ_001023
circRNAs within genes	3:20642558:20642743	3	20642558	20642743	heat_test_circ_005461	-	utr5-cds	20825566;	heat_test_circ_005461
intergenic circRNAs	1:285968653:285968936	1	285968653	285968936	root_test_circ_002923	-	inter-inter		root_test_circ_002923
circRNAs within genes	5:82443896:82443963	5	82443896	82443963	cold_test_circ_004825	-	utr3-utr3	20880221;	cold_test_circ_004825	heat_test_circ_003477
circRNAs within genes	8:138143144:138143298	8	138143144	138143298	seedlingc_test_circ_002108	-	cds-utr3	20851161;	seedlingc_test_circ_002108
intergenic circRNAs	5:139355327:139355412	5	139355327	139355412	heat_test_circ_005715	+	inter-inter		heat_test_circ_005715
circRNAs overlap with genes	8:172973031:173045482	8	172973031	173045482	heat_test_circ_007310	+	intron-inter	20849549;20853514;20854159;	heat_test_circ_007310
circRNAs overlap with genes	2:24815020:24818554	2	24815020	24818554	Rdr_test_circ_001240	-	cds-cds	20846778;20847199;	Rdr_test_circ_001240
intergenic circRNAs	2:38134944:38135130	2	38134944	38135130	cold_test_circ_004395	-	inter-inter		cold_test_circ_004395
intergenic circRNAs	5:35378863:35390265	5	35378863	35390265	leafctrl_test_circ_002326	-	inter-inter		leafctrl_test_circ_002326	leafdr_test_circ_002034	Rctrl_test_circ_002658	stemdr_test_circ_003010
circRNAs overlap with genes	1:254474587:254531010	1	254474587	254531010	ovule_test_circ_005547	-	cds-inter	20869423;20871111;	ovule_test_circ_005547	pollen_test_circ_001991
intergenic circRNAs	10:146400896:146418717	10	146400896	146418717	Rctrl_test_circ_002555	+	inter-inter		Rctrl_test_circ_002555
intergenic circRNAs	10:79752576:79752681	10	79752576	79752681	root_test_circ_002924	-	inter-inter		root_test_circ_002924
circRNAs overlap with genes	8:167782994:167834456	8	167782994	167834456	seedling_test_circ_001486	+	cds-inter	20852525;20853120;20854680;	seedling_test_circ_001486	control_test_circ_003383	UV_test_circ_000239
circRNAs overlap with genes	2:10517370:10561118	2	10517370	10561118	stemctrl_test_circ_003118	+	utr5-inter	20842428;20849125;	stemctrl_test_circ_003118
circRNAs within genes	3:20426111:20426255	3	20426111	20426255	heat_test_circ_006592	-	cds-cds	20826459;	heat_test_circ_006592
circRNAs within genes	4:3411497:3411689	4	3411497	3411689	pollen_test_circ_000377	-	cds-cds	20859373;	pollen_test_circ_000377
circRNAs overlap with genes	2:13010979:13017664	2	13010979	13017664	ear_test_circ_000526	+	cds-inter	20843091;	ear_test_circ_000526	root_test_circ_002274
intergenic circRNAs	10:125931227:125931377	10	125931227	125931377	stemdr_test_circ_000835	+	inter-inter		stemdr_test_circ_000835
circRNAs within genes	3:23904907:23905019	3	23904907	23905019	shoot_test_circ_000549	-	utr5-utr5	20828061;	shoot_test_circ_000549
circRNAs within genes	5:44715949:44716088	5	44715949	44716088	stemctrl_test_circ_000206	-	utr3-utr3	20880740;	stemctrl_test_circ_000206	ear_test_circ_000753
circRNAs within genes	5:82444667:82445123	5	82444667	82445123	ovule_test_circ_003706	-	cds-cds	20880221;	ovule_test_circ_003706	pollen_test_circ_001310
circRNAs within genes	4:236859693:236860377	4	236859693	236860377	seedling_test_circ_001118	-	cds-utr3	20857318;	seedling_test_circ_001118	ovule_test_circ_003650
circRNAs within genes	8:122461027:122461186	8	122461027	122461186	tassel_test_circ_002076	-	cds-cds	20850903;	tassel_test_circ_002076
intergenic circRNAs	10:21727465:21727606	10	21727465	21727606	seedlingc_test_circ_000697	-	inter-inter		seedlingc_test_circ_000697
circRNAs overlap with genes	4:28663105:28745557	4	28663105	28745557	root_test_circ_000021	+	cds-cds	20855703;20856166;20858866;20859580;20859892;	root_test_circ_000021
circRNAs overlap with genes	2:107388094:107451798	2	107388094	107451798	leafctrl_test_circ_001407	-	cds-inter	20842472;20843334;20845335;20848945;	leafctrl_test_circ_001407	Rctrl_test_circ_002235	stemdr_test_circ_002531
circRNAs within genes	8:167466170:167466299	8	167466170	167466299	leafdr_test_circ_002863	+	cds-cds	20853150;	leafdr_test_circ_002863
circRNAs within genes	9:146457752:146457883	9	146457752	146457883	heat_test_circ_004039	+	cds-cds	20837330;	heat_test_circ_004039
circRNAs within genes	4:25641019:25641217	4	25641019	25641217	root_test_circ_002456	+	cds-cds	20859793;	root_test_circ_002456
intergenic circRNAs	10:123105807:123106878	10	123105807	123106878	seedling_test_circ_000034	-	inter-inter		seedling_test_circ_000034
circRNAs within genes	5:139354570:139354684	5	139354570	139354684	heat_test_circ_007199	-	cds-cds	20883184;	heat_test_circ_007199	leafdr_test_circ_000443
intergenic circRNAs	2:181843187:181843362	2	181843187	181843362	heat_test_circ_006464	-	inter-inter		heat_test_circ_006464
circRNAs within genes	4:174901957:174902069	4	174901957	174902069	stemdr_test_circ_000353	-	cds-utr3	20855765;	stemdr_test_circ_000353
circRNAs overlap with genes	2:26286439:26383725	2	26286439	26383725	leafctrl_test_circ_003064	+	utr5-cds	20841861;20846336;20847920;	leafctrl_test_circ_003064
circRNAs within genes	3:23012601:23012712	3	23012601	23012712	control_test_circ_000641	+	cds-cds	20825609;	control_test_circ_000641
circRNAs within genes	4:145366294:145375665	4	145366294	145375665	cold_test_circ_005825	+	intron-cds	20855046;	cold_test_circ_005825	control_test_circ_005402
circRNAs overlap with genes	9:26966039:27011710	9	26966039	27011710	leafdr_test_circ_000296	+	utr3-utr3	20838599;20838920;20839338;	leafdr_test_circ_000296	Rctrl_test_circ_000366	stemctrl_test_circ_000399
circRNAs within genes	9:22657286:22657428	9	22657286	22657428	Rdr_test_circ_001733	+	utr3-utr3	20840069;	Rdr_test_circ_001733
circRNAs within genes	1:299989329:299989506	1	299989329	299989506	heat_test_circ_000853	-	cds-cds	20862293;	heat_test_circ_000853
circRNAs overlap with genes	3:8338307:8349226	3	8338307	8349226	seedlingc_test_circ_001438	-	inter-utr5	20826963;20827539;20829423;	seedlingc_test_circ_001438	seedlingd_test_circ_001560	cold_test_circ_004937	control_test_circ_004588	heat_test_circ_005058	salt_test_circ_000763	UV_test_circ_000425	leafctrl_test_circ_002174	leafdr_test_circ_001899	Rctrl_test_circ_002494	Rdr_test_circ_002381	stemctrl_test_circ_002492	stemdr_test_circ_002822	ear_test_circ_001595	root_test_circ_002690
circRNAs within genes	4:20776737:20776851	4	20776737	20776851	stemdr_test_circ_004030	-	cds-cds	20859609;	stemdr_test_circ_004030
circRNAs within genes	2:165616988:165618082	2	165616988	165618082	heat_test_circ_001565	-	cds-cds	20844086;	heat_test_circ_001565	Rctrl_test_circ_000822
circRNAs within genes	6:160624170:160624336	6	160624170	160624336	heat_test_circ_006226	+	cds-cds	20823204;	heat_test_circ_006226
circRNAs within genes	1:197857113:197857301	1	197857113	197857301	heat_test_circ_005495	-	cds-cds	20866967;	heat_test_circ_005495
circRNAs within genes	5:9472355:9472412	5	9472355	9472412	cold_test_circ_006461	-	cds-cds	20879627;	cold_test_circ_006461
circRNAs within genes	9:61863625:61863819	9	61863625	61863819	tassel_test_circ_002165	+	utr5-cds	20841386;	tassel_test_circ_002165
circRNAs within genes	9:107792856:107793055	9	107792856	107793055	heat_test_circ_000297	+	cds-cds	20841229;	heat_test_circ_000297
circRNAs within genes	1:264520056:264520155	1	264520056	264520155	control_test_circ_003775	+	cds-utr3	20870233;	control_test_circ_003775
circRNAs within genes	10:133215664:133215779	10	133215664	133215779	control_test_circ_002669	+	utr5-utr5	20871871;	control_test_circ_002669	ear_test_circ_000935
circRNAs overlap with genes	9:101690076:101690261	9	101690076	101690261	tassel_test_circ_000567	+	inter-cds	20837924;	tassel_test_circ_000567
intergenic circRNAs	1:264203999:264204245	1	264203999	264204245	Rctrl_test_circ_001247	-	inter-inter		Rctrl_test_circ_001247
intergenic circRNAs	7:172743576:172743666	7	172743576	172743666	heat_test_circ_007379	-	inter-inter		heat_test_circ_007379
circRNAs overlap with genes	1:219770243:219772040	1	219770243	219772040	UV_test_circ_000861	+	inter-cds	20868322;	UV_test_circ_000861
circRNAs overlap with genes	6:41189171:41237548	6	41189171	41237548	ovule_test_circ_001408	-	cds-cds	20822634;20824696;	ovule_test_circ_001408	embryosac_test_circ_000588
circRNAs within genes	1:33724246:33724372	1	33724246	33724372	heat_test_circ_006352	+	cds-cds	20862303;	heat_test_circ_006352
intergenic circRNAs	7:30162359:30163946	7	30162359	30163946	ear_test_circ_000600	-	inter-inter		ear_test_circ_000600	root_test_circ_000975	shoot_test_circ_000799	tassel_test_circ_000577
circRNAs overlap with genes	5:50803571:50880590	5	50803571	50880590	ovule_test_circ_005223	-	cds-utr5	20876453;20881334;20881713;	ovule_test_circ_005223
circRNAs overlap with genes	2:28722540:28797102	2	28722540	28797102	tassel_test_circ_001429	-	cds-cds	20842830;20847075;	tassel_test_circ_001429
circRNAs within genes	7:131785726:131785873	7	131785726	131785873	heat_test_circ_002903	+	cds-cds	20834079;	heat_test_circ_002903
circRNAs within genes	5:8259876:8260004	5	8259876	8260004	control_test_circ_004191	-	utr3-utr3	20882328;	control_test_circ_004191
circRNAs within genes	9:110713899:110715577	9	110713899	110715577	shoot_test_circ_002465	-	cds-cds	20837160;	shoot_test_circ_002465
intergenic circRNAs	2:10558531:10558967	2	10558531	10558967	ear_test_circ_000723	+	inter-inter		ear_test_circ_000723
intergenic circRNAs	5:82444283:82445423	5	82444283	82445423	seedling_test_circ_000854	+	inter-inter		seedling_test_circ_000854	ovule_test_circ_002716	embryosac_test_circ_001138	pollen_test_circ_001587
circRNAs within genes	8:168955537:168955588	8	168955537	168955588	heat_test_circ_003576	-	utr3-utr3	20853017;	heat_test_circ_003576
circRNAs within genes	6:58445676:58445847	6	58445676	58445847	ear_test_circ_000007	-	utr3-utr3	20823985;	ear_test_circ_000007
intergenic circRNAs	6:141661107:141673218	6	141661107	141673218	seedlingd_test_circ_001496	+	inter-inter		seedlingd_test_circ_001496
circRNAs within genes	2:22193452:22193597	2	22193452	22193597	leafctrl_test_circ_000134	-	utr5-cds	20845418;	leafctrl_test_circ_000134
circRNAs overlap with genes	6:54778253:54820732	6	54778253	54820732	ovule_test_circ_005091	+	cds-inter	20822869;	ovule_test_circ_005091	embryosac_test_circ_000361	cold_test_circ_001085	ear_test_circ_000367	root_test_circ_000584
intergenic circRNAs	10:36778811:36778973	10	36778811	36778973	seedlingc_test_circ_000365	+	inter-inter		seedlingc_test_circ_000365	stemctrl_test_circ_000641	stemdr_test_circ_000723
intergenic circRNAs	1:123766803:123770584	1	123766803	123770584	ear_test_circ_000164	+	inter-inter		ear_test_circ_000164
intergenic circRNAs	2:216838936:216839041	2	216838936	216839041	stemdr_test_circ_002459	-	inter-inter		stemdr_test_circ_002459
intergenic circRNAs	6:140007434:140037837	6	140007434	140037837	seedlingd_test_circ_002105	-	inter-inter		seedlingd_test_circ_002105	leafctrl_test_circ_003011	ear_test_circ_002204	root_test_circ_003677
circRNAs within genes	8:175258678:175258792	8	175258678	175258792	stemdr_test_circ_001591	+	cds-cds	20852240;	stemdr_test_circ_001591	shoot_test_circ_001210
intergenic circRNAs	1:55390529:55390766	1	55390529	55390766	root_test_circ_003697	-	inter-inter		root_test_circ_003697
circRNAs within genes	1:250066460:250066517	1	250066460	250066517	cold_test_circ_004451	+	cds-cds	20866668;	cold_test_circ_004451
intergenic circRNAs	2:195046858:195046966	2	195046858	195046966	Rctrl_test_circ_001616	-	inter-inter		Rctrl_test_circ_001616
circRNAs overlap with genes	4:236859733:236883208	4	236859733	236883208	ovule_test_circ_001268	-	inter-utr3	20857318;	ovule_test_circ_001268
intergenic circRNAs	3:58484645:58484754	3	58484645	58484754	Rdr_test_circ_001411	-	inter-inter		Rdr_test_circ_001411
intergenic circRNAs	7:167823723:167824394	7	167823723	167824394	seedling_test_circ_001338	-	inter-inter		seedling_test_circ_001338
intergenic circRNAs	4:694238:694388	4	694238	694388	stemctrl_test_circ_003457	-	inter-inter		stemctrl_test_circ_003457
circRNAs overlap with genes	6:141612336:141686244	6	141612336	141686244	root_test_circ_002936	+	inter-cds	20821870;	root_test_circ_002936
circRNAs within genes	1:182103315:182103453	1	182103315	182103453	tassel_test_circ_000580	-	cds-cds	20862040;	tassel_test_circ_000580
intergenic circRNAs	10:36779099:36779231	10	36779099	36779231	leafctrl_test_circ_002039	+	inter-inter		leafctrl_test_circ_002039
circRNAs within genes	8:160765303:160765601	8	160765303	160765601	ear_test_circ_002075	+	cds-cds	20853265;	ear_test_circ_002075
intergenic circRNAs	9:25248189:25251050	9	25248189	25251050	seedling_test_circ_000219	-	inter-inter		seedling_test_circ_000219
circRNAs within genes	8:118103554:118103635	8	118103554	118103635	heat_test_circ_006935	-	cds-cds	20851465;	heat_test_circ_006935
circRNAs within genes	1:290806196:290806313	1	290806196	290806313	Rdr_test_circ_002183	-	cds-cds	20868351;	Rdr_test_circ_002183
circRNAs within genes	2:36600755:36600860	2	36600755	36600860	Rdr_test_circ_000180	+	cds-cds	20843489;	Rdr_test_circ_000180	stemdr_test_circ_000229
intergenic circRNAs	1:269035309:269036932	1	269035309	269036932	pollen_test_circ_001468	-	inter-inter		pollen_test_circ_001468
circRNAs within genes	1:250092701:250092840	1	250092701	250092840	tassel_test_circ_001625	-	utr3-utr3	20869915;	tassel_test_circ_001625
circRNAs within genes	1:177031866:177032150	1	177031866	177032150	Rctrl_test_circ_002838	+	utr3-utr3	20862596;	Rctrl_test_circ_002838
circRNAs within genes	8:18199520:18200022	8	18199520	18200022	ear_test_circ_000984	+	intron-cds	20854431;	ear_test_circ_000984
circRNAs within genes	7:172583471:172583546	7	172583471	172583546	heat_test_circ_003822	+	utr3-utr3	20834537;	heat_test_circ_003822
circRNAs within genes	8:168956204:168956395	8	168956204	168956395	heat_test_circ_004567	-	cds-cds	20853017;	heat_test_circ_004567
circRNAs overlap with genes	2:13011149:13017832	2	13011149	13017832	Rctrl_test_circ_001299	+	intron-inter	20843091;	Rctrl_test_circ_001299	Rdr_test_circ_001229	stemdr_test_circ_001485
intergenic circRNAs	2:140057199:140059236	2	140057199	140059236	pollen_test_circ_002140	-	inter-inter		pollen_test_circ_002140
circRNAs overlap with genes	5:3480147:3501494	5	3480147	3501494	stemdr_test_circ_001053	+	cds-cds	20880108;20881085;	stemdr_test_circ_001053	shoot_test_circ_003252
circRNAs within genes	5:170064092:170064210	5	170064092	170064210	seedlingd_test_circ_000422	-	utr3-utr3	20881034;	seedlingd_test_circ_000422
circRNAs within genes	3:155961091:155961144	3	155961091	155961144	cold_test_circ_006771	-	cds-cds	20830998;	cold_test_circ_006771	control_test_circ_006306	heat_test_circ_006948
circRNAs within genes	5:1837013:1837142	5	1837013	1837142	Rctrl_test_circ_001748	-	cds-cds	20881928;	Rctrl_test_circ_001748
circRNAs overlap with genes	8:174494496:174497150	8	174494496	174497150	embryosac_test_circ_001093	+	inter-cds	20850851;	embryosac_test_circ_001093
intergenic circRNAs	2:191662454:191662575	2	191662454	191662575	tassel_test_circ_001567	+	inter-inter		tassel_test_circ_001567
intergenic circRNAs	1:202624924:202625164	1	202624924	202625164	root_test_circ_003843	-	inter-inter		root_test_circ_003843
intergenic circRNAs	5:82549889:82549956	5	82549889	82549956	heat_test_circ_000625	+	inter-inter		heat_test_circ_000625
intergenic circRNAs	9:140522381:140522540	9	140522381	140522540	stemdr_test_circ_002819	-	inter-inter		stemdr_test_circ_002819
intergenic circRNAs	10:119759012:119759143	10	119759012	119759143	heat_test_circ_007190	-	inter-inter		heat_test_circ_007190
intergenic circRNAs	2:36445840:36445898	2	36445840	36445898	salt_test_circ_000631	-	inter-inter		salt_test_circ_000631
circRNAs within genes	1:271109481:271113923	1	271109481	271113923	pollen_test_circ_001016	+	intron-cds	20870360;	pollen_test_circ_001016
circRNAs overlap with genes	7:118018384:118076357	7	118018384	118076357	seedling_test_circ_000738	-	utr5-utr5	20832290;20834738;	seedling_test_circ_000738	ovule_test_circ_002369	embryosac_test_circ_001002	Rdr_test_circ_001500	ear_test_circ_001012	shoot_test_circ_001387	tassel_test_circ_001018	pollen_test_circ_000880
intergenic circRNAs	4:236882361:236883045	4	236882361	236883045	ovule_test_circ_002599	-	inter-inter		ovule_test_circ_002599
circRNAs overlap with genes	10:142601109:142618874	10	142601109	142618874	leafctrl_test_circ_000092	-	inter-cds	20872757;20873241;	leafctrl_test_circ_000092	leafdr_test_circ_000070	Rctrl_test_circ_000099	Rdr_test_circ_000101	stemctrl_test_circ_000100	stemdr_test_circ_000126
intergenic circRNAs	10:36778757:36778853	10	36778757	36778853	control_test_circ_004265	+	inter-inter		control_test_circ_004265
circRNAs within genes	8:118192019:118192456	8	118192019	118192456	root_test_circ_001398	-	cds-cds	20852239;	root_test_circ_001398
circRNAs within genes	4:3410558:3411401	4	3410558	3411401	pollen_test_circ_002097	-	cds-cds	20859373;	pollen_test_circ_002097
circRNAs within genes	1:277601772:277601940	1	277601772	277601940	ear_test_circ_000922	+	intron-intron	20871497;	ear_test_circ_000922
circRNAs overlap with genes	10:146075354:146110158	10	146075354	146110158	embryosac_test_circ_000307	+	cds-cds	20872190;20873882;20875139;	embryosac_test_circ_000307	control_test_circ_000890	heat_test_circ_000952	salt_test_circ_000745	leafctrl_test_circ_000411	Rctrl_test_circ_000479	Rdr_test_circ_000453	stemctrl_test_circ_000494	root_test_circ_000511	tassel_test_circ_000305	pollen_test_circ_000281
circRNAs within genes	1:170578597:170578778	1	170578597	170578778	stemctrl_test_circ_000096	+	cds-utr3	20870802;	stemctrl_test_circ_000096
intergenic circRNAs	5:656509:656652	5	656509	656652	ear_test_circ_001985	-	inter-inter		ear_test_circ_001985
intergenic circRNAs	4:56308213:56308328	4	56308213	56308328	heat_test_circ_002036	-	inter-inter		heat_test_circ_002036
circRNAs within genes	4:228031164:228031366	4	228031164	228031366	seedlingd_test_circ_000252	-	cds-cds	20855722;	seedlingd_test_circ_000252	seedling_test_circ_000183	ovule_test_circ_000605
circRNAs within genes	3:216006759:216007770	3	216006759	216007770	pollen_test_circ_001862	+	intron-cds	20828736;	pollen_test_circ_001862
circRNAs within genes	3:216007332:216008043	3	216007332	216008043	pollen_test_circ_000615	+	cds-cds	20828736;	pollen_test_circ_000615
intergenic circRNAs	6:83782163:83782412	6	83782163	83782412	heat_test_circ_002187	-	inter-inter		heat_test_circ_002187
intergenic circRNAs	6:5155807:5155879	6	5155807	5155879	heat_test_circ_007423	-	inter-inter		heat_test_circ_007423
circRNAs within genes	9:77308827:77308999	9	77308827	77308999	ear_test_circ_001302	+	cds-utr3	20838782;	ear_test_circ_001302
circRNAs within genes	10:87084444:87084631	10	87084444	87084631	control_test_circ_005126	+	cds-cds	20873515;	control_test_circ_005126
circRNAs within genes	5:82443963:82444211	5	82443963	82444211	ovule_test_circ_001873	-	cds-utr3	20880221;	ovule_test_circ_001873
intergenic circRNAs	3:185759998:185760196	3	185759998	185760196	Rctrl_test_circ_002315	+	inter-inter		Rctrl_test_circ_002315
intergenic circRNAs	4:234883708:234883868	4	234883708	234883868	leafctrl_test_circ_002723	-	inter-inter		leafctrl_test_circ_002723
circRNAs within genes	5:48347882:48348038	5	48347882	48348038	heat_test_circ_002538	+	intron-utr3	20878475;	heat_test_circ_002538
circRNAs within genes	5:139355182:139355233	5	139355182	139355233	heat_test_circ_002400	-	cds-cds	20883184;	heat_test_circ_002400
intergenic circRNAs	6:108759435:108764533	6	108759435	108764533	leafctrl_test_circ_001650	+	inter-inter		leafctrl_test_circ_001650	Rdr_test_circ_001792	stemctrl_test_circ_001916	stemdr_test_circ_002152	shoot_test_circ_001669
circRNAs overlap with genes	8:163115017:163182295	8	163115017	163182295	seedlingd_test_circ_001012	+	cds-intron	20850244;20852639;20854361;	seedlingd_test_circ_001012	ovule_test_circ_002404	embryosac_test_circ_001023	cold_test_circ_003158	control_test_circ_002933	Rdr_test_circ_001523	ear_test_circ_001023	shoot_test_circ_001402
intergenic circRNAs	8:163031897:163032010	8	163031897	163032010	Rdr_test_circ_001280	-	inter-inter		Rdr_test_circ_001280
intergenic circRNAs	7:162972420:162972891	7	162972420	162972891	seedlingc_test_circ_000247	+	inter-inter		seedlingc_test_circ_000247
circRNAs within genes	6:145989384:145989649	6	145989384	145989649	heat_test_circ_004080	-	cds-cds	20823762;	heat_test_circ_004080
circRNAs overlap with genes	10:148850091:148870835	10	148850091	148870835	seedlingc_test_circ_000956	+	cds-cds	20872402;20875223;	seedlingc_test_circ_000956	seedlingd_test_circ_001042	seedling_test_circ_000993	ovule_test_circ_002508	cold_test_circ_003285	control_test_circ_003058	heat_test_circ_004231	salt_test_circ_001055	leafctrl_test_circ_001431	leafdr_test_circ_001267	Rctrl_test_circ_001672	Rdr_test_circ_001580	stemctrl_test_circ_001677	stemdr_test_circ_001876	ear_test_circ_001064	root_test_circ_001805	shoot_test_circ_001454	tassel_test_circ_001073	pollen_test_circ_000939
circRNAs within genes	9:23529298:23529401	9	23529298	23529401	seedlingd_test_circ_000264	+	utr3-utr3	20840427;	seedlingd_test_circ_000264
circRNAs within genes	1:203648412:203648544	1	203648412	203648544	Rctrl_test_circ_003744	-	cds-cds	20868492;	Rctrl_test_circ_003744	Rdr_test_circ_003558	root_test_circ_004030
circRNAs within genes	4:236882368:236882596	4	236882368	236882596	ovule_test_circ_005436	+	cds-cds	20858056;	ovule_test_circ_005436
intergenic circRNAs	4:173210060:173210238	4	173210060	173210238	shoot_test_circ_002732	-	inter-inter		shoot_test_circ_002732
intergenic circRNAs	1:38847308:38847470	1	38847308	38847470	heat_test_circ_003567	-	inter-inter		heat_test_circ_003567
circRNAs within genes	3:181108681:181108732	3	181108681	181108732	heat_test_circ_001968	-	cds-cds	20825441;	heat_test_circ_001968
intergenic circRNAs	5:82444778:82446711	5	82444778	82446711	pollen_test_circ_001488	+	inter-inter		pollen_test_circ_001488
intergenic circRNAs	10:36779147:36779327	10	36779147	36779327	seedlingc_test_circ_002288	+	inter-inter		seedlingc_test_circ_002288	leafctrl_test_circ_003370	leafdr_test_circ_002987	stemctrl_test_circ_003889	stemdr_test_circ_004368
circRNAs within genes	9:22325338:22325706	9	22325338	22325706	cold_test_circ_005581	+	cds-cds	20839881;	cold_test_circ_005581
circRNAs within genes	3:212009586:212009721	3	212009586	212009721	Rdr_test_circ_001365	-	cds-cds	20828316;	Rdr_test_circ_001365
circRNAs overlap with genes	9:149281483:149365585	9	149281483	149365585	ovule_test_circ_004228	-	cds-intron	20837472;20838626;20840220;	ovule_test_circ_004228
circRNAs within genes	1:1968828:1968951	1	1968828	1968951	Rctrl_test_circ_001842	-	cds-cds	20871526;	Rctrl_test_circ_001842
intergenic circRNAs	8:141642543:141642672	8	141642543	141642672	control_test_circ_000917	-	inter-inter		control_test_circ_000917
intergenic circRNAs	7:147057944:147058215	7	147057944	147058215	stemdr_test_circ_004138	+	inter-inter		stemdr_test_circ_004138
circRNAs within genes	6:117104170:117104343	6	117104170	117104343	control_test_circ_002900	-	cds-utr3	20823340;	control_test_circ_002900	heat_test_circ_003208
intergenic circRNAs	6:160622277:160622439	6	160622277	160622439	heat_test_circ_007876	-	inter-inter		heat_test_circ_007876
intergenic circRNAs	1:120193921:120194140	1	120193921	120194140	cold_test_circ_003642	-	inter-inter		cold_test_circ_003642
intergenic circRNAs	8:56569597:56589587	8	56569597	56589587	shoot_test_circ_000681	-	inter-inter		shoot_test_circ_000681
circRNAs within genes	1:33460091:33460256	1	33460091	33460256	heat_test_circ_005488	+	cds-cds	20867498;	heat_test_circ_005488
circRNAs within genes	7:169330929:169331021	7	169330929	169331021	cold_test_circ_000295	-	utr3-utr3	20835613;	cold_test_circ_000295
circRNAs within genes	5:172392554:172393954	5	172392554	172393954	heat_test_circ_004196	-	cds-cds	20876121;	heat_test_circ_004196
circRNAs within genes	2:62923979:62924431	2	62923979	62924431	pollen_test_circ_001377	+	utr5-cds	20841972;	pollen_test_circ_001377
circRNAs within genes	3:165724551:165725225	3	165724551	165725225	pollen_test_circ_000006	+	cds-utr3	20825775;	pollen_test_circ_000006
circRNAs within genes	6:104982893:104983067	6	104982893	104983067	stemdr_test_circ_001215	+	cds-cds	20821046;	stemdr_test_circ_001215
circRNAs within genes	9:119430533:119430776	9	119430533	119430776	ear_test_circ_000191	+	cds-cds	20840527;	ear_test_circ_000191
circRNAs within genes	4:179823009:179823175	4	179823009	179823175	heat_test_circ_000154	-	cds-cds	20859930;	heat_test_circ_000154
circRNAs within genes	7:154267198:154267448	7	154267198	154267448	shoot_test_circ_003400	-	cds-cds	20834060;	shoot_test_circ_003400
intergenic circRNAs	10:36778811:36779093	10	36778811	36779093	leafdr_test_circ_000335	+	inter-inter		leafdr_test_circ_000335
circRNAs overlap with genes	3:75133636:75173549	3	75133636	75173549	pollen_test_circ_001758	-	inter-cds	20829740;	pollen_test_circ_001758
circRNAs overlap with genes	10:148852476:148873621	10	148852476	148873621	leafctrl_test_circ_002922	+	utr3-utr3	20872402;20875223;	leafctrl_test_circ_002922	Rdr_test_circ_003179	stemctrl_test_circ_000485	stemdr_test_circ_003768
intergenic circRNAs	7:106994647:106998393	7	106994647	106998393	pollen_test_circ_000495	-	inter-inter		pollen_test_circ_000495
circRNAs overlap with genes	2:198567474:198574284	2	198567474	198574284	heat_test_circ_006405	+	inter-cds	20842159;	heat_test_circ_006405
circRNAs within genes	10:71051686:71052447	10	71051686	71052447	tassel_test_circ_000145	-	cds-cds	20873522;	tassel_test_circ_000145
circRNAs within genes	9:101477082:101477265	9	101477082	101477265	control_test_circ_002532	-	cds-cds	20839918;	control_test_circ_002532
intergenic circRNAs	6:127120871:127121111	6	127120871	127121111	tassel_test_circ_001005	-	inter-inter		tassel_test_circ_001005
circRNAs within genes	5:2812305:2812429	5	2812305	2812429	leafdr_test_circ_002195	-	cds-cds	20881637;	leafdr_test_circ_002195	stemdr_test_circ_003244
circRNAs within genes	5:193306873:193307048	5	193306873	193307048	heat_test_circ_000331	+	intron-intron	20882753;	heat_test_circ_000331
circRNAs overlap with genes	6:70293172:70304288	6	70293172	70304288	seedlingc_test_circ_001935	-	inter-cds	20822843;	seedlingc_test_circ_001935	cold_test_circ_006492	root_test_circ_000583
circRNAs within genes	10:35589555:35589717	10	35589555	35589717	tassel_test_circ_000417	+	cds-cds	20873787;	tassel_test_circ_000417
circRNAs overlap with genes	1:116081690:116091447	1	116081690	116091447	seedlingc_test_circ_001879	+	cds-inter	20870331;	seedlingc_test_circ_001879	seedlingd_test_circ_001977	ovule_test_circ_004942	embryosac_test_circ_002051	control_test_circ_005875	heat_test_circ_006488	salt_test_circ_000386	leafctrl_test_circ_002791	leafdr_test_circ_002465	Rctrl_test_circ_003208	Rdr_test_circ_003034	stemctrl_test_circ_003184	stemdr_test_circ_003591	ear_test_circ_002053	root_test_circ_003449	shoot_test_circ_002788	tassel_test_circ_002037
circRNAs within genes	4:228632058:228632167	4	228632058	228632167	stemctrl_test_circ_002130	+	cds-cds	20860819;	stemctrl_test_circ_002130
intergenic circRNAs	4:231235495:231235633	4	231235495	231235633	ear_test_circ_000803	+	inter-inter		ear_test_circ_000803
circRNAs overlap with genes	4:65775767:65825670	4	65775767	65825670	Rctrl_test_circ_000767	+	cds-cds	20855022;20855726;	Rctrl_test_circ_000767
circRNAs overlap with genes	6:165637816:165705229	6	165637816	165705229	seedling_test_circ_000505	-	cds-inter	20822184;	seedling_test_circ_000505	ovule_test_circ_001625	embryosac_test_circ_000676	cold_test_circ_004977	control_test_circ_001976	heat_test_circ_002162	salt_test_circ_000141	UV_test_circ_000065	leafctrl_test_circ_000893	leafdr_test_circ_000800	Rctrl_test_circ_002511	Rdr_test_circ_000998	stemdr_test_circ_001227	ear_test_circ_000695	root_test_circ_001156	shoot_test_circ_000916
intergenic circRNAs	4:64897929:64905108	4	64897929	64905108	ear_test_circ_001542	+	inter-inter		ear_test_circ_001542
circRNAs within genes	7:83765463:83765637	7	83765463	83765637	tassel_test_circ_000687	+	utr5-utr5	20833895;	tassel_test_circ_000687
circRNAs within genes	2:127093147:127093354	2	127093147	127093354	stemctrl_test_circ_002282	-	cds-utr3	20848547;	stemctrl_test_circ_002282
circRNAs overlap with genes	1:65490553:65491356	1	65490553	65491356	pollen_test_circ_000204	+	utr3-inter	20871617;	pollen_test_circ_000204
circRNAs within genes	2:92873591:92873654	2	92873591	92873654	heat_test_circ_005927	+	cds-cds	20846026;	heat_test_circ_005927
intergenic circRNAs	3:125715576:125715801	3	125715576	125715801	ear_test_circ_000513	+	inter-inter		ear_test_circ_000513
intergenic circRNAs	1:41102060:41102210	1	41102060	41102210	heat_test_circ_001255	-	inter-inter		heat_test_circ_001255
circRNAs within genes	1:202761610:202761855	1	202761610	202761855	tassel_test_circ_001316	+	cds-cds	20868316;	tassel_test_circ_001316
circRNAs within genes	2:219391369:219391422	2	219391369	219391422	heat_test_circ_004365	-	cds-cds	20842511;	heat_test_circ_004365
circRNAs within genes	9:95446972:95449252	9	95446972	95449252	seedlingd_test_circ_000485	+	intron-intron	20839630;	seedlingd_test_circ_000485	leafdr_test_circ_000583	shoot_test_circ_000646
intergenic circRNAs	10:36778811:36779021	10	36778811	36779021	leafctrl_test_circ_001840	+	inter-inter		leafctrl_test_circ_001840	leafdr_test_circ_001625	stemctrl_test_circ_002137	stemdr_test_circ_002401
circRNAs within genes	4:32511425:32512554	4	32511425	32512554	heat_test_circ_004914	+	utr5-cds	20856077;	heat_test_circ_004914
intergenic circRNAs	10:93686527:93686840	10	93686527	93686840	heat_test_circ_001079	+	inter-inter		heat_test_circ_001079
circRNAs within genes	3:187291900:187325356	3	187291900	187325356	root_test_circ_001589	+	cds-intron	20828276;	root_test_circ_001589
intergenic circRNAs	6:102203932:102204035	6	102203932	102204035	tassel_test_circ_001328	-	inter-inter		tassel_test_circ_001328
circRNAs within genes	5:213542132:213542253	5	213542132	213542253	stemdr_test_circ_002766	-	cds-cds	20881660;	stemdr_test_circ_002766
circRNAs within genes	4:3410519:3411170	4	3410519	3411170	pollen_test_circ_000539	-	cds-intron	20859373;	pollen_test_circ_000539
circRNAs within genes	9:25256242:25256631	9	25256242	25256631	stemdr_test_circ_001279	+	cds-cds	20839572;	stemdr_test_circ_001279
circRNAs within genes	1:299096029:299096133	1	299096029	299096133	ear_test_circ_000673	-	cds-cds	20863782;	ear_test_circ_000673
intergenic circRNAs	8:139893102:139894457	8	139893102	139894457	seedlingd_test_circ_001652	+	inter-inter		seedlingd_test_circ_001652	ovule_test_circ_004151	Rdr_test_circ_002534	stemdr_test_circ_000389	root_test_circ_002877
intergenic circRNAs	3:20426432:20426560	3	20426432	20426560	heat_test_circ_003789	+	inter-inter		heat_test_circ_003789
circRNAs overlap with genes	7:15427197:15471963	7	15427197	15471963	ovule_test_circ_003944	-	utr5-inter	20834198;20834313;	ovule_test_circ_003944	stemdr_test_circ_002868	tassel_test_circ_001650
circRNAs within genes	2:127093149:127093314	2	127093149	127093314	heat_test_circ_000974	-	cds-utr3	20848547;	heat_test_circ_000974	stemctrl_test_circ_000502
circRNAs within genes	1:172937525:172937588	1	172937525	172937588	cold_test_circ_006747	-	cds-cds	20862674;	cold_test_circ_006747
intergenic circRNAs	9:109125005:109125146	9	109125005	109125146	tassel_test_circ_000261	+	inter-inter		tassel_test_circ_000261
circRNAs within genes	5:193849535:193849653	5	193849535	193849653	heat_test_circ_005958	-	cds-utr3	20877935;	heat_test_circ_005958
circRNAs within genes	3:87785020:87785142	3	87785020	87785142	leafdr_test_circ_001693	-	cds-cds	20829191;	leafdr_test_circ_001693
circRNAs overlap with genes	2:29262593:29266539	2	29262593	29266539	cold_test_circ_003126	-	cds-cds	20842033;20845844;	cold_test_circ_003126	control_test_circ_002902	heat_test_circ_003209	UV_test_circ_000374
circRNAs overlap with genes	4:236859577:236882824	4	236859577	236882824	ovule_test_circ_000749	+	cds-cds	20855323;20858056;20859847;	ovule_test_circ_000749
circRNAs within genes	4:230732815:230732937	4	230732815	230732937	heat_test_circ_005987	+	cds-cds	20858641;	heat_test_circ_005987
intergenic circRNAs	4:35550060:35550276	4	35550060	35550276	shoot_test_circ_002027	+	inter-inter		shoot_test_circ_002027
circRNAs within genes	2:169557559:169557612	2	169557559	169557612	cold_test_circ_000485	-	utr3-utr3	20841811;	cold_test_circ_000485
circRNAs within genes	4:236860149:236860377	4	236860149	236860377	ovule_test_circ_004114	-	cds-cds	20857318;	ovule_test_circ_004114
circRNAs overlap with genes	10:2048225:2112373	10	2048225	2112373	ovule_test_circ_001847	+	utr3-inter	20871747;	ovule_test_circ_001847	embryosac_test_circ_001137	cold_test_circ_002418	control_test_circ_002259	root_test_circ_001336
circRNAs within genes	1:8268678:8268841	1	8268678	8268841	control_test_circ_003648	+	cds-utr3	20869136;	control_test_circ_003648
circRNAs within genes	1:40416261:40416423	1	40416261	40416423	control_test_circ_005800	+	cds-cds	20866860;	control_test_circ_005800
intergenic circRNAs	5:183484545:183484644	5	183484545	183484644	cold_test_circ_007247	-	inter-inter		cold_test_circ_007247	heat_test_circ_007456
circRNAs within genes	8:4433332:4433678	8	4433332	4433678	control_test_circ_003861	-	utr5-cds	20853508;	control_test_circ_003861
circRNAs within genes	3:181108374:181108561	3	181108374	181108561	heat_test_circ_000518	-	cds-cds	20825441;	heat_test_circ_000518
intergenic circRNAs	2:139067088:139067584	2	139067088	139067584	seedlingc_test_circ_001836	-	inter-inter		seedlingc_test_circ_001836	seedlingd_test_circ_001949	stemdr_test_circ_003534
circRNAs within genes	4:236859733:236860645	4	236859733	236860645	ovule_test_circ_001451	-	cds-utr3	20857318;	ovule_test_circ_001451
circRNAs within genes	8:79004092:79004413	8	79004092	79004413	pollen_test_circ_001222	+	cds-cds	20852606;	pollen_test_circ_001222
intergenic circRNAs	4:30204044:30204213	4	30204044	30204213	tassel_test_circ_000995	-	inter-inter		tassel_test_circ_000995
intergenic circRNAs	6:145989527:145989634	6	145989527	145989634	cold_test_circ_007345	+	inter-inter		cold_test_circ_007345
intergenic circRNAs	5:92355777:92356693	5	92355777	92356693	leafdr_test_circ_002689	-	inter-inter		leafdr_test_circ_002689
circRNAs within genes	6:72868881:72868999	6	72868881	72868999	leafdr_test_circ_002391	-	cds-utr3	20823420;	leafdr_test_circ_002391
intergenic circRNAs	8:136412957:136413104	8	136412957	136413104	heat_test_circ_005889	-	inter-inter		heat_test_circ_005889
circRNAs within genes	4:204275539:204275682	4	204275539	204275682	seedlingc_test_circ_001855	-	utr3-utr3	20854944;	seedlingc_test_circ_001855
intergenic circRNAs	2:216610829:216610931	2	216610829	216610931	Rctrl_test_circ_000794	-	inter-inter		Rctrl_test_circ_000794	stemdr_test_circ_000891
circRNAs within genes	1:33459346:33459460	1	33459346	33459460	heat_test_circ_003793	+	utr5-utr5	20867498;	heat_test_circ_003793
intergenic circRNAs	10:36778895:36779387	10	36778895	36779387	seedlingc_test_circ_001244	+	inter-inter		seedlingc_test_circ_001244	seedling_test_circ_001679
intergenic circRNAs	1:32201485:32203253	1	32201485	32203253	seedling_test_circ_000602	+	inter-inter		seedling_test_circ_000602
circRNAs within genes	9:25923280:25924033	9	25923280	25924033	shoot_test_circ_002147	+	cds-cds	20840754;	shoot_test_circ_002147
circRNAs within genes	5:48346422:48346539	5	48346422	48346539	heat_test_circ_002135	+	cds-cds	20878475;	heat_test_circ_002135
circRNAs within genes	1:160810453:160810652	1	160810453	160810652	ear_test_circ_002330	+	utr3-utr3	20863834;	ear_test_circ_002330
circRNAs within genes	10:141586854:141586956	10	141586854	141586956	seedlingd_test_circ_001527	-	cds-cds	20874204;	seedlingd_test_circ_001527
circRNAs overlap with genes	3:110464660:110517592	3	110464660	110517592	Rctrl_test_circ_001659	+	cds-cds	20827806;20831385;	Rctrl_test_circ_001659
intergenic circRNAs	1:272218621:272218769	1	272218621	272218769	heat_test_circ_001599	+	inter-inter		heat_test_circ_001599
circRNAs overlap with genes	5:77657957:77727579	5	77657957	77727579	control_test_circ_005460	+	cds-utr5	20876364;20878167;20878881;20880424;	control_test_circ_005460	root_test_circ_003358
circRNAs within genes	9:139513850:139513930	9	139513850	139513930	heat_test_circ_006562	+	cds-utr3	20840577;	heat_test_circ_006562
circRNAs overlap with genes	2:233911428:233911878	2	233911428	233911878	ovule_test_circ_000878	-	cds-inter	20844024;	ovule_test_circ_000878
circRNAs overlap with genes	4:94438285:94438387	4	94438285	94438387	Rctrl_test_circ_003459	+	cds-inter	20857619;	Rctrl_test_circ_003459
circRNAs within genes	1:288734350:288734461	1	288734350	288734461	stemdr_test_circ_000024	+	intron-cds	20869802;	stemdr_test_circ_000024
intergenic circRNAs	10:93377440:93439702	10	93377440	93439702	stemctrl_test_circ_003522	-	inter-inter		stemctrl_test_circ_003522	stemdr_test_circ_003994
circRNAs overlap with genes	10:109487391:109489021	10	109487391	109489021	cold_test_circ_000798	+	cds-inter	20874479;	cold_test_circ_000798	control_test_circ_000756
circRNAs overlap with genes	1:47149723:47172358	1	47149723	47172358	seedlingc_test_circ_000548	+	cds-cds	20862631;20865334;	seedlingc_test_circ_000548	seedlingd_test_circ_000624	UV_test_circ_000866	leafctrl_test_circ_000820	Rctrl_test_circ_001003	Rdr_test_circ_000906	stemctrl_test_circ_000992	stemdr_test_circ_001134	root_test_circ_001052	shoot_test_circ_000847
intergenic circRNAs	6:155992470:155992626	6	155992470	155992626	ear_test_circ_001476	-	inter-inter		ear_test_circ_001476
intergenic circRNAs	5:82444511:82445423	5	82444511	82445423	ovule_test_circ_001635	+	inter-inter		ovule_test_circ_001635	pollen_test_circ_000632
circRNAs overlap with genes	7:73042706:73060391	7	73042706	73060391	tassel_test_circ_000265	-	cds-inter	20833692;	tassel_test_circ_000265
intergenic circRNAs	2:215288841:215288982	2	215288841	215288982	leafctrl_test_circ_001499	+	inter-inter		leafctrl_test_circ_001499	leafdr_test_circ_002755
circRNAs within genes	6:112816800:112817000	6	112816800	112817000	ear_test_circ_000374	-	cds-cds	20819873;	ear_test_circ_000374
circRNAs within genes	5:65422103:65422216	5	65422103	65422216	stemctrl_test_circ_001652	+	cds-utr3	20879241;	stemctrl_test_circ_001652
circRNAs overlap with genes	4:236860233:236883252	4	236860233	236883252	ovule_test_circ_000757	-	inter-cds	20857318;	ovule_test_circ_000757
circRNAs overlap with genes	3:177372421:177441898	3	177372421	177441898	seedlingd_test_circ_000203	+	cds-cds	20827706;20827897;	seedlingd_test_circ_000203	embryosac_test_circ_000190	leafdr_test_circ_000226	Rctrl_test_circ_000299	Rdr_test_circ_000281	root_test_circ_000330
intergenic circRNAs	4:126082354:126082493	4	126082354	126082493	root_test_circ_002896	+	inter-inter		root_test_circ_002896
intergenic circRNAs	10:36779363:36779507	10	36779363	36779507	leafctrl_test_circ_001252	+	inter-inter		leafctrl_test_circ_001252	Rctrl_test_circ_001465	stemdr_test_circ_001680
circRNAs within genes	6:161966761:161967004	6	161966761	161967004	Rctrl_test_circ_002761	+	cds-cds	20822396;	Rctrl_test_circ_002761
circRNAs within genes	4:179822455:179822521	4	179822455	179822521	heat_test_circ_005860	-	cds-cds	20859930;	heat_test_circ_005860
intergenic circRNAs	6:164988878:164989192	6	164988878	164989192	ear_test_circ_001174	-	inter-inter		ear_test_circ_001174
intergenic circRNAs	5:6671837:6671951	5	6671837	6671951	shoot_test_circ_002949	+	inter-inter		shoot_test_circ_002949
circRNAs within genes	5:136958206:136958398	5	136958206	136958398	tassel_test_circ_000107	+	cds-utr3	20882469;	tassel_test_circ_000107
circRNAs overlap with genes	9:137164030:137178309	9	137164030	137178309	seedlingc_test_circ_001305	-	inter-cds	20841008;	seedlingc_test_circ_001305	ovule_test_circ_000838	embryosac_test_circ_001464	Rdr_test_circ_002157	ear_test_circ_001467
circRNAs within genes	1:20419264:20419411	1	20419264	20419411	root_test_circ_003594	-	cds-cds	20870047;	root_test_circ_003594
circRNAs overlap with genes	5:7286347:7296498	5	7286347	7296498	seedlingc_test_circ_001187	-	cds-cds	20879377;20881253;	seedlingc_test_circ_001187	seedlingd_test_circ_001269	seedling_test_circ_000976	ovule_test_circ_003139	embryosac_test_circ_001314	cold_test_circ_003508	control_test_circ_003743	heat_test_circ_004141	leafctrl_test_circ_001777	leafdr_test_circ_001557	Rctrl_test_circ_002052	Rdr_test_circ_001944	stemctrl_test_circ_001808	stemdr_test_circ_002321	ear_test_circ_001141	root_test_circ_002207	shoot_test_circ_001577	tassel_test_circ_001167
circRNAs within genes	9:92345358:92345493	9	92345358	92345493	control_test_circ_002061	+	cds-cds	20838351;	control_test_circ_002061	leafdr_test_circ_000831
circRNAs overlap with genes	2:2911818:2997845	2	2911818	2997845	ovule_test_circ_004292	+	cds-cds	20843673;20845940;20847388;	ovule_test_circ_004292	ear_test_circ_001764	root_test_circ_002970	tassel_test_circ_001776
circRNAs within genes	8:171413081:171413190	8	171413081	171413190	stemdr_test_circ_000792	-	cds-intron	20849289;	stemdr_test_circ_000792
circRNAs within genes	6:157481770:157482126	6	157481770	157482126	ear_test_circ_000298	+	cds-cds	20823481;	ear_test_circ_000298
circRNAs within genes	5:74038565:74038731	5	74038565	74038731	stemdr_test_circ_002758	+	cds-cds	20877292;	stemdr_test_circ_002758
intergenic circRNAs	8:14541638:14542408	8	14541638	14542408	pollen_test_circ_000484	+	inter-inter		pollen_test_circ_000484
circRNAs overlap with genes	6:165135371:165154458	6	165135371	165154458	leafctrl_test_circ_003242	+	cds-cds	20820263;20820808;	leafctrl_test_circ_003242	stemctrl_test_circ_003713
circRNAs overlap with genes	5:146920354:146929003	5	146920354	146929003	seedlingc_test_circ_001976	-	cds-cds	20877821;20883223;	seedlingc_test_circ_001976	ovule_test_circ_002477	control_test_circ_006152	heat_test_circ_001139	leafdr_test_circ_002584	Rctrl_test_circ_003366	Rdr_test_circ_003199	stemctrl_test_circ_003343	stemdr_test_circ_003789	root_test_circ_003608	pollen_test_circ_001878
circRNAs overlap with genes	2:221325077:221331824	2	221325077	221331824	seedlingc_test_circ_001357	+	utr3-inter	20844158;	seedlingc_test_circ_001357	seedlingd_test_circ_001467	cold_test_circ_004652	control_test_circ_004378	ear_test_circ_001536	root_test_circ_002564	tassel_test_circ_001548
circRNAs within genes	7:147057232:147057350	7	147057232	147057350	stemctrl_test_circ_001528	-	utr3-utr3	20834855;	stemctrl_test_circ_001528
intergenic circRNAs	5:195443352:195453119	5	195443352	195453119	seedling_test_circ_001646	+	inter-inter		seedling_test_circ_001646
circRNAs within genes	5:165656760:165659934	5	165656760	165659934	pollen_test_circ_000881	-	cds-cds	20877872;	pollen_test_circ_000881
circRNAs within genes	5:66432610:66432992	5	66432610	66432992	root_test_circ_001078	-	cds-cds	20881506;	root_test_circ_001078
circRNAs within genes	8:32963261:32963363	8	32963261	32963363	stemdr_test_circ_001635	+	cds-cds	20851974;	stemdr_test_circ_001635
intergenic circRNAs	9:102440237:102440389	9	102440237	102440389	cold_test_circ_007549	+	inter-inter		cold_test_circ_007549	control_test_circ_006998	heat_test_circ_007748	stemctrl_test_circ_003826	stemdr_test_circ_004292
circRNAs overlap with genes	5:203654356:203694145	5	203654356	203694145	stemctrl_test_circ_003877	+	cds-utr3	20878181;20879881;20882018;20882342;	stemctrl_test_circ_003877	ear_test_circ_002481	root_test_circ_004167	shoot_test_circ_003352	tassel_test_circ_002311
circRNAs overlap with genes	8:9436987:9536044	8	9436987	9536044	seedlingc_test_circ_000141	-	cds-intron	20849231;20851555;20853273;20853959;	seedlingc_test_circ_000141	control_test_circ_000408	Rdr_test_circ_000221	root_test_circ_000256	shoot_test_circ_000208
circRNAs within genes	2:55483055:55483158	2	55483055	55483158	tassel_test_circ_000445	+	utr5-utr5	20842223;	tassel_test_circ_000445
intergenic circRNAs	2:230385647:230386520	2	230385647	230386520	pollen_test_circ_001857	+	inter-inter		pollen_test_circ_001857
intergenic circRNAs	10:36778763:36779003	10	36778763	36779003	leafdr_test_circ_002993	+	inter-inter		leafdr_test_circ_002993	stemctrl_test_circ_003893
intergenic circRNAs	7:2134406:2135292	7	2134406	2135292	ear_test_circ_000963	-	inter-inter		ear_test_circ_000963
intergenic circRNAs	8:5721050:5721662	8	5721050	5721662	pollen_test_circ_001045	+	inter-inter		pollen_test_circ_001045
circRNAs within genes	7:27422186:27422346	7	27422186	27422346	leafdr_test_circ_001228	+	cds-cds	20832331;	leafdr_test_circ_001228
intergenic circRNAs	1:6412141:6412202	1	6412141	6412202	cold_test_circ_001076	-	inter-inter		cold_test_circ_001076
circRNAs overlap with genes	3:228099286:228197772	3	228099286	228197772	embryosac_test_circ_000543	+	inter-inter	20828529;	embryosac_test_circ_000543	cold_test_circ_001677	Rdr_test_circ_000804	root_test_circ_000915
circRNAs within genes	8:110989060:110989287	8	110989060	110989287	shoot_test_circ_002571	-	cds-cds	20853570;	shoot_test_circ_002571
circRNAs within genes	1:263148615:263148720	1	263148615	263148720	heat_test_circ_000057	+	cds-cds	20865865;	heat_test_circ_000057	stemdr_test_circ_000033
intergenic circRNAs	1:223842453:223842637	1	223842453	223842637	root_test_circ_001305	-	inter-inter		root_test_circ_001305	shoot_test_circ_001038
circRNAs within genes	5:130661769:130661958	5	130661769	130661958	ovule_test_circ_003153	+	cds-cds	20879798;	ovule_test_circ_003153
intergenic circRNAs	1:271109854:271113711	1	271109854	271113711	ovule_test_circ_000209	-	inter-inter		ovule_test_circ_000209	embryosac_test_circ_001712
intergenic circRNAs	3:191194700:191194824	3	191194700	191194824	tassel_test_circ_000249	+	inter-inter		tassel_test_circ_000249
circRNAs overlap with genes	3:49989544:49989729	3	49989544	49989729	stemdr_test_circ_001290	-	inter-intron	20828548;	stemdr_test_circ_001290
circRNAs within genes	1:38847882:38848072	1	38847882	38848072	heat_test_circ_001857	+	utr3-utr3	20870493;	heat_test_circ_001857
circRNAs within genes	8:78653932:78653985	8	78653932	78653985	control_test_circ_001900	-	utr3-utr3	20850897;	control_test_circ_001900
circRNAs within genes	5:6527129:6527443	5	6527129	6527443	leafctrl_test_circ_001890	+	cds-cds	20878614;	leafctrl_test_circ_001890
circRNAs within genes	1:299989336:299989485	1	299989336	299989485	heat_test_circ_007900	-	cds-cds	20862293;	heat_test_circ_007900
circRNAs within genes	10:141662954:141663057	10	141662954	141663057	Rdr_test_circ_000599	-	cds-cds	20875618;	Rdr_test_circ_000599	stemctrl_test_circ_000635	stemdr_test_circ_000713
circRNAs within genes	1:44800995:44801155	1	44800995	44801155	heat_test_circ_002022	-	cds-utr3	20865490;	heat_test_circ_002022
intergenic circRNAs	6:59875832:59896577	6	59875832	59896577	leafdr_test_circ_002297	+	inter-inter		leafdr_test_circ_002297
circRNAs overlap with genes	5:132498419:132506246	5	132498419	132506246	seedling_test_circ_000523	+	cds-inter	20880890;	seedling_test_circ_000523	cold_test_circ_002144	heat_test_circ_002219
circRNAs overlap with genes	9:137164030:137178300	9	137164030	137178300	ovule_test_circ_003136	-	inter-cds	20841008;	ovule_test_circ_003136
circRNAs overlap with genes	10:142433167:142473038	10	142433167	142473038	heat_test_circ_003252	-	cds-cds	20873335;20873555;	heat_test_circ_003252
circRNAs overlap with genes	4:238482871:238541397	4	238482871	238541397	cold_test_circ_000121	+	inter-inter	20858659;	cold_test_circ_000121
intergenic circRNAs	1:246657919:246658176	1	246657919	246658176	salt_test_circ_000183	+	inter-inter		salt_test_circ_000183
intergenic circRNAs	10:36778757:36779045	10	36778757	36779045	leafctrl_test_circ_002539	+	inter-inter		leafctrl_test_circ_002539
circRNAs within genes	5:87412632:87414642	5	87412632	87414642	pollen_test_circ_000887	-	utr5-cds	20878275;	pollen_test_circ_000887
circRNAs within genes	2:14222593:14222755	2	14222593	14222755	heat_test_circ_007470	+	utr3-utr3	20841655;	heat_test_circ_007470
circRNAs overlap with genes	9:147841645:147891919	9	147841645	147891919	control_test_circ_000993	+	utr5-cds	20837469;20839184;	control_test_circ_000993
circRNAs within genes	1:183983727:183983906	1	183983727	183983906	heat_test_circ_006628	-	cds-cds	20868444;	heat_test_circ_006628
circRNAs within genes	10:93685946:93686071	10	93685946	93686071	heat_test_circ_004813	-	cds-cds	20875484;	heat_test_circ_004813
circRNAs within genes	1:150112543:150112649	1	150112543	150112649	Rctrl_test_circ_001586	+	cds-cds	20869482;	Rctrl_test_circ_001586
circRNAs within genes	1:293138258:293138374	1	293138258	293138374	Rctrl_test_circ_003766	+	cds-utr3	20866119;	Rctrl_test_circ_003766
circRNAs within genes	5:193849455:193849552	5	193849455	193849552	heat_test_circ_003759	-	utr3-utr3	20877935;	heat_test_circ_003759
circRNAs within genes	1:298317908:298318086	1	298317908	298318086	seedlingc_test_circ_000798	-	cds-utr3	20869774;	seedlingc_test_circ_000798
circRNAs within genes	9:136479095:136479204	9	136479095	136479204	stemdr_test_circ_000049	-	cds-cds	20839258;	stemdr_test_circ_000049
intergenic circRNAs	7:157570570:157570688	7	157570570	157570688	cold_test_circ_005397	-	inter-inter		cold_test_circ_005397
circRNAs overlap with genes	3:215436682:215470362	3	215436682	215470362	cold_test_circ_001651	-	cds-cds	20828684;20831119;	cold_test_circ_001651	control_test_circ_001556	heat_test_circ_001687	salt_test_circ_001350	leafdr_test_circ_000656	Rdr_test_circ_000792	stemctrl_test_circ_000843	stemdr_test_circ_000980
circRNAs within genes	7:110984201:110984635	7	110984201	110984635	stemctrl_test_circ_000228	-	cds-utr3	20834039;	stemctrl_test_circ_000228
circRNAs within genes	9:139192291:139192447	9	139192291	139192447	ear_test_circ_002255	-	cds-utr3	20837224;	ear_test_circ_002255
circRNAs within genes	3:83042482:83042689	3	83042482	83042689	root_test_circ_003380	-	cds-utr3	20825203;	root_test_circ_003380
circRNAs within genes	4:3261567:3261677	4	3261567	3261677	Rctrl_test_circ_001794	+	cds-cds	20858993;	Rctrl_test_circ_001794
intergenic circRNAs	10:10194686:10194798	10	10194686	10194798	heat_test_circ_002474	+	inter-inter		heat_test_circ_002474	leafctrl_test_circ_000173
circRNAs overlap with genes	1:296178993:296221833	1	296178993	296221833	cold_test_circ_005122	+	cds-inter	20863344;20864639;20869186;	cold_test_circ_005122	control_test_circ_004757	heat_test_circ_007506	shoot_test_circ_003208
intergenic circRNAs	1:202624948:202625140	1	202624948	202625140	root_test_circ_004161	-	inter-inter		root_test_circ_004161
circRNAs within genes	2:224064469:224064670	2	224064469	224064670	heat_test_circ_002324	+	utr5-cds	20842989;	heat_test_circ_002324
circRNAs overlap with genes	8:170963264:171006108	8	170963264	171006108	pollen_test_circ_000271	+	cds-inter	20851260;	pollen_test_circ_000271
circRNAs overlap with genes	9:126598546:126631882	9	126598546	126631882	embryosac_test_circ_000481	-	cds-cds	20840453;20840907;	embryosac_test_circ_000481	ear_test_circ_000371	shoot_test_circ_000651
circRNAs overlap with genes	3:215432712:215470145	3	215432712	215470145	leafctrl_test_circ_002005	-	cds-cds	20828684;20831119;	leafctrl_test_circ_002005
circRNAs overlap with genes	2:3773460:3787462	2	3773460	3787462	Rctrl_test_circ_000838	+	cds-intron	20845864;20847362;	Rctrl_test_circ_000838
circRNAs within genes	2:83492774:83492980	2	83492774	83492980	cold_test_circ_000780	-	utr5-cds	20844202;	cold_test_circ_000780
circRNAs overlap with genes	2:7313777:7325803	2	7313777	7325803	pollen_test_circ_000363	+	cds-cds	20843020;20848385;	pollen_test_circ_000363
circRNAs within genes	5:183882872:183882958	5	183882872	183882958	control_test_circ_000218	-	cds-cds	20879597;	control_test_circ_000218
circRNAs within genes	6:142646845:142646967	6	142646845	142646967	stemdr_test_circ_002443	-	utr3-utr3	20824976;	stemdr_test_circ_002443
circRNAs overlap with genes	4:236860254:236882818	4	236860254	236882818	ovule_test_circ_003772	-	inter-cds	20857318;	ovule_test_circ_003772
circRNAs within genes	5:21702975:21703073	5	21702975	21703073	heat_test_circ_004408	+	cds-utr3	20881350;	heat_test_circ_004408
circRNAs overlap with genes	3:215427251:215471240	3	215427251	215471240	pollen_test_circ_000084	-	cds-inter	20828684;20831119;	pollen_test_circ_000084
circRNAs overlap with genes	2:203063535:203137501	2	203063535	203137501	control_test_circ_004382	+	cds-cds	20844657;20848193;	control_test_circ_004382	heat_test_circ_004855
circRNAs within genes	7:165835775:165835905	7	165835775	165835905	Rctrl_test_circ_000589	-	cds-cds	20836401;	Rctrl_test_circ_000589
circRNAs within genes	7:1140982:1141069	7	1140982	1141069	heat_test_circ_007448	+	cds-cds	20832415;	heat_test_circ_007448
circRNAs overlap with genes	9:123411118:123423094	9	123411118	123423094	leafdr_test_circ_000327	-	cds-cds	20837388;20838709;	leafdr_test_circ_000327	Rdr_test_circ_000400	stemdr_test_circ_000495
circRNAs within genes	2:205712277:205712884	2	205712277	205712884	control_test_circ_004554	+	cds-cds	20846728;	control_test_circ_004554
circRNAs within genes	1:271106708:271111616	1	271106708	271111616	shoot_test_circ_002638	+	intron-intron	20870360;	shoot_test_circ_002638
circRNAs within genes	4:3411257:3412136	4	3411257	3412136	pollen_test_circ_001057	-	cds-cds	20859373;	pollen_test_circ_001057
intergenic circRNAs	10:147960551:147960653	10	147960551	147960653	stemctrl_test_circ_002906	-	inter-inter		stemctrl_test_circ_002906
circRNAs within genes	5:135180618:135180763	5	135180618	135180763	shoot_test_circ_003089	+	cds-cds	20877880;	shoot_test_circ_003089
intergenic circRNAs	7:4795971:4796184	7	4795971	4796184	cold_test_circ_007593	+	inter-inter		cold_test_circ_007593
intergenic circRNAs	8:79011161:79011332	8	79011161	79011332	heat_test_circ_006117	+	inter-inter		heat_test_circ_006117
circRNAs overlap with genes	4:236859961:236883208	4	236859961	236883208	ovule_test_circ_003502	-	inter-utr3	20857318;	ovule_test_circ_003502
intergenic circRNAs	5:142710443:142710526	5	142710443	142710526	cold_test_circ_001084	+	inter-inter		cold_test_circ_001084	heat_test_circ_001085
circRNAs overlap with genes	10:144142734:144233236	10	144142734	144233236	stemctrl_test_circ_000477	+	inter-inter	20874606;	stemctrl_test_circ_000477
intergenic circRNAs	8:120017441:120017616	8	120017441	120017616	Rdr_test_circ_002928	+	inter-inter		Rdr_test_circ_002928
circRNAs within genes	9:139513426:139513546	9	139513426	139513546	heat_test_circ_006131	+	cds-cds	20840577;	heat_test_circ_006131
circRNAs within genes	3:179073359:179073482	3	179073359	179073482	leafdr_test_circ_000786	-	cds-cds	20827939;	leafdr_test_circ_000786
circRNAs within genes	10:73132171:73132425	10	73132171	73132425	tassel_test_circ_002282	-	cds-utr3	20872695;	tassel_test_circ_002282
intergenic circRNAs	4:39600706:39600834	4	39600706	39600834	tassel_test_circ_002049	+	inter-inter		tassel_test_circ_002049
circRNAs within genes	4:236859755:236859983	4	236859755	236859983	seedlingd_test_circ_001142	+	cds-cds	20855323;	seedlingd_test_circ_001142	ovule_test_circ_002808	embryosac_test_circ_002019	Rdr_test_circ_001731
circRNAs within genes	6:151486725:151486847	6	151486725	151486847	Rctrl_test_circ_000404	-	cds-cds	20824604;	Rctrl_test_circ_000404
circRNAs within genes	2:53844617:53844806	2	53844617	53844806	seedlingd_test_circ_001688	+	cds-cds	20842004;	seedlingd_test_circ_001688
circRNAs within genes	5:19049477:19049618	5	19049477	19049618	shoot_test_circ_000874	+	cds-cds	20878549;	shoot_test_circ_000874
circRNAs within genes	4:18581656:18581830	4	18581656	18581830	leafdr_test_circ_000173	-	cds-cds	20856457;	leafdr_test_circ_000173
circRNAs within genes	2:17583914:17584060	2	17583914	17584060	tassel_test_circ_000642	+	cds-cds	20842869;	tassel_test_circ_000642
circRNAs within genes	2:102137682:102137810	2	102137682	102137810	stemdr_test_circ_002242	-	cds-cds	20843583;	stemdr_test_circ_002242
intergenic circRNAs	10:36778739:36778847	10	36778739	36778847	stemdr_test_circ_003879	+	inter-inter		stemdr_test_circ_003879
circRNAs within genes	4:236882368:236882824	4	236882368	236882824	ovule_test_circ_006017	+	cds-cds	20858056;	ovule_test_circ_006017
circRNAs within genes	8:3167635:3167747	8	3167635	3167747	ear_test_circ_000901	-	cds-cds	20851744;	ear_test_circ_000901
circRNAs overlap with genes	2:10570507:10603807	2	10570507	10603807	seedlingc_test_circ_002157	+	cds-cds	20845524;20848897;	seedlingc_test_circ_002157	seedlingd_test_circ_002243	seedling_test_circ_001687	cold_test_circ_007174	control_test_circ_006692	heat_test_circ_007386	salt_test_circ_001103	leafctrl_test_circ_003197	leafdr_test_circ_002825
circRNAs within genes	1:299990768:299991050	1	299990768	299991050	heat_test_circ_000416	-	cds-cds	20862293;	heat_test_circ_000416
intergenic circRNAs	2:216839017:216839179	2	216839017	216839179	stemdr_test_circ_002154	-	inter-inter		stemdr_test_circ_002154
circRNAs overlap with genes	1:43111804:43122050	1	43111804	43122050	ovule_test_circ_005862	-	cds-cds	20863364;20868305;	ovule_test_circ_005862
intergenic circRNAs	1:53271140:53271278	1	53271140	53271278	heat_test_circ_006878	+	inter-inter		heat_test_circ_006878
circRNAs within genes	3:193613559:193613684	3	193613559	193613684	stemdr_test_circ_002655	-	cds-cds	20828496;	stemdr_test_circ_002655
intergenic circRNAs	2:216839057:216839165	2	216839057	216839165	stemdr_test_circ_001239	-	inter-inter		stemdr_test_circ_001239
circRNAs within genes	6:140916227:140916347	6	140916227	140916347	heat_test_circ_002782	+	cds-utr3	20823132;	heat_test_circ_002782
circRNAs within genes	9:28607490:28607556	9	28607490	28607556	cold_test_circ_003959	+	cds-cds	20841270;	cold_test_circ_003959
circRNAs within genes	1:287981552:287981688	1	287981552	287981688	tassel_test_circ_000576	+	utr5-utr5	20862860;	tassel_test_circ_000576
intergenic circRNAs	5:69516588:69516738	5	69516588	69516738	ear_test_circ_001874	+	inter-inter		ear_test_circ_001874
circRNAs overlap with genes	5:10982700:11059286	5	10982700	11059286	shoot_test_circ_003134	+	cds-cds	20877736;20879551;	shoot_test_circ_003134	tassel_test_circ_002291
circRNAs within genes	2:22512359:22512542	2	22512359	22512542	Rctrl_test_circ_001556	-	cds-cds	20844062;	Rctrl_test_circ_001556
circRNAs within genes	10:128863490:128863550	10	128863490	128863550	control_test_circ_006047	-	cds-cds	20875613;	control_test_circ_006047
circRNAs within genes	3:188535873:188536042	3	188535873	188536042	heat_test_circ_002453	-	cds-cds	20830289;	heat_test_circ_002453
circRNAs within genes	2:4303177:4303280	2	4303177	4303280	leafctrl_test_circ_003031	-	cds-cds	20848786;	leafctrl_test_circ_003031
circRNAs within genes	4:153268947:153270764	4	153268947	153270764	pollen_test_circ_001631	-	utr5-utr3	20860440;	pollen_test_circ_001631
intergenic circRNAs	4:201478361:201478520	4	201478361	201478520	salt_test_circ_000410	+	inter-inter		salt_test_circ_000410
intergenic circRNAs	2:22504717:22504912	2	22504717	22504912	heat_test_circ_005819	+	inter-inter		heat_test_circ_005819
intergenic circRNAs	1:42020925:42021218	1	42020925	42021218	seedlingd_test_circ_001622	+	inter-inter		seedlingd_test_circ_001622
intergenic circRNAs	6:165943117:165943171	6	165943117	165943171	cold_test_circ_001826	+	inter-inter		cold_test_circ_001826	control_test_circ_001733
circRNAs overlap with genes	3:154650461:154655121	3	154650461	154655121	Rctrl_test_circ_002976	+	cds-cds	20827130;20827499;	Rctrl_test_circ_002976	Rdr_test_circ_002839
circRNAs overlap with genes	2:216041605:216110651	2	216041605	216110651	cold_test_circ_007410	+	cds-cds	20844999;20848384;20848559;	cold_test_circ_007410	control_test_circ_006905	heat_test_circ_007629
intergenic circRNAs	5:82444094:82446711	5	82444094	82446711	pollen_test_circ_000524	+	inter-inter		pollen_test_circ_000524
circRNAs within genes	7:131785813:131785864	7	131785813	131785864	heat_test_circ_003806	+	cds-cds	20834079;	heat_test_circ_003806
circRNAs within genes	1:38847870:38848024	1	38847870	38848024	heat_test_circ_003453	+	cds-utr3	20870493;	heat_test_circ_003453
circRNAs within genes	4:7264966:7265151	4	7264966	7265151	ear_test_circ_001235	+	utr3-utr3	20855406;	ear_test_circ_001235
circRNAs overlap with genes	8:71634031:71719759	8	71634031	71719759	cold_test_circ_000009	+	cds-cds	20849810;20852130;	cold_test_circ_000009
intergenic circRNAs	1:38847288:38847440	1	38847288	38847440	heat_test_circ_004118	-	inter-inter		heat_test_circ_004118
circRNAs within genes	1:244637068:244637126	1	244637068	244637126	control_test_circ_000662	+	cds-cds	20869402;	control_test_circ_000662
intergenic circRNAs	1:35741081:35741334	1	35741081	35741334	cold_test_circ_003024	+	inter-inter		cold_test_circ_003024	heat_test_circ_003121
intergenic circRNAs	1:120193675:120194512	1	120193675	120194512	seedling_test_circ_000439	-	inter-inter		seedling_test_circ_000439
circRNAs overlap with genes	6:7052843:7125379	6	7052843	7125379	control_test_circ_005953	+	cds-cds	20823428;20824404;	control_test_circ_005953
circRNAs within genes	5:172017311:172017598	5	172017311	172017598	seedlingd_test_circ_000299	+	cds-cds	20877243;	seedlingd_test_circ_000299
circRNAs overlap with genes	7:169121477:169177711	7	169121477	169177711	pollen_test_circ_000773	-	inter-inter	20832003;20832591;20834490;	pollen_test_circ_000773
circRNAs overlap with genes	7:172583907:172584059	7	172583907	172584059	heat_test_circ_000465	+	utr3-inter	20834537;	heat_test_circ_000465
circRNAs within genes	5:98454368:98454532	5	98454368	98454532	tassel_test_circ_001741	-	cds-cds	20878628;	tassel_test_circ_001741
intergenic circRNAs	2:17347556:17347648	2	17347556	17347648	cold_test_circ_006901	-	inter-inter		cold_test_circ_006901
circRNAs within genes	5:32361451:32361635	5	32361451	32361635	shoot_test_circ_001424	-	cds-cds	20882481;	shoot_test_circ_001424
intergenic circRNAs	6:157349819:157357347	6	157349819	157357347	pollen_test_circ_000950	-	inter-inter		pollen_test_circ_000950
circRNAs within genes	5:190753766:190754027	5	190753766	190754027	cold_test_circ_002613	-	cds-cds	20880896;	cold_test_circ_002613
circRNAs within genes	3:118170611:118172098	3	118170611	118172098	control_test_circ_004945	-	utr5-cds	20830524;	control_test_circ_004945
intergenic circRNAs	4:3000537:3000713	4	3000537	3000713	tassel_test_circ_002367	+	inter-inter		tassel_test_circ_002367
circRNAs within genes	6:127374662:127374768	6	127374662	127374768	seedlingc_test_circ_001639	+	cds-cds	20824825;	seedlingc_test_circ_001639
intergenic circRNAs	8:24337380:24337437	8	24337380	24337437	cold_test_circ_000410	-	inter-inter		cold_test_circ_000410
intergenic circRNAs	8:23770703:23771451	8	23770703	23771451	pollen_test_circ_000717	+	inter-inter		pollen_test_circ_000717
intergenic circRNAs	10:36779219:36779399	10	36779219	36779399	stemdr_test_circ_000540	+	inter-inter		stemdr_test_circ_000540
circRNAs within genes	6:160622007:160622192	6	160622007	160622192	heat_test_circ_005562	+	cds-cds	20823204;	heat_test_circ_005562
circRNAs within genes	2:14222605:14222781	2	14222605	14222781	heat_test_circ_002865	+	utr3-utr3	20841655;	heat_test_circ_002865
circRNAs within genes	4:179823093:179823262	4	179823093	179823262	heat_test_circ_001036	-	utr5-cds	20859930;	heat_test_circ_001036
circRNAs overlap with genes	6:54777949:54820483	6	54777949	54820483	embryosac_test_circ_001571	+	cds-inter	20822869;	embryosac_test_circ_001571
circRNAs overlap with genes	8:173105223:173112262	8	173105223	173112262	cold_test_circ_002510	+	cds-cds	20850792;20851867;	cold_test_circ_002510	leafctrl_test_circ_001462	Rctrl_test_circ_001705	Rdr_test_circ_001608	stemdr_test_circ_001919	root_test_circ_001836	shoot_test_circ_001482	tassel_test_circ_001102
circRNAs overlap with genes	7:126409911:126470693	7	126409911	126470693	seedlingd_test_circ_001227	+	cds-cds	20832456;20833112;20834860;20835500;	seedlingd_test_circ_001227	seedling_test_circ_000936	ovule_test_circ_003041	cold_test_circ_003881	control_test_circ_003625	heat_test_circ_003996	leafctrl_test_circ_001731	Rctrl_test_circ_001988	stemctrl_test_circ_001986	stemdr_test_circ_002244	root_test_circ_002139
intergenic circRNAs	10:21726599:21726739	10	21726599	21726739	shoot_test_circ_002068	-	inter-inter		shoot_test_circ_002068
circRNAs within genes	2:228897554:228897920	2	228897554	228897920	shoot_test_circ_000323	-	cds-cds	20842642;	shoot_test_circ_000323
circRNAs within genes	4:179822521:179822672	4	179822521	179822672	heat_test_circ_001260	-	cds-cds	20859930;	heat_test_circ_001260
intergenic circRNAs	4:198371298:198371394	4	198371298	198371394	heat_test_circ_002172	+	inter-inter		heat_test_circ_002172
intergenic circRNAs	2:231284142:231284289	2	231284142	231284289	Rctrl_test_circ_002118	+	inter-inter		Rctrl_test_circ_002118
intergenic circRNAs	10:9223686:9223870	10	9223686	9223870	shoot_test_circ_002497	+	inter-inter		shoot_test_circ_002497
intergenic circRNAs	4:103954723:103993678	4	103954723	103993678	seedlingc_test_circ_000943	-	inter-inter		seedlingc_test_circ_000943	seedlingd_test_circ_001163	ovule_test_circ_002455	embryosac_test_circ_001042	cold_test_circ_003688	control_test_circ_003458	heat_test_circ_002214	salt_test_circ_000994	leafctrl_test_circ_001398	leafdr_test_circ_001238	Rctrl_test_circ_001890	stemctrl_test_circ_001908	stemdr_test_circ_001840	ear_test_circ_001041	root_test_circ_001766	shoot_test_circ_001432	tassel_test_circ_001051
circRNAs within genes	6:160622627:160622680	6	160622627	160622680	heat_test_circ_001750	+	cds-cds	20823204;	heat_test_circ_001750
circRNAs within genes	3:218836886:218836998	3	218836886	218836998	cold_test_circ_005304	-	utr5-cds	20830413;	cold_test_circ_005304	leafctrl_test_circ_000587
circRNAs within genes	3:216007213:216007875	3	216007213	216007875	pollen_test_circ_000235	+	cds-cds	20828736;	pollen_test_circ_000235
circRNAs overlap with genes	8:108172806:108254943	8	108172806	108254943	seedlingc_test_circ_001049	+	cds-inter	20850989;20853723;20854157;	seedlingc_test_circ_001049	seedlingd_test_circ_001138	seedling_test_circ_000879	ovule_test_circ_002787	embryosac_test_circ_001166	leafctrl_test_circ_000238	leafdr_test_circ_001410	Rctrl_test_circ_001836	Rdr_test_circ_001725	stemctrl_test_circ_001858	stemdr_test_circ_002078	ear_test_circ_001179	root_test_circ_001987	shoot_test_circ_001621	tassel_test_circ_001196	pollen_test_circ_001025
intergenic circRNAs	1:271206406:271206561	1	271206406	271206561	control_test_circ_000690	+	inter-inter		control_test_circ_000690
circRNAs within genes	2:23543016:23543136	2	23543016	23543136	control_test_circ_003016	-	utr5-cds	20845603;	control_test_circ_003016
intergenic circRNAs	3:52487807:52492872	3	52487807	52492872	leafdr_test_circ_001330	+	inter-inter		leafdr_test_circ_001330
circRNAs overlap with genes	8:167783947:167800892	8	167783947	167800892	Rdr_test_circ_003161	+	utr3-inter	20852525;20854680;	Rdr_test_circ_003161	stemctrl_test_circ_003309
circRNAs within genes	1:238343759:238344036	1	238343759	238344036	ear_test_circ_000827	+	cds-cds	20865443;	ear_test_circ_000827
intergenic circRNAs	10:93686832:93686904	10	93686832	93686904	heat_test_circ_004519	+	inter-inter		heat_test_circ_004519
circRNAs within genes	6:162884180:162884236	6	162884180	162884236	control_test_circ_003388	+	cds-utr3	20820080;	control_test_circ_003388
circRNAs within genes	2:53844691:53844793	2	53844691	53844793	leafdr_test_circ_000269	+	cds-cds	20842004;	leafdr_test_circ_000269	stemctrl_test_circ_000372	stemdr_test_circ_000414
circRNAs overlap with genes	4:28364810:28396771	4	28364810	28396771	Rdr_test_circ_002421	-	cds-cds	20855862;20857436;	Rdr_test_circ_002421	root_test_circ_002743
circRNAs within genes	3:197393243:197393453	3	197393243	197393453	seedlingd_test_circ_000463	-	cds-cds	20829151;	seedlingd_test_circ_000463
circRNAs within genes	1:7561529:7562937	1	7561529	7562937	control_test_circ_005438	+	cds-cds	20863330;	control_test_circ_005438
circRNAs within genes	3:212698927:212699194	3	212698927	212699194	ear_test_circ_000084	+	cds-cds	20829999;	ear_test_circ_000084
intergenic circRNAs	10:36779063:36779387	10	36779063	36779387	stemdr_test_circ_002927	+	inter-inter		stemdr_test_circ_002927
intergenic circRNAs	9:102440178:102440353	9	102440178	102440353	stemctrl_test_circ_000594	+	inter-inter		stemctrl_test_circ_000594
circRNAs overlap with genes	5:62284763:62306296	5	62284763	62306296	Rdr_test_circ_000297	-	cds-cds	20876156;20882405;	Rdr_test_circ_000297	tassel_test_circ_000217
intergenic circRNAs	3:163398221:163419816	3	163398221	163419816	leafctrl_test_circ_002411	+	inter-inter		leafctrl_test_circ_002411
circRNAs within genes	4:186043312:186043687	4	186043312	186043687	root_test_circ_000730	-	cds-cds	20855793;	root_test_circ_000730
intergenic circRNAs	2:230386184:230386796	2	230386184	230386796	pollen_test_circ_001522	+	inter-inter		pollen_test_circ_001522
intergenic circRNAs	3:215431982:215432321	3	215431982	215432321	control_test_circ_000292	+	inter-inter		control_test_circ_000292
intergenic circRNAs	2:31037396:31037537	2	31037396	31037537	seedlingd_test_circ_000550	-	inter-inter		seedlingd_test_circ_000550
circRNAs within genes	5:193849491:193849552	5	193849491	193849552	heat_test_circ_005168	-	utr3-utr3	20877935;	heat_test_circ_005168
circRNAs within genes	4:695234:695418	4	695234	695418	control_test_circ_002047	+	cds-utr3	20858692;	control_test_circ_002047
intergenic circRNAs	10:55692656:55755685	10	55692656	55755685	Rctrl_test_circ_002742	+	inter-inter		Rctrl_test_circ_002742	Rdr_test_circ_002616
intergenic circRNAs	5:54172150:54172276	5	54172150	54172276	heat_test_circ_000804	+	inter-inter		heat_test_circ_000804
intergenic circRNAs	2:230385626:230386454	2	230385626	230386454	pollen_test_circ_000421	+	inter-inter		pollen_test_circ_000421
circRNAs overlap with genes	6:75630761:75633162	6	75630761	75633162	seedlingc_test_circ_000495	+	cds-cds	20823016;20824048;	seedlingc_test_circ_000495	cold_test_circ_001705	control_test_circ_001613
intergenic circRNAs	8:159909109:159909238	8	159909109	159909238	stemctrl_test_circ_000840	+	inter-inter		stemctrl_test_circ_000840
circRNAs within genes	1:64392530:64392678	1	64392530	64392678	Rctrl_test_circ_001193	+	cds-cds	20870985;	Rctrl_test_circ_001193
intergenic circRNAs	7:144403501:144403605	7	144403501	144403605	seedlingd_test_circ_000982	-	inter-inter		seedlingd_test_circ_000982	leafdr_test_circ_001173
intergenic circRNAs	10:36779153:36779351	10	36779153	36779351	seedlingd_test_circ_000319	+	inter-inter		seedlingd_test_circ_000319	cold_test_circ_000973	Rctrl_test_circ_000486	stemdr_test_circ_000559
circRNAs within genes	2:210789240:210789427	2	210789240	210789427	control_test_circ_007134	-	cds-cds	20848025;	control_test_circ_007134
intergenic circRNAs	4:695153:695225	4	695153	695225	control_test_circ_000708	-	inter-inter		control_test_circ_000708
circRNAs overlap with genes	1:240096290:240143211	1	240096290	240143211	seedling_test_circ_001070	-	inter-utr5	20869001;	seedling_test_circ_001070
circRNAs within genes	1:11944838:11944958	1	11944838	11944958	heat_test_circ_000106	-	cds-cds	20869630;	heat_test_circ_000106
circRNAs within genes	9:87984189:87984331	9	87984189	87984331	ear_test_circ_001285	-	utr3-utr3	20836938;	ear_test_circ_001285
circRNAs within genes	3:174825876:174826031	3	174825876	174826031	cold_test_circ_004505	-	cds-cds	20831148;	cold_test_circ_004505	salt_test_circ_000065
intergenic circRNAs	10:36779219:36779321	10	36779219	36779321	leafctrl_test_circ_000489	+	inter-inter		leafctrl_test_circ_000489	leafdr_test_circ_002076	Rctrl_test_circ_002714	Rdr_test_circ_002580	stemctrl_test_circ_002720	stemdr_test_circ_003067
circRNAs overlap with genes	4:236860377:236883169	4	236860377	236883169	ovule_test_circ_002881	-	inter-cds	20857318;	ovule_test_circ_002881
circRNAs within genes	1:22382249:22382419	1	22382249	22382419	cold_test_circ_002314	-	cds-cds	20862182;	cold_test_circ_002314
circRNAs within genes	10:117571102:117571210	10	117571102	117571210	seedlingd_test_circ_001979	+	cds-cds	20875814;	seedlingd_test_circ_001979
circRNAs overlap with genes	9:149282274:149307484	9	149282274	149307484	shoot_test_circ_003127	-	cds-cds	20837472;20838626;	shoot_test_circ_003127
circRNAs within genes	3:216271073:216271264	3	216271073	216271264	ear_test_circ_000495	+	cds-cds	20826736;	ear_test_circ_000495
circRNAs within genes	6:114754175:114754314	6	114754175	114754314	stemdr_test_circ_001839	-	cds-cds	20821812;	stemdr_test_circ_001839
intergenic circRNAs	4:30202920:30203033	4	30202920	30203033	ear_test_circ_001797	-	inter-inter		ear_test_circ_001797
circRNAs within genes	4:238317250:238317493	4	238317250	238317493	heat_test_circ_000623	-	cds-utr3	20858724;	heat_test_circ_000623
circRNAs within genes	5:170069030:170069150	5	170069030	170069150	stemdr_test_circ_000679	+	cds-cds	20878655;	stemdr_test_circ_000679
circRNAs overlap with genes	2:2911818:2985911	2	2911818	2985911	ovule_test_circ_003067	+	cds-cds	20845940;20847388;	ovule_test_circ_003067
intergenic circRNAs	7:174341419:174341473	7	174341419	174341473	cold_test_circ_004305	+	inter-inter		cold_test_circ_004305
intergenic circRNAs	2:201594591:201594720	2	201594591	201594720	tassel_test_circ_000630	-	inter-inter		tassel_test_circ_000630
circRNAs within genes	4:237041747:237041850	4	237041747	237041850	leafdr_test_circ_000192	-	cds-utr3	20859939;	leafdr_test_circ_000192
circRNAs within genes	10:119759675:119759784	10	119759675	119759784	heat_test_circ_005208	+	cds-cds	20875565;	heat_test_circ_005208
intergenic circRNAs	3:192479551:192523725	3	192479551	192523725	cold_test_circ_002698	+	inter-inter		cold_test_circ_002698	control_test_circ_000631
circRNAs within genes	3:135595037:135595146	3	135595037	135595146	control_test_circ_001078	-	cds-cds	20831448;	control_test_circ_001078
circRNAs overlap with genes	3:215427099:215432829	3	215427099	215432829	seedlingd_test_circ_000122	-	cds-inter	20831119;	seedlingd_test_circ_000122	cold_test_circ_000372	control_test_circ_000323	heat_test_circ_000380	Rctrl_test_circ_000181	pollen_test_circ_000120
circRNAs within genes	1:271108799:271112643	1	271108799	271112643	ovule_test_circ_005293	+	cds-intron	20870360;	ovule_test_circ_005293
circRNAs within genes	4:145363264:145373509	4	145363264	145373509	ovule_test_circ_000163	+	intron-cds	20855046;	ovule_test_circ_000163	embryosac_test_circ_000081	cold_test_circ_001262	control_test_circ_000178	heat_test_circ_001276	UV_test_circ_000084	leafctrl_test_circ_000096	leafdr_test_circ_000075	Rctrl_test_circ_000102	Rdr_test_circ_000105	stemctrl_test_circ_000107	stemdr_test_circ_000130	ear_test_circ_000072	root_test_circ_000127	shoot_test_circ_000093	tassel_test_circ_000076
intergenic circRNAs	8:97647411:97647626	8	97647411	97647626	tassel_test_circ_000342	-	inter-inter		tassel_test_circ_000342
intergenic circRNAs	10:10195671:10195819	10	10195671	10195819	heat_test_circ_001908	+	inter-inter		heat_test_circ_001908
circRNAs within genes	1:285922928:285923002	1	285922928	285923002	heat_test_circ_005068	+	cds-cds	20869797;	heat_test_circ_005068
circRNAs within genes	7:172743559:172743646	7	172743559	172743646	heat_test_circ_005829	+	cds-cds	20831947;	heat_test_circ_005829
intergenic circRNAs	5:216599326:216599452	5	216599326	216599452	Rctrl_test_circ_001805	-	inter-inter		Rctrl_test_circ_001805
circRNAs within genes	5:205156381:205156482	5	205156381	205156482	stemctrl_test_circ_000695	+	cds-utr3	20880516;	stemctrl_test_circ_000695
circRNAs within genes	4:154311085:154311329	4	154311085	154311329	heat_test_circ_005323	-	cds-cds	20855795;	heat_test_circ_005323
intergenic circRNAs	2:14823611:14849123	2	14823611	14849123	seedling_test_circ_000917	-	inter-inter		seedling_test_circ_000917
intergenic circRNAs	1:202624849:202625116	1	202624849	202625116	root_test_circ_002098	-	inter-inter		root_test_circ_002098
intergenic circRNAs	8:119041516:119041841	8	119041516	119041841	cold_test_circ_000470	+	inter-inter		cold_test_circ_000470	heat_test_circ_000471	stemctrl_test_circ_000254
intergenic circRNAs	4:230732925:230733040	4	230732925	230733040	stemdr_test_circ_000253	-	inter-inter		stemdr_test_circ_000253
circRNAs within genes	2:6641590:6641695	2	6641590	6641695	Rctrl_test_circ_000189	-	cds-cds	20842841;	Rctrl_test_circ_000189
circRNAs overlap with genes	4:238041046:238041186	4	238041046	238041186	seedlingd_test_circ_000659	+	inter-cds	20859972;	seedlingd_test_circ_000659
circRNAs within genes	7:174340674:174340812	7	174340674	174340812	stemctrl_test_circ_000931	-	cds-cds	20831869;	stemctrl_test_circ_000931	stemdr_test_circ_001073
circRNAs within genes	6:145990306:145990573	6	145990306	145990573	heat_test_circ_004466	-	cds-cds	20823762;	heat_test_circ_004466
circRNAs within genes	3:187291900:187326074	3	187291900	187326074	root_test_circ_000472	+	cds-intron	20828276;	root_test_circ_000472
circRNAs within genes	4:179823093:179823259	4	179823093	179823259	heat_test_circ_005954	-	utr5-cds	20859930;	heat_test_circ_005954
circRNAs within genes	6:7150181:7152457	6	7150181	7152457	seedling_test_circ_001450	-	cds-utr3	20823541;	seedling_test_circ_001450
intergenic circRNAs	2:152104580:152104653	2	152104580	152104653	cold_test_circ_001811	+	inter-inter		cold_test_circ_001811	control_test_circ_004525
circRNAs within genes	4:2522290:2522741	4	2522290	2522741	pollen_test_circ_000482	+	cds-cds	20858563;	pollen_test_circ_000482
circRNAs within genes	1:11944904:11944958	1	11944904	11944958	heat_test_circ_006836	-	cds-cds	20869630;	heat_test_circ_006836
intergenic circRNAs	2:215086732:215086885	2	215086732	215086885	shoot_test_circ_002418	-	inter-inter		shoot_test_circ_002418
circRNAs within genes	2:22993980:22994466	2	22993980	22994466	seedlingd_test_circ_002104	+	cds-cds	20842344;	seedlingd_test_circ_002104	Rctrl_test_circ_003440	stemdr_test_circ_003878
circRNAs within genes	3:194424856:194425039	3	194424856	194425039	pollen_test_circ_000761	-	cds-utr3	20828840;	pollen_test_circ_000761
circRNAs within genes	3:20425997:20426129	3	20425997	20426129	heat_test_circ_003814	-	cds-utr3	20826459;	heat_test_circ_003814
circRNAs within genes	7:46478915:46479005	7	46478915	46479005	control_test_circ_001890	+	cds-cds	20832245;	control_test_circ_001890	heat_test_circ_006298
circRNAs within genes	10:24611850:24612282	10	24611850	24612282	pollen_test_circ_001464	+	cds-cds	20873735;	pollen_test_circ_001464
circRNAs within genes	9:136867464:136868758	9	136867464	136868758	seedling_test_circ_001169	+	utr5-cds	20838499;	seedling_test_circ_001169
circRNAs overlap with genes	10:3280540:3369092	10	3280540	3369092	seedlingc_test_circ_002229	-	inter-inter	20872864;20875928;	seedlingc_test_circ_002229	seedlingd_test_circ_001919	seedling_test_circ_001751
circRNAs within genes	2:209833293:209833576	2	209833293	209833576	root_test_circ_003000	-	cds-cds	20842616;	root_test_circ_003000
circRNAs overlap with genes	8:89966790:90055061	8	89966790	90055061	embryosac_test_circ_000077	-	cds-inter	20849462;	embryosac_test_circ_000077	root_test_circ_000118	pollen_test_circ_000071
intergenic circRNAs	2:230386184:230386676	2	230386184	230386676	pollen_test_circ_001156	+	inter-inter		pollen_test_circ_001156
intergenic circRNAs	9:11500957:11501111	9	11500957	11501111	seedlingd_test_circ_002191	-	inter-inter		seedlingd_test_circ_002191
intergenic circRNAs	5:213947116:213947221	5	213947116	213947221	root_test_circ_003776	+	inter-inter		root_test_circ_003776
circRNAs within genes	1:120193380:120193525	1	120193380	120193525	cold_test_circ_007312	+	cds-cds	20867118;	cold_test_circ_007312
circRNAs within genes	1:294885102:294885261	1	294885102	294885261	stemdr_test_circ_002223	+	cds-cds	20870498;	stemdr_test_circ_002223
circRNAs within genes	7:43326057:43326806	7	43326057	43326806	ear_test_circ_001101	+	cds-cds	20834319;	ear_test_circ_001101
circRNAs within genes	2:4189867:4190059	2	4189867	4190059	stemctrl_test_circ_000117	+	cds-cds	20848453;	stemctrl_test_circ_000117
intergenic circRNAs	9:76538095:76538271	9	76538095	76538271	tassel_test_circ_001048	-	inter-inter		tassel_test_circ_001048
intergenic circRNAs	5:105241014:105241130	5	105241014	105241130	leafctrl_test_circ_000456	-	inter-inter		leafctrl_test_circ_000456	stemctrl_test_circ_002036
circRNAs overlap with genes	3:215425346:215469624	3	215425346	215469624	cold_test_circ_001570	-	cds-inter	20828684;20831119;	cold_test_circ_001570	control_test_circ_001462	heat_test_circ_001596	salt_test_circ_001277
circRNAs overlap with genes	6:139233544:139275996	6	139233544	139275996	leafctrl_test_circ_001476	+	inter-cds	20820133;	leafctrl_test_circ_001476	Rdr_test_circ_001626	stemdr_test_circ_001938	shoot_test_circ_001494
intergenic circRNAs	9:139513302:139513383	9	139513302	139513383	heat_test_circ_006945	-	inter-inter		heat_test_circ_006945
circRNAs within genes	4:179823009:179823207	4	179823009	179823207	heat_test_circ_007359	-	utr5-cds	20859930;	heat_test_circ_007359
intergenic circRNAs	2:233435154:233435232	2	233435154	233435232	cold_test_circ_007385	+	inter-inter		cold_test_circ_007385
circRNAs within genes	6:156520550:156520649	6	156520550	156520649	heat_test_circ_000238	+	cds-cds	20824560;	heat_test_circ_000238
circRNAs overlap with genes	9:26964620:27000136	9	26964620	27000136	stemdr_test_circ_002456	+	intron-intron	20838599;20839338;	stemdr_test_circ_002456
circRNAs within genes	1:271109481:271110066	1	271109481	271110066	seedling_test_circ_001086	+	intron-intron	20870360;	seedling_test_circ_001086	pollen_test_circ_001236
intergenic circRNAs	5:148304741:148304860	5	148304741	148304860	shoot_test_circ_001231	-	inter-inter		shoot_test_circ_001231	tassel_test_circ_000909
circRNAs within genes	2:30588099:30588257	2	30588099	30588257	ear_test_circ_000137	+	cds-cds	20843197;	ear_test_circ_000137
circRNAs overlap with genes	1:78406774:78456306	1	78406774	78456306	control_test_circ_002488	+	cds-cds	20870310;20870787;	control_test_circ_002488	heat_test_circ_002763
intergenic circRNAs	4:240611327:240612542	4	240611327	240612542	shoot_test_circ_003081	-	inter-inter		shoot_test_circ_003081
intergenic circRNAs	5:82445981:82446209	5	82445981	82446209	root_test_circ_000469	+	inter-inter		root_test_circ_000469
intergenic circRNAs	10:36778985:36779327	10	36778985	36779327	leafctrl_test_circ_001505	+	inter-inter		leafctrl_test_circ_001505
intergenic circRNAs	8:12195667:12195777	8	12195667	12195777	cold_test_circ_003372	+	inter-inter		cold_test_circ_003372
circRNAs overlap with genes	2:10569617:10602267	2	10569617	10602267	seedlingd_test_circ_001578	+	cds-cds	20845524;20848897;	seedlingd_test_circ_001578	seedling_test_circ_001194	cold_test_circ_005021	leafctrl_test_circ_002201
circRNAs overlap with genes	1:19819266:19902630	1	19819266	19902630	cold_test_circ_004870	-	cds-cds	20867048;20871141;20871606;	cold_test_circ_004870
circRNAs within genes	3:37356933:37358311	3	37356933	37358311	root_test_circ_000209	+	cds-cds	20829887;	root_test_circ_000209
circRNAs within genes	1:38847576:38847630	1	38847576	38847630	heat_test_circ_005880	+	cds-cds	20870493;	heat_test_circ_005880
circRNAs overlap with genes	4:161360804:161436363	4	161360804	161436363	ovule_test_circ_005921	+	cds-cds	20856464;20859952;20860092;20861231;	ovule_test_circ_005921	embryosac_test_circ_002473
circRNAs within genes	5:19460137:19460328	5	19460137	19460328	ear_test_circ_000227	+	cds-utr3	20878637;	ear_test_circ_000227
circRNAs overlap with genes	5:192436866:192493652	5	192436866	192493652	Rdr_test_circ_001874	+	cds-inter	20876193;	Rdr_test_circ_001874
circRNAs within genes	3:170281222:170281381	3	170281222	170281381	shoot_test_circ_001015	-	utr5-cds	20827574;	shoot_test_circ_001015
circRNAs within genes	4:26894451:26894730	4	26894451	26894730	seedlingc_test_circ_001135	+	cds-cds	20858713;	seedlingc_test_circ_001135
circRNAs within genes	2:1279584:1279719	2	1279584	1279719	leafctrl_test_circ_000987	-	cds-cds	20846505;	leafctrl_test_circ_000987
circRNAs within genes	6:110388348:110388435	6	110388348	110388435	heat_test_circ_002527	+	cds-cds	20822892;	heat_test_circ_002527
circRNAs within genes	8:98597117:98597223	8	98597117	98597223	leafdr_test_circ_002310	-	cds-cds	20852034;	leafdr_test_circ_002310	stemctrl_test_circ_002996	stemdr_test_circ_003397
circRNAs within genes	8:74939088:74939280	8	74939088	74939280	leafctrl_test_circ_001741	-	cds-cds	20851627;	leafctrl_test_circ_001741	Rdr_test_circ_001894
circRNAs overlap with genes	2:213362773:213366371	2	213362773	213366371	cold_test_circ_006812	+	cds-inter	20843530;	cold_test_circ_006812	leafctrl_test_circ_003033	stemdr_test_circ_003900
circRNAs within genes	5:74640814:74640952	5	74640814	74640952	tassel_test_circ_001396	-	cds-cds	20876315;	tassel_test_circ_001396
intergenic circRNAs	10:8605828:8606836	10	8605828	8606836	heat_test_circ_007757	-	inter-inter		heat_test_circ_007757
circRNAs within genes	4:843227:843394	4	843227	843394	ovule_test_circ_005345	-	cds-cds	20858370;	ovule_test_circ_005345
circRNAs within genes	2:723262:723365	2	723262	723365	stemctrl_test_circ_000970	-	intron-cds	20842156;	stemctrl_test_circ_000970
intergenic circRNAs	5:55209974:55210121	5	55209974	55210121	tassel_test_circ_002324	-	inter-inter		tassel_test_circ_002324
intergenic circRNAs	7:157277103:157277259	7	157277103	157277259	cold_test_circ_003768	+	inter-inter		cold_test_circ_003768
circRNAs within genes	9:139513819:139513882	9	139513819	139513882	heat_test_circ_005387	+	cds-cds	20840577;	heat_test_circ_005387
circRNAs within genes	5:44715945:44716074	5	44715945	44716074	stemdr_test_circ_003957	-	utr3-utr3	20880740;	stemdr_test_circ_003957
circRNAs within genes	9:143330280:143330343	9	143330280	143330343	cold_test_circ_006128	+	cds-cds	20837007;	cold_test_circ_006128
circRNAs within genes	5:82444261:82445090	5	82444261	82445090	heat_test_circ_003718	-	cds-cds	20880221;	heat_test_circ_003718
circRNAs within genes	6:139879870:139880006	6	139879870	139880006	stemctrl_test_circ_001939	+	cds-cds	20821288;	stemctrl_test_circ_001939
circRNAs within genes	3:122381160:122381277	3	122381160	122381277	stemdr_test_circ_003270	-	cds-cds	20828292;	stemdr_test_circ_003270
circRNAs within genes	9:139513495:139513546	9	139513495	139513546	heat_test_circ_003877	+	cds-cds	20840577;	heat_test_circ_003877	salt_test_circ_000006
circRNAs overlap with genes	7:14538793:14590659	7	14538793	14590659	Rctrl_test_circ_003536	+	cds-cds	20834347;20835503;	Rctrl_test_circ_003536
circRNAs within genes	1:67431806:67431924	1	67431806	67431924	tassel_test_circ_000893	-	cds-cds	20867891;	tassel_test_circ_000893
intergenic circRNAs	5:167751832:167752018	5	167751832	167752018	Rdr_test_circ_000120	-	inter-inter		Rdr_test_circ_000120
circRNAs within genes	1:203171274:203171418	1	203171274	203171418	cold_test_circ_000059	-	cds-cds	20868526;	cold_test_circ_000059
intergenic circRNAs	3:188536228:188536361	3	188536228	188536361	cold_test_circ_006404	+	inter-inter		cold_test_circ_006404
circRNAs within genes	9:139511146:139511328	9	139511146	139511328	heat_test_circ_006427	+	intron-cds	20840577;	heat_test_circ_006427
circRNAs within genes	6:145987238:145987517	6	145987238	145987517	cold_test_circ_001752	-	utr3-utr3	20823762;	cold_test_circ_001752	stemdr_test_circ_001038
circRNAs within genes	9:22104732:22104966	9	22104732	22104966	root_test_circ_001608	+	cds-intron	20840002;	root_test_circ_001608
circRNAs within genes	1:297172674:297173589	1	297172674	297173589	ear_test_circ_000430	+	cds-intron	20867314;	ear_test_circ_000430	tassel_test_circ_000396
circRNAs within genes	6:145988051:145988372	6	145988051	145988372	cold_test_circ_004443	-	intron-intron	20823762;	cold_test_circ_004443
circRNAs within genes	2:6641588:6641708	2	6641588	6641708	shoot_test_circ_000679	-	cds-cds	20842841;	shoot_test_circ_000679
circRNAs within genes	4:228629093:228629219	4	228629093	228629219	leafctrl_test_circ_002813	+	cds-cds	20860819;	leafctrl_test_circ_002813	leafdr_test_circ_002487	stemctrl_test_circ_003211	stemdr_test_circ_003621
circRNAs within genes	10:62249775:62249827	10	62249775	62249827	heat_test_circ_003360	-	cds-cds	20872560;	heat_test_circ_003360
circRNAs overlap with genes	5:203693526:203716645	5	203693526	203716645	seedlingc_test_circ_000794	+	utr3-utr3	20877767;20878181;20882191;	seedlingc_test_circ_000794	cold_test_circ_002696	control_test_circ_002510	UV_test_circ_000352
intergenic circRNAs	5:85388581:85388701	5	85388581	85388701	cold_test_circ_001285	-	inter-inter		cold_test_circ_001285
circRNAs within genes	3:215468568:215471240	3	215468568	215471240	seedlingc_test_circ_001498	-	cds-cds	20828684;	seedlingc_test_circ_001498	leafctrl_test_circ_002254
intergenic circRNAs	10:4776764:4776835	10	4776764	4776835	heat_test_circ_001368	+	inter-inter		heat_test_circ_001368
intergenic circRNAs	6:145997487:145997599	6	145997487	145997599	cold_test_circ_004357	+	inter-inter		cold_test_circ_004357	heat_test_circ_004491	stemdr_test_circ_002513
circRNAs within genes	9:140521433:140521486	9	140521433	140521486	heat_test_circ_002855	+	cds-cds	20837824;	heat_test_circ_002855
circRNAs within genes	1:2801411:2801486	1	2801411	2801486	cold_test_circ_003042	-	cds-utr3	20864257;	cold_test_circ_003042	control_test_circ_002533
circRNAs overlap with genes	4:233810820:233827398	4	233810820	233827398	seedlingc_test_circ_000609	+	cds-cds	20857024;20861306;	seedlingc_test_circ_000609	seedlingd_test_circ_000686	seedling_test_circ_000516	leafctrl_test_circ_002280	Rctrl_test_circ_001111	Rdr_test_circ_001012	stemctrl_test_circ_001093	stemdr_test_circ_001250	ear_test_circ_001671	shoot_test_circ_000935	tassel_test_circ_000703
circRNAs overlap with genes	9:147493084:147498695	9	147493084	147498695	cold_test_circ_002161	-	cds-utr3	20837407;20839214;	cold_test_circ_002161	stemdr_test_circ_001269
intergenic circRNAs	10:36779147:36779201	10	36779147	36779201	cold_test_circ_004212	+	inter-inter		cold_test_circ_004212
circRNAs overlap with genes	4:236860189:236882068	4	236860189	236882068	ovule_test_circ_000119	-	inter-cds	20857318;	ovule_test_circ_000119
intergenic circRNAs	10:36779207:36779387	10	36779207	36779387	seedlingc_test_circ_001817	+	inter-inter		seedlingc_test_circ_001817	Rctrl_test_circ_002482	stemdr_test_circ_003499
circRNAs overlap with genes	1:224688641:224698839	1	224688641	224698839	pollen_test_circ_002063	+	cds-cds	20869421;20870024;	pollen_test_circ_002063
circRNAs within genes	5:133509717:133517042	5	133509717	133517042	leafdr_test_circ_001424	+	cds-cds	20881391;	leafdr_test_circ_001424
circRNAs overlap with genes	4:236860645:236882068	4	236860645	236882068	ovule_test_circ_002700	-	inter-cds	20857318;	ovule_test_circ_002700
circRNAs within genes	3:32240974:32241127	3	32240974	32241127	seedlingd_test_circ_001649	+	cds-cds	20825491;	seedlingd_test_circ_001649	leafctrl_test_circ_002321	leafdr_test_circ_000238
circRNAs overlap with genes	7:19052735:19052966	7	19052735	19052966	tassel_test_circ_001409	+	utr5-intron	20832864;	tassel_test_circ_001409
circRNAs within genes	10:120945337:120945463	10	120945337	120945463	tassel_test_circ_001662	+	cds-cds	20873180;	tassel_test_circ_001662
intergenic circRNAs	3:8885492:8885648	3	8885492	8885648	heat_test_circ_005474	+	inter-inter		heat_test_circ_005474
circRNAs within genes	6:145989256:145989418	6	145989256	145989418	control_test_circ_005450	-	cds-cds	20823762;	control_test_circ_005450
circRNAs overlap with genes	2:28722326:28796937	2	28722326	28796937	seedling_test_circ_000643	-	cds-cds	20842830;20847075;	seedling_test_circ_000643
intergenic circRNAs	2:230934081:230934519	2	230934081	230934519	pollen_test_circ_001847	-	inter-inter		pollen_test_circ_001847
circRNAs within genes	6:155515611:155515775	6	155515611	155515775	ear_test_circ_000150	-	cds-intron	20819822;	ear_test_circ_000150
intergenic circRNAs	3:17283752:17284204	3	17283752	17284204	cold_test_circ_001697	+	inter-inter		cold_test_circ_001697
circRNAs within genes	1:197857107:197857244	1	197857107	197857244	heat_test_circ_005411	-	cds-cds	20866967;	heat_test_circ_005411
circRNAs within genes	10:8849004:8849294	10	8849004	8849294	cold_test_circ_006485	-	cds-cds	20872369;	cold_test_circ_006485
intergenic circRNAs	10:36778757:36778811	10	36778757	36778811	cold_test_circ_004123	+	inter-inter		cold_test_circ_004123	control_test_circ_003839
circRNAs overlap with genes	3:180667186:180677325	3	180667186	180677325	seedlingc_test_circ_000897	+	cds-cds	20826724;20826836;	seedlingc_test_circ_000897	cold_test_circ_003034	control_test_circ_002831	heat_test_circ_002768	UV_test_circ_000341	shoot_test_circ_001183	tassel_test_circ_000987
circRNAs within genes	4:25336296:25336520	4	25336296	25336520	Rctrl_test_circ_001328	-	intron-intron	20855524;	Rctrl_test_circ_001328
circRNAs within genes	3:215469811:215470091	3	215469811	215470091	control_test_circ_003192	-	cds-cds	20828684;	control_test_circ_003192
circRNAs within genes	4:225266430:225268676	4	225266430	225268676	root_test_circ_001412	+	cds-cds	20861285;	root_test_circ_001412
circRNAs within genes	7:129967050:129967196	7	129967050	129967196	heat_test_circ_002433	-	cds-utr3	20832082;	heat_test_circ_002433
circRNAs within genes	6:145989380:145989597	6	145989380	145989597	control_test_circ_000126	-	cds-cds	20823762;	control_test_circ_000126
intergenic circRNAs	10:36779207:36779351	10	36779207	36779351	seedlingc_test_circ_002064	+	inter-inter		seedlingc_test_circ_002064	seedlingd_test_circ_002142	leafctrl_test_circ_003060	leafdr_test_circ_002684	stemdr_test_circ_003927
intergenic circRNAs	4:2999859:3000015	4	2999859	3000015	Rctrl_test_circ_002193	+	inter-inter		Rctrl_test_circ_002193
circRNAs within genes	3:193097041:193097922	3	193097041	193097922	pollen_test_circ_000427	+	cds-cds	20831266;	pollen_test_circ_000427
intergenic circRNAs	10:36779363:36779519	10	36779363	36779519	seedlingd_test_circ_001037	+	inter-inter		seedlingd_test_circ_001037	leafctrl_test_circ_001363	leafdr_test_circ_001213	Rctrl_test_circ_001574	stemctrl_test_circ_001603	stemdr_test_circ_002800
circRNAs within genes	7:172926600:172926813	7	172926600	172926813	cold_test_circ_001110	-	cds-cds	20832851;	cold_test_circ_001110
intergenic circRNAs	3:58009150:58009867	3	58009150	58009867	root_test_circ_003065	+	inter-inter		root_test_circ_003065
intergenic circRNAs	5:74048083:74048852	5	74048083	74048852	ear_test_circ_001780	+	inter-inter		ear_test_circ_001780
circRNAs overlap with genes	4:236860269:236883060	4	236860269	236883060	ovule_test_circ_003881	+	cds-cds	20855323;20858056;20859847;	ovule_test_circ_003881
circRNAs within genes	5:21702579:21702639	5	21702579	21702639	heat_test_circ_002431	+	cds-cds	20881350;	heat_test_circ_002431
circRNAs within genes	8:161394252:161394363	8	161394252	161394363	cold_test_circ_000213	+	cds-cds	20852943;	cold_test_circ_000213
circRNAs within genes	9:101477082:101477277	9	101477082	101477277	heat_test_circ_005186	-	cds-cds	20839918;	heat_test_circ_005186
circRNAs within genes	7:99848905:99848998	7	99848905	99848998	heat_test_circ_001421	+	cds-cds	20833135;	heat_test_circ_001421
intergenic circRNAs	10:36779099:36779477	10	36779099	36779477	stemdr_test_circ_002382	+	inter-inter		stemdr_test_circ_002382
circRNAs overlap with genes	2:28722913:28797519	2	28722913	28797519	heat_test_circ_004444	-	cds-cds	20842830;20847075;	heat_test_circ_004444
intergenic circRNAs	1:120193939:120194527	1	120193939	120194527	seedling_test_circ_000170	-	inter-inter		seedling_test_circ_000170
circRNAs within genes	3:13277402:13277516	3	13277402	13277516	ear_test_circ_000485	-	cds-cds	20825101;	ear_test_circ_000485
circRNAs overlap with genes	1:24782427:24808104	1	24782427	24808104	leafctrl_test_circ_002210	-	cds-cds	20863609;20864088;20866798;	leafctrl_test_circ_002210	leafdr_test_circ_001929	stemctrl_test_circ_002530	stemdr_test_circ_002862
circRNAs within genes	6:139879812:139879963	6	139879812	139879963	tassel_test_circ_000685	+	cds-cds	20821288;	tassel_test_circ_000685
intergenic circRNAs	7:129968289:129968438	7	129968289	129968438	heat_test_circ_007564	+	inter-inter		heat_test_circ_007564
circRNAs within genes	8:62477537:62477644	8	62477537	62477644	leafdr_test_circ_000249	+	cds-utr3	20850883;	leafdr_test_circ_000249
circRNAs within genes	1:176841400:176841672	1	176841400	176841672	control_test_circ_004715	+	cds-cds	20867725;	control_test_circ_004715
circRNAs within genes	1:178476888:178477577	1	178476888	178477577	ear_test_circ_001184	-	utr5-utr3	20871609;	ear_test_circ_001184
circRNAs within genes	5:12580472:12580584	5	12580472	12580584	heat_test_circ_003022	-	cds-cds	20883277;	heat_test_circ_003022
circRNAs within genes	6:156520734:156520788	6	156520734	156520788	heat_test_circ_001744	+	cds-cds	20824560;	heat_test_circ_001744
intergenic circRNAs	6:162662743:162663188	6	162662743	162663188	Rctrl_test_circ_002936	-	inter-inter		Rctrl_test_circ_002936
circRNAs within genes	4:181772611:181772788	4	181772611	181772788	ear_test_circ_001818	-	utr3-utr3	20857445;	ear_test_circ_001818
circRNAs within genes	3:216007242:216007815	3	216007242	216007815	pollen_test_circ_001428	+	cds-cds	20828736;	pollen_test_circ_001428
circRNAs within genes	9:142470456:142470594	9	142470456	142470594	ovule_test_circ_004631	-	cds-cds	20841394;	ovule_test_circ_004631
circRNAs within genes	5:51868763:51868963	5	51868763	51868963	control_test_circ_000783	+	cds-cds	20879478;	control_test_circ_000783
intergenic circRNAs	8:120616284:120616455	8	120616284	120616455	heat_test_circ_005381	-	inter-inter		heat_test_circ_005381
intergenic circRNAs	3:223354230:223406449	3	223354230	223406449	stemctrl_test_circ_003412	-	inter-inter		stemctrl_test_circ_003412	stemdr_test_circ_003870
intergenic circRNAs	4:234499364:234499550	4	234499364	234499550	cold_test_circ_005531	-	inter-inter		cold_test_circ_005531
circRNAs within genes	9:138433391:138433535	9	138433391	138433535	cold_test_circ_000334	-	intron-cds	20839792;	cold_test_circ_000334
circRNAs within genes	8:78255965:78256181	8	78255965	78256181	tassel_test_circ_000751	-	cds-cds	20850697;	tassel_test_circ_000751
intergenic circRNAs	2:230385842:230386577	2	230385842	230386577	pollen_test_circ_002080	+	inter-inter		pollen_test_circ_002080
circRNAs overlap with genes	1:49621740:49634317	1	49621740	49634317	seedlingc_test_circ_000130	-	inter-cds	20863907;	seedlingc_test_circ_000130	seedlingd_test_circ_000143	ovule_test_circ_000322	cold_test_circ_000437	control_test_circ_000378	heat_test_circ_000436	leafctrl_test_circ_000189	leafdr_test_circ_000164	Rctrl_test_circ_000218	Rdr_test_circ_000207	stemctrl_test_circ_000236	stemdr_test_circ_000264	ear_test_circ_000152	root_test_circ_000246	shoot_test_circ_000196	tassel_test_circ_000147
circRNAs overlap with genes	6:95564479:95638575	6	95564479	95638575	seedlingc_test_circ_000266	-	cds-inter	20821355;20821714;20822995;	seedlingc_test_circ_000266	seedlingd_test_circ_000297	seedling_test_circ_000217	ovule_test_circ_000705	control_test_circ_000848	heat_test_circ_000908	leafctrl_test_circ_000395	leafdr_test_circ_000351	Rctrl_test_circ_000460	stemctrl_test_circ_000473	stemdr_test_circ_000525	ear_test_circ_000304	root_test_circ_000486	shoot_test_circ_000392	tassel_test_circ_000299	pollen_test_circ_000261
intergenic circRNAs	10:36779351:36779477	10	36779351	36779477	seedlingc_test_circ_002310	+	inter-inter		seedlingc_test_circ_002310	cold_test_circ_007740	leafdr_test_circ_003013	Rctrl_test_circ_003927	stemdr_test_circ_004411
circRNAs within genes	10:114289282:114289706	10	114289282	114289706	tassel_test_circ_001475	+	cds-cds	20872137;	tassel_test_circ_001475
circRNAs within genes	5:24162374:24162577	5	24162374	24162577	shoot_test_circ_000471	+	cds-cds	20880541;	shoot_test_circ_000471
circRNAs within genes	7:131787058:131787183	7	131787058	131787183	heat_test_circ_001795	+	cds-cds	20834079;	heat_test_circ_001795
intergenic circRNAs	3:90693191:90739365	3	90693191	90739365	seedlingc_test_circ_000752	-	inter-inter		seedlingc_test_circ_000752	seedlingd_test_circ_000836	cold_test_circ_002563	control_test_circ_002397	heat_test_circ_002643	leafctrl_test_circ_001106	leafdr_test_circ_002952	Rctrl_test_circ_001301	Rdr_test_circ_001230	stemctrl_test_circ_001307	stemdr_test_circ_001486	ear_test_circ_000855	root_test_circ_001423	shoot_test_circ_001134	tassel_test_circ_000838	pollen_test_circ_000745
circRNAs within genes	9:7771650:7771713	9	7771650	7771713	cold_test_circ_002733	-	cds-cds	20841315;	cold_test_circ_002733
circRNAs within genes	9:9385329:9385669	9	9385329	9385669	tassel_test_circ_000920	-	cds-cds	20841265;	tassel_test_circ_000920
circRNAs within genes	3:4445127:4445256	3	4445127	4445256	root_test_circ_002431	-	cds-cds	20825358;	root_test_circ_002431
circRNAs overlap with genes	10:4056129:4068474	10	4056129	4068474	control_test_circ_001232	+	cds-cds	20874060;20874326;20875641;	control_test_circ_001232	pollen_test_circ_000403
intergenic circRNAs	5:42453526:42460564	5	42453526	42460564	leafdr_test_circ_000943	-	inter-inter		leafdr_test_circ_000943	stemctrl_test_circ_001253	shoot_test_circ_001076
intergenic circRNAs	10:93686853:93686904	10	93686853	93686904	heat_test_circ_006918	+	inter-inter		heat_test_circ_006918
circRNAs within genes	3:156484006:156484163	3	156484006	156484163	root_test_circ_001767	-	cds-cds	20831574;	root_test_circ_001767
intergenic circRNAs	4:197048838:197049033	4	197048838	197049033	seedlingd_test_circ_001372	-	inter-inter		seedlingd_test_circ_001372
circRNAs overlap with genes	1:65488176:65586466	1	65488176	65586466	ovule_test_circ_005084	+	cds-cds	20866920;20870063;20871617;	ovule_test_circ_005084	embryosac_test_circ_002115	Rdr_test_circ_003110	stemctrl_test_circ_003269	stemdr_test_circ_003689
circRNAs within genes	4:236860189:236860645	4	236860189	236860645	seedling_test_circ_000720	-	cds-cds	20857318;	seedling_test_circ_000720	ovule_test_circ_002284	embryosac_test_circ_000966
circRNAs within genes	10:93685946:93686107	10	93685946	93686107	heat_test_circ_006624	-	cds-cds	20875484;	heat_test_circ_006624
circRNAs within genes	2:110393563:110394023	2	110393563	110394023	ear_test_circ_000254	+	intron-intron	20846745;	ear_test_circ_000254
intergenic circRNAs	10:36779105:36779255	10	36779105	36779255	leafctrl_test_circ_000398	+	inter-inter		leafctrl_test_circ_000398
intergenic circRNAs	1:234786760:234787112	1	234786760	234787112	leafdr_test_circ_002778	+	inter-inter		leafdr_test_circ_002778
circRNAs overlap with genes	1:299564436:299639398	1	299564436	299639398	heat_test_circ_007221	-	cds-intron	20864035;20867626;	heat_test_circ_007221
intergenic circRNAs	10:8606804:8607004	10	8606804	8607004	control_test_circ_005613	-	inter-inter		control_test_circ_005613
circRNAs within genes	5:82444211:82444439	5	82444211	82444439	seedlingc_test_circ_001548	-	cds-cds	20880221;	seedlingc_test_circ_001548	seedlingd_test_circ_001654	ovule_test_circ_004740	heat_test_circ_006205	Rctrl_test_circ_003084	pollen_test_circ_001726
circRNAs overlap with genes	2:1931993:1977454	2	1931993	1977454	ear_test_circ_001601	-	cds-cds	20844011;20844102;20844916;20848679;	ear_test_circ_001601	root_test_circ_002704	tassel_test_circ_001628
circRNAs within genes	9:109317612:109317777	9	109317612	109317777	control_test_circ_002816	-	cds-utr3	20839850;	control_test_circ_002816
intergenic circRNAs	6:30255816:30255936	6	30255816	30255936	cold_test_circ_001066	+	inter-inter		cold_test_circ_001066	Rctrl_test_circ_000538	Rdr_test_circ_000511
circRNAs within genes	5:82444033:82445401	5	82444033	82445401	ovule_test_circ_003370	-	cds-cds	20880221;	ovule_test_circ_003370	embryosac_test_circ_001415
intergenic circRNAs	4:171362769:171362944	4	171362769	171362944	tassel_test_circ_002092	-	inter-inter		tassel_test_circ_002092
circRNAs within genes	1:202766427:202766611	1	202766427	202766611	seedlingc_test_circ_001533	+	cds-utr3	20865023;	seedlingc_test_circ_001533
intergenic circRNAs	2:197592494:197592650	2	197592494	197592650	shoot_test_circ_001638	-	inter-inter		shoot_test_circ_001638
circRNAs within genes	1:5388626:5390610	1	5388626	5390610	shoot_test_circ_002201	+	cds-cds	20867765;	shoot_test_circ_002201
intergenic circRNAs	1:204644294:204644438	1	204644294	204644438	seedlingd_test_circ_000197	+	inter-inter		seedlingd_test_circ_000197
circRNAs overlap with genes	3:178989867:178991345	3	178989867	178991345	seedlingc_test_circ_000724	+	cds-inter	20830785;	seedlingc_test_circ_000724	seedling_test_circ_000599	control_test_circ_002329	leafctrl_test_circ_001066	leafdr_test_circ_000958	stemctrl_test_circ_001267	stemdr_test_circ_001438	shoot_test_circ_001094
circRNAs overlap with genes	5:105761437:105784000	5	105761437	105784000	seedlingc_test_circ_001638	-	inter-cds	20879720;	seedlingc_test_circ_001638	seedlingd_test_circ_001768	seedling_test_circ_000642	ovule_test_circ_004403	cold_test_circ_005636	control_test_circ_005204	heat_test_circ_005742	leafctrl_test_circ_002477	leafdr_test_circ_002168	Rctrl_test_circ_002848	Rdr_test_circ_002707	stemctrl_test_circ_002841	stemdr_test_circ_003209	ear_test_circ_001819	root_test_circ_003050	shoot_test_circ_002491	tassel_test_circ_001825	pollen_test_circ_001585
intergenic circRNAs	4:25211194:25211260	4	25211194	25211260	heat_test_circ_005301	-	inter-inter		heat_test_circ_005301
circRNAs within genes	7:141647922:141648027	7	141647922	141648027	leafctrl_test_circ_001850	-	cds-cds	20833677;	leafctrl_test_circ_001850
circRNAs overlap with genes	7:139915424:139956697	7	139915424	139956697	ear_test_circ_001106	+	cds-inter	20833252;20835997;	ear_test_circ_001106
intergenic circRNAs	7:33236162:33236365	7	33236162	33236365	leafctrl_test_circ_002969	+	inter-inter		leafctrl_test_circ_002969	stemctrl_test_circ_003378
intergenic circRNAs	9:7771894:7772019	9	7771894	7772019	seedlingc_test_circ_000368	+	inter-inter		seedlingc_test_circ_000368
circRNAs within genes	4:179822467:179822584	4	179822467	179822584	heat_test_circ_001541	-	cds-cds	20859930;	heat_test_circ_001541
circRNAs within genes	4:3410763:3410931	4	3410763	3410931	tassel_test_circ_002126	-	cds-intron	20859373;	tassel_test_circ_002126
circRNAs within genes	5:40952194:40952254	5	40952194	40952254	control_test_circ_003931	+	cds-cds	20878960;	control_test_circ_003931
intergenic circRNAs	8:14541447:14542402	8	14541447	14542402	pollen_test_circ_001881	+	inter-inter		pollen_test_circ_001881
circRNAs within genes	2:192412940:192413229	2	192412940	192413229	ear_test_circ_001829	-	cds-cds	20842666;	ear_test_circ_001829
circRNAs within genes	9:82283072:82283285	9	82283072	82283285	control_test_circ_002802	-	cds-utr3	20840872;	control_test_circ_002802
circRNAs overlap with genes	3:211807007:211864440	3	211807007	211864440	seedling_test_circ_001803	-	cds-cds	20825691;20827542;	seedling_test_circ_001803	ovule_test_circ_006013	embryosac_test_circ_002509	cold_test_circ_007663	control_test_circ_006759	heat_test_circ_005687	ear_test_circ_002484
circRNAs overlap with genes	2:1929523:1977016	2	1929523	1977016	heat_test_circ_005507	-	cds-cds	20844011;20844102;20844916;20848679;	heat_test_circ_005507
intergenic circRNAs	10:36779327:36779567	10	36779327	36779567	tassel_test_circ_000326	+	inter-inter		tassel_test_circ_000326
circRNAs within genes	9:11083774:11084246	9	11083774	11084246	heat_test_circ_006874	-	utr5-cds	20840630;	heat_test_circ_006874
circRNAs overlap with genes	3:7136143:7202712	3	7136143	7202712	pollen_test_circ_000342	-	cds-cds	20829251;20829383;	pollen_test_circ_000342
circRNAs within genes	6:36089721:36089775	6	36089721	36089775	heat_test_circ_002392	+	cds-cds	20819775;	heat_test_circ_002392
circRNAs within genes	7:172743559:172743658	7	172743559	172743658	heat_test_circ_001733	+	cds-cds	20831947;	heat_test_circ_001733
circRNAs within genes	5:149461532:149461727	5	149461532	149461727	ear_test_circ_000079	-	cds-cds	20881108;	ear_test_circ_000079
circRNAs within genes	9:148079825:148089094	9	148079825	148089094	shoot_test_circ_001288	-	intron-cds	20838735;	shoot_test_circ_001288
intergenic circRNAs	5:82444446:82445586	5	82444446	82445586	seedling_test_circ_000828	+	inter-inter		seedling_test_circ_000828	pollen_test_circ_000986
circRNAs within genes	2:226319307:226321218	2	226319307	226321218	ovule_test_circ_003218	+	cds-cds	20845728;	ovule_test_circ_003218
circRNAs within genes	5:82425551:82425714	5	82425551	82425714	ear_test_circ_001457	-	utr5-cds	20879394;	ear_test_circ_001457
intergenic circRNAs	1:38847316:38847461	1	38847316	38847461	heat_test_circ_003799	-	inter-inter		heat_test_circ_003799
circRNAs within genes	4:3457292:3457871	4	3457292	3457871	heat_test_circ_002072	-	cds-cds	20861698;	heat_test_circ_002072
circRNAs within genes	7:141902990:141903302	7	141902990	141903302	ear_test_circ_001697	+	intron-cds	20832089;	ear_test_circ_001697
intergenic circRNAs	5:58526408:58526647	5	58526408	58526647	control_test_circ_003940	-	inter-inter		control_test_circ_003940
circRNAs within genes	7:34171334:34171581	7	34171334	34171581	root_test_circ_003188	+	intron-cds	20833061;	root_test_circ_003188
circRNAs within genes	9:58451498:58451606	9	58451498	58451606	heat_test_circ_003518	+	cds-cds	20839460;	heat_test_circ_003518
circRNAs within genes	2:127093153:127093314	2	127093153	127093314	control_test_circ_004521	-	cds-utr3	20848547;	control_test_circ_004521	stemctrl_test_circ_002462
circRNAs within genes	2:215091498:215091605	2	215091498	215091605	stemdr_test_circ_002262	-	utr5-utr5	20843844;	stemdr_test_circ_002262
circRNAs overlap with genes	7:168457567:168479720	7	168457567	168479720	seedlingc_test_circ_001944	+	cds-inter	20833822;20836630;	seedlingc_test_circ_001944	seedlingd_test_circ_000775	Rctrl_test_circ_001224	Rdr_test_circ_001140	stemctrl_test_circ_001220	stemdr_test_circ_001380	ear_test_circ_000786	shoot_test_circ_001046	tassel_test_circ_000786
intergenic circRNAs	3:231823927:231824044	3	231823927	231824044	stemctrl_test_circ_002869	-	inter-inter		stemctrl_test_circ_002869
circRNAs overlap with genes	4:5959048:6016433	4	5959048	6016433	Rctrl_test_circ_002645	+	cds-cds	20854989;20857937;20858352;	Rctrl_test_circ_002645	Rdr_test_circ_000329
circRNAs within genes	4:236860005:236860461	4	236860005	236860461	seedling_test_circ_001465	-	cds-utr3	20857318;	seedling_test_circ_001465	ovule_test_circ_004891
circRNAs within genes	2:60272943:60273319	2	60272943	60273319	heat_test_circ_003457	-	cds-cds	20846485;	heat_test_circ_003457
circRNAs overlap with genes	1:288186953:288268159	1	288186953	288268159	seedlingd_test_circ_001953	-	cds-cds	20862464;20863192;20868591;20870355;	seedlingd_test_circ_001953	stemctrl_test_circ_003124
circRNAs overlap with genes	5:64916966:64937262	5	64916966	64937262	root_test_circ_002786	+	cds-cds	20878377;20881845;	root_test_circ_002786	tassel_test_circ_001682
circRNAs within genes	4:236701300:236701550	4	236701300	236701550	leafctrl_test_circ_002720	-	cds-cds	20855486;	leafctrl_test_circ_002720	leafdr_test_circ_002394	stemdr_test_circ_003511
circRNAs within genes	4:32505639:32505698	4	32505639	32505698	control_test_circ_005426	+	intron-intron	20856077;	control_test_circ_005426
intergenic circRNAs	6:166254630:166255059	6	166254630	166255059	ovule_test_circ_001375	-	inter-inter		ovule_test_circ_001375
intergenic circRNAs	8:132407287:132407421	8	132407287	132407421	seedlingd_test_circ_001939	+	inter-inter		seedlingd_test_circ_001939
circRNAs within genes	2:36836417:36836572	2	36836417	36836572	tassel_test_circ_001104	+	cds-cds	20845719;	tassel_test_circ_001104
intergenic circRNAs	2:1462199:1462394	2	1462199	1462394	control_test_circ_004507	+	inter-inter		control_test_circ_004507	stemdr_test_circ_002773
circRNAs within genes	1:293645169:293645494	1	293645169	293645494	heat_test_circ_000756	-	cds-cds	20866306;	heat_test_circ_000756
intergenic circRNAs	1:197857869:197858045	1	197857869	197858045	heat_test_circ_002253	+	inter-inter		heat_test_circ_002253
circRNAs within genes	4:24904538:24907297	4	24904538	24907297	tassel_test_circ_000761	+	cds-cds	20855101;	tassel_test_circ_000761
circRNAs within genes	1:183983732:183983906	1	183983732	183983906	heat_test_circ_000644	-	cds-cds	20868444;	heat_test_circ_000644
intergenic circRNAs	1:29402610:29402742	1	29402610	29402742	leafdr_test_circ_000474	-	inter-inter		leafdr_test_circ_000474
intergenic circRNAs	2:1462229:1462394	2	1462229	1462394	stemdr_test_circ_000665	+	inter-inter		stemdr_test_circ_000665
intergenic circRNAs	10:36779291:36779453	10	36779291	36779453	seedlingc_test_circ_000022	+	inter-inter		seedlingc_test_circ_000022	seedlingd_test_circ_000019	leafctrl_test_circ_000033	leafdr_test_circ_000024	stemdr_test_circ_000044
circRNAs within genes	6:2447647:2447744	6	2447647	2447744	cold_test_circ_000032	-	cds-utr3	20822036;	cold_test_circ_000032
circRNAs within genes	1:222547691:222550165	1	222547691	222550165	cold_test_circ_003169	-	cds-cds	20862944;	cold_test_circ_003169	control_test_circ_002947
circRNAs within genes	7:169937025:169937097	7	169937025	169937097	cold_test_circ_002639	-	cds-cds	20833079;	cold_test_circ_002639
circRNAs within genes	1:202761698:202761905	1	202761698	202761905	tassel_test_circ_001090	+	cds-cds	20868316;	tassel_test_circ_001090
intergenic circRNAs	10:144917148:144917361	10	144917148	144917361	ear_test_circ_001283	+	inter-inter		ear_test_circ_001283
circRNAs within genes	1:288733756:288733828	1	288733756	288733828	control_test_circ_006260	+	cds-cds	20869802;	control_test_circ_006260
circRNAs within genes	8:102138637:102138757	8	102138637	102138757	tassel_test_circ_000451	+	utr3-utr3	20854656;	tassel_test_circ_000451
intergenic circRNAs	4:153627898:153629412	4	153627898	153629412	seedling_test_circ_000127	-	inter-inter		seedling_test_circ_000127
intergenic circRNAs	5:139354992:139355124	5	139354992	139355124	leafdr_test_circ_002937	+	inter-inter		leafdr_test_circ_002937
intergenic circRNAs	3:191925581:191925686	3	191925581	191925686	root_test_circ_003454	-	inter-inter		root_test_circ_003454
intergenic circRNAs	9:145763817:145764576	9	145763817	145764576	heat_test_circ_001134	+	inter-inter		heat_test_circ_001134
intergenic circRNAs	10:36779405:36779507	10	36779405	36779507	leafctrl_test_circ_001432	+	inter-inter		leafctrl_test_circ_001432
circRNAs overlap with genes	4:236859577:236882596	4	236859577	236882596	ovule_test_circ_002340	+	cds-cds	20855323;20858056;20859847;	ovule_test_circ_002340
intergenic circRNAs	6:145990378:145990699	6	145990378	145990699	leafdr_test_circ_002382	+	inter-inter		leafdr_test_circ_002382	stemdr_test_circ_003487
circRNAs within genes	3:158525216:158525515	3	158525216	158525515	shoot_test_circ_001336	-	intron-intron	20825019;	shoot_test_circ_001336
circRNAs within genes	6:31869459:31869731	6	31869459	31869731	ear_test_circ_000307	-	utr5-cds	20824296;	ear_test_circ_000307
intergenic circRNAs	1:202603677:202603797	1	202603677	202603797	Rctrl_test_circ_001584	-	inter-inter		Rctrl_test_circ_001584
intergenic circRNAs	3:58903519:58903631	3	58903519	58903631	stemctrl_test_circ_001395	+	inter-inter		stemctrl_test_circ_001395
intergenic circRNAs	10:36779147:36779519	10	36779147	36779519	seedlingd_test_circ_000408	+	inter-inter		seedlingd_test_circ_000408
circRNAs within genes	1:271109481:271113338	1	271109481	271113338	ovule_test_circ_003591	+	intron-cds	20870360;	ovule_test_circ_003591
intergenic circRNAs	8:70797945:70798102	8	70797945	70798102	cold_test_circ_001384	+	inter-inter		cold_test_circ_001384
intergenic circRNAs	6:165016360:165017082	6	165016360	165017082	ear_test_circ_001076	-	inter-inter		ear_test_circ_001076
circRNAs within genes	1:184242845:184243034	1	184242845	184243034	ear_test_circ_000816	-	utr3-utr3	20869311;	ear_test_circ_000816
intergenic circRNAs	9:122223802:122226822	9	122223802	122226822	seedling_test_circ_000552	+	inter-inter		seedling_test_circ_000552
circRNAs overlap with genes	1:39843577:39892112	1	39843577	39892112	Rctrl_test_circ_003472	+	utr5-inter	20862364;20862473;20865089;20866768;	Rctrl_test_circ_003472
circRNAs within genes	1:162539986:162540173	1	162539986	162540173	ear_test_circ_001203	-	cds-intron	20867210;	ear_test_circ_001203
circRNAs within genes	5:164728400:164728513	5	164728400	164728513	seedlingc_test_circ_002243	-	cds-cds	20881231;	seedlingc_test_circ_002243	Rdr_test_circ_003000
circRNAs overlap with genes	4:198868613:198918251	4	198868613	198918251	ovule_test_circ_002258	+	cds-inter	20857556;20861742;	ovule_test_circ_002258	ear_test_circ_000970	root_test_circ_001639	shoot_test_circ_001316
circRNAs overlap with genes	6:14143911:14220672	6	14143911	14220672	leafctrl_test_circ_002576	-	inter-inter	20822130;20824148;	leafctrl_test_circ_002576	leafdr_test_circ_002261	stemctrl_test_circ_002009	stemdr_test_circ_003332
intergenic circRNAs	1:297165569:297165692	1	297165569	297165692	seedlingc_test_circ_000757	+	inter-inter		seedlingc_test_circ_000757	seedlingd_test_circ_000842	stemctrl_test_circ_001313	stemdr_test_circ_001492	root_test_circ_001436	shoot_test_circ_001142
circRNAs within genes	2:83492774:83492975	2	83492774	83492975	cold_test_circ_007467	-	utr5-cds	20844202;	cold_test_circ_007467
circRNAs within genes	2:58586793:58587239	2	58586793	58587239	cold_test_circ_006092	+	cds-cds	20847339;	cold_test_circ_006092
circRNAs within genes	10:66635861:66636015	10	66635861	66636015	cold_test_circ_007227	+	cds-cds	20874728;	cold_test_circ_007227	heat_test_circ_007434
intergenic circRNAs	1:105228981:105229160	1	105228981	105229160	cold_test_circ_000271	+	inter-inter		cold_test_circ_000271
circRNAs within genes	5:58056345:58056781	5	58056345	58056781	ear_test_circ_000784	-	cds-cds	20882513;	ear_test_circ_000784
circRNAs within genes	4:72950845:72951292	4	72950845	72951292	stemctrl_test_circ_001576	+	cds-utr3	20861552;	stemctrl_test_circ_001576
intergenic circRNAs	2:216838957:216839077	2	216838957	216839077	stemdr_test_circ_003628	-	inter-inter		stemdr_test_circ_003628
intergenic circRNAs	1:38847288:38847437	1	38847288	38847437	heat_test_circ_003685	-	inter-inter		heat_test_circ_003685
circRNAs within genes	10:15717957:15718756	10	15717957	15718756	stemdr_test_circ_003367	+	cds-cds	20873916;	stemdr_test_circ_003367
circRNAs within genes	3:178989203:178989306	3	178989203	178989306	leafctrl_test_circ_001860	+	cds-cds	20830785;	leafctrl_test_circ_001860
circRNAs overlap with genes	3:211807007:211863467	3	211807007	211863467	ovule_test_circ_002094	-	cds-cds	20825691;20827542;	ovule_test_circ_002094	leafctrl_test_circ_000379
circRNAs within genes	3:216007683:216007833	3	216007683	216007833	pollen_test_circ_000563	+	cds-cds	20828736;	pollen_test_circ_000563
circRNAs within genes	5:194400459:194402774	5	194400459	194402774	seedlingd_test_circ_000983	-	cds-cds	20882259;	seedlingd_test_circ_000983
intergenic circRNAs	5:52245620:52266138	5	52245620	52266138	Rdr_test_circ_000010	+	inter-inter		Rdr_test_circ_000010
intergenic circRNAs	8:173119951:173120228	8	173119951	173120228	root_test_circ_003941	-	inter-inter		root_test_circ_003941
circRNAs within genes	7:130650177:130651129	7	130650177	130651129	ovule_test_circ_002496	+	cds-cds	20832262;	ovule_test_circ_002496
circRNAs within genes	7:140405366:140405483	7	140405366	140405483	control_test_circ_006239	+	cds-cds	20832750;	control_test_circ_006239	Rdr_test_circ_002408
circRNAs within genes	1:38847687:38847864	1	38847687	38847864	heat_test_circ_005758	+	cds-cds	20870493;	heat_test_circ_005758
intergenic circRNAs	3:219400348:219400527	3	219400348	219400527	cold_test_circ_007218	+	inter-inter		cold_test_circ_007218
circRNAs within genes	3:25866312:25866363	3	25866312	25866363	heat_test_circ_004268	+	utr3-utr3	20828646;	heat_test_circ_004268
circRNAs within genes	4:27095918:27096330	4	27095918	27096330	control_test_circ_001974	-	cds-cds	20856401;	control_test_circ_001974
intergenic circRNAs	2:22990826:22990889	2	22990826	22990889	control_test_circ_001837	-	inter-inter		control_test_circ_001837
circRNAs within genes	1:267887692:267887746	1	267887692	267887746	cold_test_circ_000272	+	cds-cds	20871124;	cold_test_circ_000272
circRNAs overlap with genes	1:205912767:206000981	1	205912767	206000981	Rdr_test_circ_002757	-	cds-cds	20867877;20871638;	Rdr_test_circ_002757
circRNAs within genes	1:154081056:154081161	1	154081056	154081161	Rctrl_test_circ_000272	+	cds-cds	20871229;	Rctrl_test_circ_000272
intergenic circRNAs	9:44337674:44339848	9	44337674	44339848	stemctrl_test_circ_002007	+	inter-inter		stemctrl_test_circ_002007
circRNAs overlap with genes	1:184780790:184863170	1	184780790	184863170	Rctrl_test_circ_000133	+	cds-cds	20864282;20870228;	Rctrl_test_circ_000133	Rdr_test_circ_000129
circRNAs overlap with genes	1:299563329:299639162	1	299563329	299639162	stemctrl_test_circ_003365	+	inter-inter	20865829;20869679;	stemctrl_test_circ_003365
circRNAs within genes	4:236859755:236860439	4	236859755	236860439	seedling_test_circ_001277	+	cds-cds	20855323;	seedling_test_circ_001277
intergenic circRNAs	1:106497695:106497843	1	106497695	106497843	seedlingd_test_circ_001859	-	inter-inter		seedlingd_test_circ_001859
intergenic circRNAs	2:56108375:56108535	2	56108375	56108535	heat_test_circ_000152	+	inter-inter		heat_test_circ_000152
circRNAs within genes	5:9472196:9472355	5	9472196	9472355	stemdr_test_circ_003564	-	cds-utr3	20879627;	stemdr_test_circ_003564
circRNAs overlap with genes	1:204867764:204915188	1	204867764	204915188	seedling_test_circ_000188	-	inter-cds	20864122;20868867;	seedling_test_circ_000188	cold_test_circ_006581	control_test_circ_006103	heat_test_circ_006758	leafctrl_test_circ_002907	leafdr_test_circ_000313	Rdr_test_circ_003168	stemctrl_test_circ_003314	stemdr_test_circ_000477
intergenic circRNAs	1:120194238:120194451	1	120194238	120194451	seedlingc_test_circ_000950	-	inter-inter		seedlingc_test_circ_000950	cold_test_circ_006974	control_test_circ_006524
intron-utr5-circRNAs overlap with genes	1:261410697:261487111	1	261410697	261487111	ovule_test_circ_000110	+	intron-utr5	20863480;20871350;	ovule_test_circ_000110
circRNAs within genes	1:287720788:287720954	1	287720788	287720954	heat_test_circ_000258	+	cds-cds	20864599;	heat_test_circ_000258
intergenic circRNAs	1:45514171:45515092	1	45514171	45515092	tassel_test_circ_002031	+	inter-inter		tassel_test_circ_002031
intergenic circRNAs	1:202603572:202603677	1	202603572	202603677	Rctrl_test_circ_002575	-	inter-inter		Rctrl_test_circ_002575
circRNAs within genes	6:9204312:9204495	6	9204312	9204495	stemdr_test_circ_000731	-	cds-cds	20824915;	stemdr_test_circ_000731
intergenic circRNAs	10:23213364:23213487	10	23213364	23213487	tassel_test_circ_001077	-	inter-inter		tassel_test_circ_001077
circRNAs within genes	5:213945449:213946432	5	213945449	213946432	seedling_test_circ_000659	-	cds-cds	20880491;	seedling_test_circ_000659
circRNAs within genes	4:145364655:145373979	4	145364655	145373979	cold_test_circ_005354	+	intron-cds	20855046;	cold_test_circ_005354
circRNAs within genes	2:24968383:24968748	2	24968383	24968748	pollen_test_circ_000948	+	cds-cds	20844873;	pollen_test_circ_000948
circRNAs within genes	4:205191362:205191470	4	205191362	205191470	seedlingc_test_circ_000890	-	cds-cds	20860106;	seedlingc_test_circ_000890	seedlingd_test_circ_000966	leafdr_test_circ_001156	Rctrl_test_circ_001518	stemctrl_test_circ_001520
circRNAs overlap with genes	8:48996458:49024317	8	48996458	49024317	seedlingc_test_circ_001387	-	inter-cds	20850937;	seedlingc_test_circ_001387	seedlingd_test_circ_001508	seedling_test_circ_001143	ovule_test_circ_003746	embryosac_test_circ_001579	cold_test_circ_004775	control_test_circ_004450	heat_test_circ_004919	salt_test_circ_001035	leafctrl_test_circ_002100	leafdr_test_circ_001842	Rctrl_test_circ_002418	Rdr_test_circ_002310	stemctrl_test_circ_002415	stemdr_test_circ_002727	ear_test_circ_001566	root_test_circ_000719	shoot_test_circ_002106	tassel_test_circ_001572
circRNAs within genes	10:83418839:83419113	10	83418839	83419113	stemdr_test_circ_001606	+	cds-cds	20875339;	stemdr_test_circ_001606
circRNAs within genes	5:12580683:12580788	5	12580683	12580788	heat_test_circ_003155	-	cds-cds	20883277;	heat_test_circ_003155
circRNAs within genes	1:197857107:197857196	1	197857107	197857196	heat_test_circ_003668	-	cds-cds	20866967;	heat_test_circ_003668
circRNAs overlap with genes	7:172583888:172584064	7	172583888	172584064	heat_test_circ_004817	+	utr3-inter	20834537;	heat_test_circ_004817
circRNAs within genes	10:4674733:4674799	10	4674733	4674799	heat_test_circ_006038	-	cds-cds	20874977;	heat_test_circ_006038
intergenic circRNAs	1:95189214:95189389	1	95189214	95189389	cold_test_circ_003183	+	inter-inter		cold_test_circ_003183
circRNAs overlap with genes	4:236860605:236882940	4	236860605	236882940	ovule_test_circ_004645	-	inter-cds	20857318;	ovule_test_circ_004645	Rdr_test_circ_002864	stemctrl_test_circ_002991
intergenic circRNAs	1:202624924:202625284	1	202624924	202625284	root_test_circ_001518	-	inter-inter		root_test_circ_001518
circRNAs within genes	1:41103197:41103377	1	41103197	41103377	heat_test_circ_001093	+	cds-cds	20867151;	heat_test_circ_001093
intergenic circRNAs	4:241238764:241238875	4	241238764	241238875	Rctrl_test_circ_000721	+	inter-inter		Rctrl_test_circ_000721
circRNAs within genes	5:40764950:40765061	5	40764950	40765061	Rctrl_test_circ_003379	-	cds-cds	20883293;	Rctrl_test_circ_003379
circRNAs overlap with genes	6:148144724:148219767	6	148144724	148219767	leafctrl_test_circ_000430	+	cds-inter	20820456;	leafctrl_test_circ_000430	leafdr_test_circ_000388	Rdr_test_circ_000487	stemdr_test_circ_000580	shoot_test_circ_000447
intergenic circRNAs	6:146380175:146380226	6	146380175	146380226	cold_test_circ_006001	+	inter-inter		cold_test_circ_006001	control_test_circ_000942
circRNAs overlap with genes	3:110463177:110516203	3	110463177	110516203	Rctrl_test_circ_002325	+	cds-intron	20827806;20831385;	Rctrl_test_circ_002325
circRNAs within genes	2:219390346:219391401	2	219390346	219391401	stemdr_test_circ_004341	-	cds-cds	20842511;	stemdr_test_circ_004341
intergenic circRNAs	7:167824308:167824434	7	167824308	167824434	leafdr_test_circ_000379	-	inter-inter		leafdr_test_circ_000379
circRNAs within genes	7:13979727:13980545	7	13979727	13980545	heat_test_circ_004072	+	cds-cds	20835892;	heat_test_circ_004072
intergenic circRNAs	2:219389866:219390064	2	219389866	219390064	control_test_circ_004241	+	inter-inter		control_test_circ_004241
circRNAs overlap with genes	1:38637411:38720540	1	38637411	38720540	Rctrl_test_circ_002128	+	cds-cds	20865703;20868611;	Rctrl_test_circ_002128	Rdr_test_circ_002008	stemctrl_test_circ_002131
circRNAs within genes	3:182418333:182418434	3	182418333	182418434	stemctrl_test_circ_002678	+	cds-cds	20828255;	stemctrl_test_circ_002678
circRNAs within genes	4:169010563:169010671	4	169010563	169010671	leafctrl_test_circ_002793	+	cds-cds	20861522;	leafctrl_test_circ_002793
circRNAs within genes	6:118312597:118312739	6	118312597	118312739	leafctrl_test_circ_001939	+	cds-cds	20822735;	leafctrl_test_circ_001939
circRNAs overlap with genes	8:167783551:167858697	8	167783551	167858697	seedling_test_circ_001817	+	cds-cds	20852096;20852525;20853120;20854680;	seedling_test_circ_001817	root_test_circ_004190
circRNAs within genes	7:9900544:9900775	7	9900544	9900775	tassel_test_circ_002268	+	cds-cds	20836023;	tassel_test_circ_002268
intergenic circRNAs	10:36778811:36778919	10	36778811	36778919	leafctrl_test_circ_003227	+	inter-inter		leafctrl_test_circ_003227
intergenic circRNAs	1:94680220:94681191	1	94680220	94681191	control_test_circ_003213	-	inter-inter		control_test_circ_003213
circRNAs within genes	2:233675906:233676402	2	233675906	233676402	ear_test_circ_001405	+	cds-utr3	20842218;	ear_test_circ_001405
circRNAs within genes	3:216006804:216007833	3	216006804	216007833	pollen_test_circ_002038	+	cds-cds	20828736;	pollen_test_circ_002038
circRNAs within genes	5:38578354:38578498	5	38578354	38578498	tassel_test_circ_001411	-	cds-cds	20876733;	tassel_test_circ_001411
intergenic circRNAs	7:167844345:167844465	7	167844345	167844465	Rdr_test_circ_000103	+	inter-inter		Rdr_test_circ_000103
circRNAs within genes	7:39873991:39874045	7	39873991	39874045	cold_test_circ_006388	+	cds-cds	20836335;	cold_test_circ_006388
circRNAs within genes	7:140811436:140811691	7	140811436	140811691	ear_test_circ_001254	-	cds-utr3	20835619;	ear_test_circ_001254
circRNAs within genes	1:183983732:183983947	1	183983732	183983947	heat_test_circ_003693	-	cds-cds	20868444;	heat_test_circ_003693
intergenic circRNAs	4:170980478:170980618	4	170980478	170980618	stemdr_test_circ_000638	+	inter-inter		stemdr_test_circ_000638
circRNAs within genes	4:135651047:135651176	4	135651047	135651176	shoot_test_circ_002250	-	cds-cds	20858752;	shoot_test_circ_002250
circRNAs within genes	6:155464522:155464753	6	155464522	155464753	ear_test_circ_000560	-	cds-cds	20821849;	ear_test_circ_000560
circRNAs within genes	8:6919854:6920000	8	6919854	6920000	cold_test_circ_001706	+	utr5-cds	20853800;	cold_test_circ_001706
circRNAs overlap with genes	4:233809761:233825991	4	233809761	233825991	seedlingc_test_circ_001388	+	cds-cds	20857024;20861306;	seedlingc_test_circ_001388	seedling_test_circ_001144	ovule_test_circ_003748	cold_test_circ_004777	control_test_circ_004452	heat_test_circ_005509	salt_test_circ_000697	UV_test_circ_000405	leafctrl_test_circ_002102	leafdr_test_circ_001843	Rctrl_test_circ_002720	Rdr_test_circ_002311	stemctrl_test_circ_002416	stemdr_test_circ_002728	ear_test_circ_001567	shoot_test_circ_002107	tassel_test_circ_001573
intergenic circRNAs	10:36779165:36779321	10	36779165	36779321	seedlingc_test_circ_000914	+	inter-inter		seedlingc_test_circ_000914	seedlingd_test_circ_001000	cold_test_circ_003100	leafctrl_test_circ_001335	leafdr_test_circ_001195	stemctrl_test_circ_001585	stemdr_test_circ_001796
circRNAs within genes	1:7346873:7347531	1	7346873	7347531	tassel_test_circ_000182	+	cds-cds	20871038;	tassel_test_circ_000182
circRNAs within genes	4:168559873:168559975	4	168559873	168559975	Rdr_test_circ_001817	-	cds-cds	20855235;	Rdr_test_circ_001817
intergenic circRNAs	6:134680992:134765930	6	134680992	134765930	ear_test_circ_002041	-	inter-inter		ear_test_circ_002041
circRNAs within genes	8:172567519:172567674	8	172567519	172567674	stemctrl_test_circ_001580	+	cds-cds	20849934;	stemctrl_test_circ_001580
intergenic circRNAs	3:90693191:90740969	3	90693191	90740969	seedlingc_test_circ_001920	-	inter-inter		seedlingc_test_circ_001920	ovule_test_circ_000015	cold_test_circ_006449
circRNAs within genes	8:163742539:163742664	8	163742539	163742664	leafctrl_test_circ_002884	+	cds-utr3	20853986;	leafctrl_test_circ_002884
circRNAs overlap with genes	6:41188047:41236699	6	41188047	41236699	ovule_test_circ_001218	+	inter-inter	20822105;	ovule_test_circ_001218	embryosac_test_circ_000502
intergenic circRNAs	2:215288894:215289033	2	215288894	215289033	leafctrl_test_circ_003192	+	inter-inter		leafctrl_test_circ_003192
circRNAs within genes	6:43096574:43096890	6	43096574	43096890	ear_test_circ_002333	+	cds-cds	20821308;	ear_test_circ_002333
circRNAs overlap with genes	8:27699334:27798860	8	27699334	27798860	seedlingc_test_circ_000274	+	cds-cds	20850107;20850684;	seedlingc_test_circ_000274	seedlingd_test_circ_000305	leafctrl_test_circ_000404	Rctrl_test_circ_000468	stemctrl_test_circ_000481	root_test_circ_000499
intergenic circRNAs	10:36779387:36779507	10	36779387	36779507	seedlingc_test_circ_000313	+	inter-inter		seedlingc_test_circ_000313	leafctrl_test_circ_000451	stemctrl_test_circ_000541	stemdr_test_circ_001614
intergenic circRNAs	10:119906815:119906923	10	119906815	119906923	cold_test_circ_001114	-	inter-inter		cold_test_circ_001114	control_test_circ_001034
intergenic circRNAs	1:289842824:289842928	1	289842824	289842928	heat_test_circ_005965	+	inter-inter		heat_test_circ_005965
circRNAs overlap with genes	1:288167528:288262681	1	288167528	288262681	leafdr_test_circ_002535	-	cds-cds	20863192;20868591;20870355;20870694;	leafdr_test_circ_002535	Rctrl_test_circ_003290	Rdr_test_circ_003108	stemctrl_test_circ_003267	stemdr_test_circ_000149
intergenic circRNAs	5:88663550:88663725	5	88663550	88663725	tassel_test_circ_001558	+	inter-inter		tassel_test_circ_001558
circRNAs overlap with genes	2:221324695:221331617	2	221324695	221331617	ear_test_circ_001228	+	cds-inter	20844158;	ear_test_circ_001228
circRNAs within genes	9:140354008:140354139	9	140354008	140354139	heat_test_circ_001659	+	cds-utr3	20838332;	heat_test_circ_001659
circRNAs within genes	8:156373949:156374393	8	156373949	156374393	ear_test_circ_001195	-	cds-cds	20851002;	ear_test_circ_001195
circRNAs within genes	1:178476851:178476948	1	178476851	178476948	cold_test_circ_007485	-	utr3-utr3	20871609;	cold_test_circ_007485
circRNAs within genes	1:220099980:220100032	1	220099980	220100032	cold_test_circ_006464	+	cds-cds	20863062;	cold_test_circ_006464	control_test_circ_006004
intergenic circRNAs	6:157350182:157369202	6	157350182	157369202	pollen_test_circ_000382	-	inter-inter		pollen_test_circ_000382
intergenic circRNAs	4:236882568:236883252	4	236882568	236883252	seedling_test_circ_000458	-	inter-inter		seedling_test_circ_000458	ovule_test_circ_001488	embryosac_test_circ_000627	pollen_test_circ_000416
intergenic circRNAs	10:36779165:36779387	10	36779165	36779387	stemdr_test_circ_000102	+	inter-inter		stemdr_test_circ_000102
circRNAs overlap with genes	4:233801221:233822291	4	233801221	233822291	seedlingc_test_circ_001650	+	utr5-cds	20857024;20861306;	seedlingc_test_circ_001650	seedlingd_test_circ_001779	seedling_test_circ_001343	cold_test_circ_000735	control_test_circ_002636	ear_test_circ_001831	shoot_test_circ_002505	tassel_test_circ_001838
intergenic circRNAs	5:54135764:54135874	5	54135764	54135874	stemctrl_test_circ_000727	-	inter-inter		stemctrl_test_circ_000727
circRNAs overlap with genes	7:298507:330171	7	298507	330171	pollen_test_circ_001743	+	inter-inter	20834813;	pollen_test_circ_001743
circRNAs within genes	1:76155766:76155894	1	76155766	76155894	leafdr_test_circ_002536	-	cds-cds	20866319;	leafdr_test_circ_002536
circRNAs within genes	3:223566567:223567271	3	223566567	223567271	Rctrl_test_circ_003656	+	utr3-utr3	20827767;	Rctrl_test_circ_003656	stemctrl_test_circ_003632
intergenic circRNAs	2:97302951:97303052	2	97302951	97303052	pollen_test_circ_001887	+	inter-inter		pollen_test_circ_001887
circRNAs overlap with genes	10:2048230:2115306	10	2048230	2115306	seedling_test_circ_000278	+	utr3-utr3	20871747;20873139;	seedling_test_circ_000278	ovule_test_circ_000907
circRNAs overlap with genes	10:2054233:2129544	10	2054233	2129544	Rctrl_test_circ_003626	-	cds-cds	20875347;20875783;	Rctrl_test_circ_003626
circRNAs within genes	1:80502507:80502648	1	80502507	80502648	leafdr_test_circ_000637	+	cds-utr3	20869660;	leafdr_test_circ_000637
circRNAs within genes	3:130829499:130829715	3	130829499	130829715	shoot_test_circ_000840	+	utr5-cds	20831176;	shoot_test_circ_000840
circRNAs within genes	2:233911727:233911878	2	233911727	233911878	ovule_test_circ_002145	-	cds-cds	20844024;	ovule_test_circ_002145
circRNAs overlap with genes	1:237463890:237487710	1	237463890	237487710	stemctrl_test_circ_002868	+	cds-inter	20867895;	stemctrl_test_circ_002868
circRNAs within genes	9:7309631:7309756	9	7309631	7309756	heat_test_circ_004339	+	cds-utr3	20837401;	heat_test_circ_004339
circRNAs within genes	8:114426698:114426914	8	114426698	114426914	root_test_circ_003751	-	cds-utr3	20850351;	root_test_circ_003751
circRNAs overlap with genes	2:186339522:186385980	2	186339522	186385980	pollen_test_circ_000870	-	inter-inter	20843701;	pollen_test_circ_000870
circRNAs within genes	7:46481301:46481404	7	46481301	46481404	cold_test_circ_001020	+	cds-cds	20832245;	cold_test_circ_001020
intergenic circRNAs	6:1334665:1334902	6	1334665	1334902	shoot_test_circ_002218	-	inter-inter		shoot_test_circ_002218
circRNAs within genes	10:24611552:24612194	10	24611552	24612194	pollen_test_circ_000944	-	cds-cds	20873201;	pollen_test_circ_000944
circRNAs overlap with genes	2:213362369:213366371	2	213362369	213366371	cold_test_circ_002245	+	intron-inter	20843530;	cold_test_circ_002245
intergenic circRNAs	8:173564937:173565249	8	173564937	173565249	pollen_test_circ_000701	-	inter-inter		pollen_test_circ_000701
circRNAs within genes	7:7414663:7415185	7	7414663	7415185	ovule_test_circ_000567	-	cds-cds	20832934;	ovule_test_circ_000567
circRNAs within genes	1:184242404:184242623	1	184242404	184242623	Rctrl_test_circ_000696	-	utr3-utr3	20869311;	Rctrl_test_circ_000696
circRNAs overlap with genes	9:120365301:120365411	9	120365301	120365411	leafdr_test_circ_001422	-	cds-inter	20838521;	leafdr_test_circ_001422	stemctrl_test_circ_000337
circRNAs within genes	4:172748893:172749332	4	172748893	172749332	tassel_test_circ_000338	+	utr5-cds	20860233;	tassel_test_circ_000338
circRNAs within genes	7:154266990:154267087	7	154266990	154267087	heat_test_circ_004188	-	cds-utr3	20834060;	heat_test_circ_004188
circRNAs within genes	1:248589151:248589340	1	248589151	248589340	seedlingd_test_circ_001182	-	cds-cds	20863627;	seedlingd_test_circ_001182
circRNAs within genes	10:84241504:84241645	10	84241504	84241645	stemdr_test_circ_003688	-	cds-cds	20874616;	stemdr_test_circ_003688
circRNAs within genes	8:115482001:115482216	8	115482001	115482216	ear_test_circ_000448	+	cds-utr3	20852318;	ear_test_circ_000448
intergenic circRNAs	1:178477275:178477483	1	178477275	178477483	cold_test_circ_000805	+	inter-inter		cold_test_circ_000805	control_test_circ_000763	heat_test_circ_000811
intergenic circRNAs	10:36779105:36779267	10	36779105	36779267	tassel_test_circ_001617	+	inter-inter		tassel_test_circ_001617
circRNAs within genes	5:168532892:168532994	5	168532892	168532994	Rdr_test_circ_001859	-	cds-cds	20879715;	Rdr_test_circ_001859	stemctrl_test_circ_001966	stemdr_test_circ_002218
circRNAs within genes	2:213580291:213580446	2	213580291	213580446	heat_test_circ_007579	-	cds-utr3	20844050;	heat_test_circ_007579
circRNAs within genes	6:166254813:166256497	6	166254813	166256497	ovule_test_circ_005129	+	cds-cds	20822435;	ovule_test_circ_005129
circRNAs within genes	6:58445825:58445896	6	58445825	58445896	control_test_circ_003395	-	cds-utr3	20823985;	control_test_circ_003395
intergenic circRNAs	1:202624948:202625068	1	202624948	202625068	root_test_circ_002285	-	inter-inter		root_test_circ_002285
intergenic circRNAs	4:161031406:161031522	4	161031406	161031522	ear_test_circ_001431	+	inter-inter		ear_test_circ_001431
intergenic circRNAs	6:140007434:140030326	6	140007434	140030326	seedling_test_circ_001551	-	inter-inter		seedling_test_circ_001551	ear_test_circ_002150	shoot_test_circ_002917
circRNAs overlap with genes	4:2256530:2326505	4	2256530	2326505	stemdr_test_circ_004014	+	intron-cds	20855338;20860522;	stemdr_test_circ_004014
intergenic circRNAs	8:149997178:149997878	8	149997178	149997878	seedlingd_test_circ_001234	+	inter-inter		seedlingd_test_circ_001234
intergenic circRNAs	10:36779153:36779477	10	36779153	36779477	stemdr_test_circ_000329	+	inter-inter		stemdr_test_circ_000329
circRNAs within genes	5:82444439:82445579	5	82444439	82445579	ovule_test_circ_004638	-	cds-cds	20880221;	ovule_test_circ_004638	embryosac_test_circ_001938
circRNAs overlap with genes	3:213940380:214004154	3	213940380	214004154	Rctrl_test_circ_001349	+	intron-cds	20828567;20829476;	Rctrl_test_circ_001349
intergenic circRNAs	2:5829983:5830224	2	5829983	5830224	ear_test_circ_001701	-	inter-inter		ear_test_circ_001701
intergenic circRNAs	1:288854812:288854922	1	288854812	288854922	control_test_circ_006228	-	inter-inter		control_test_circ_006228
circRNAs within genes	6:130964902:130965151	6	130964902	130965151	heat_test_circ_000592	-	cds-cds	20821025;	heat_test_circ_000592
circRNAs within genes	2:14222458:14222545	2	14222458	14222545	heat_test_circ_003778	+	cds-cds	20841655;	heat_test_circ_003778
intergenic circRNAs	10:35589759:35589876	10	35589759	35589876	leafctrl_test_circ_002324	-	inter-inter		leafctrl_test_circ_002324
circRNAs within genes	10:13170572:13175706	10	13170572	13175706	embryosac_test_circ_000359	-	utr5-cds	20874641;	embryosac_test_circ_000359
circRNAs within genes	10:83454251:83454376	10	83454251	83454376	stemdr_test_circ_000616	+	utr3-utr3	20874319;	stemdr_test_circ_000616
intergenic circRNAs	1:14486336:14486555	1	14486336	14486555	tassel_test_circ_000448	-	inter-inter		tassel_test_circ_000448
circRNAs overlap with genes	7:71938674:71956506	7	71938674	71956506	ovule_test_circ_000556	+	inter-cds	20832094;20833114;	ovule_test_circ_000556	embryosac_test_circ_000221
circRNAs within genes	10:24611676:24612255	10	24611676	24612255	pollen_test_circ_000677	+	cds-cds	20873735;	pollen_test_circ_000677
circRNAs within genes	3:156363802:156364854	3	156363802	156364854	tassel_test_circ_000993	+	intron-utr3	20831558;	tassel_test_circ_000993
circRNAs within genes	4:237521666:237521783	4	237521666	237521783	stemdr_test_circ_001056	-	cds-cds	20857624;	stemdr_test_circ_001056
intergenic circRNAs	10:36778666:36778799	10	36778666	36778799	stemdr_test_circ_002942	+	inter-inter		stemdr_test_circ_002942
circRNAs within genes	3:20426111:20426204	3	20426111	20426204	heat_test_circ_000537	-	cds-cds	20826459;	heat_test_circ_000537
circRNAs overlap with genes	1:264799474:264856309	1	264799474	264856309	seedling_test_circ_001060	-	cds-cds	20862095;20868447;20871091;	seedling_test_circ_001060
intergenic circRNAs	1:174635203:174635305	1	174635203	174635305	Rdr_test_circ_003051	+	inter-inter		Rdr_test_circ_003051
intergenic circRNAs	7:24716847:24716928	7	24716847	24716928	control_test_circ_005552	+	inter-inter		control_test_circ_005552
intergenic circRNAs	7:118310791:118310937	7	118310791	118310937	seedlingd_test_circ_000394	-	inter-inter		seedlingd_test_circ_000394
circRNAs within genes	2:127093153:127093362	2	127093153	127093362	Rctrl_test_circ_001991	-	cds-utr3	20848547;	Rctrl_test_circ_001991	root_test_circ_002144
intergenic circRNAs	8:84607199:84609506	8	84607199	84609506	seedling_test_circ_001217	-	inter-inter		seedling_test_circ_001217
circRNAs overlap with genes	2:232004546:232098757	2	232004546	232098757	stemctrl_test_circ_000305	+	cds-cds	20842823;20843792;20845831;	stemctrl_test_circ_000305
intergenic circRNAs	5:82444446:82445130	5	82444446	82445130	seedling_test_circ_000984	+	inter-inter		seedling_test_circ_000984
circRNAs within genes	7:143113978:143114124	7	143113978	143114124	cold_test_circ_007559	-	cds-utr3	20832911;	cold_test_circ_007559
circRNAs overlap with genes	5:146920354:146937579	5	146920354	146937579	seedlingd_test_circ_000729	-	cds-cds	20877182;20877821;20883223;	seedlingd_test_circ_000729	cold_test_circ_004335	control_test_circ_002122	heat_test_circ_002310	leafctrl_test_circ_000961	Rctrl_test_circ_001166	Rdr_test_circ_001080	stemctrl_test_circ_001150	ear_test_circ_000745	root_test_circ_003171	tassel_test_circ_000735	pollen_test_circ_000671
circRNAs overlap with genes	4:203482662:203537629	4	203482662	203537629	root_test_circ_001542	-	utr5-inter	20860565;	root_test_circ_001542
circRNAs within genes	5:215837377:215837512	5	215837377	215837512	leafdr_test_circ_000693	+	cds-cds	20883058;	leafdr_test_circ_000693
circRNAs overlap with genes	6:157734111:157816310	6	157734111	157816310	seedlingc_test_circ_001104	-	cds-cds	20820621;20821449;20822325;20824004;	seedlingc_test_circ_001104	seedlingd_test_circ_002247	seedling_test_circ_000907	ovule_test_circ_005667	embryosac_test_circ_001226	cold_test_circ_003759	control_test_circ_001461	heat_test_circ_007398	salt_test_circ_001497	UV_test_circ_000830	leafctrl_test_circ_001682	leafdr_test_circ_001470	Rctrl_test_circ_001931	Rdr_test_circ_001825	stemctrl_test_circ_001946	stemdr_test_circ_002180	ear_test_circ_001234	root_test_circ_002078	shoot_test_circ_001692	tassel_test_circ_001242	pollen_test_circ_001072
circRNAs within genes	6:94501886:94502250	6	94501886	94502250	seedlingd_test_circ_000832	-	cds-cds	20822931;	seedlingd_test_circ_000832
circRNAs within genes	1:20419728:20419908	1	20419728	20419908	seedlingd_test_circ_000385	-	cds-cds	20870047;	seedlingd_test_circ_000385
circRNAs within genes	4:2621631:2621852	4	2621631	2621852	shoot_test_circ_000668	+	cds-utr3	20856268;	shoot_test_circ_000668
intergenic circRNAs	2:230386064:230386358	2	230386064	230386358	pollen_test_circ_000485	+	inter-inter		pollen_test_circ_000485
intergenic circRNAs	4:236879397:236882974	4	236879397	236882974	seedling_test_circ_001538	-	inter-inter		seedling_test_circ_001538
circRNAs overlap with genes	5:191072303:191081896	5	191072303	191081896	seedling_test_circ_000243	+	cds-cds	20878942;20882754;	seedling_test_circ_000243
circRNAs within genes	9:23816248:23816344	9	23816248	23816344	heat_test_circ_003246	-	cds-cds	20837883;	heat_test_circ_003246
intergenic circRNAs	3:187535494:187535570	3	187535494	187535570	cold_test_circ_004211	-	inter-inter		cold_test_circ_004211
circRNAs within genes	10:4878076:4878195	10	4878076	4878195	root_test_circ_002855	+	intron-cds	20873042;	root_test_circ_002855
intergenic circRNAs	7:169095145:169095266	7	169095145	169095266	stemctrl_test_circ_001901	+	inter-inter		stemctrl_test_circ_001901
circRNAs within genes	1:250066278:250066460	1	250066278	250066460	seedlingd_test_circ_002079	+	cds-cds	20866668;	seedlingd_test_circ_002079
circRNAs within genes	4:21136743:21136872	4	21136743	21136872	stemdr_test_circ_000332	+	cds-cds	20858920;	stemdr_test_circ_000332
intergenic circRNAs	1:120193759:120194584	1	120193759	120194584	seedling_test_circ_000517	-	inter-inter		seedling_test_circ_000517
circRNAs within genes	2:198019421:198019545	2	198019421	198019545	shoot_test_circ_002567	+	cds-cds	20848149;	shoot_test_circ_002567
circRNAs within genes	4:236859961:236860417	4	236859961	236860417	seedling_test_circ_000220	-	cds-utr3	20857318;	seedling_test_circ_000220	ovule_test_circ_004321
circRNAs within genes	6:30254926:30255097	6	30254926	30255097	cold_test_circ_001345	-	cds-cds	20820693;	cold_test_circ_001345
circRNAs overlap with genes	7:116374422:116407432	7	116374422	116407432	seedlingc_test_circ_000523	+	intron-inter	20834172;20835004;	seedlingc_test_circ_000523	seedlingd_test_circ_000597	seedling_test_circ_000438	ovule_test_circ_001421	embryosac_test_circ_000595	cold_test_circ_001818	control_test_circ_001722	heat_test_circ_001875	salt_test_circ_001061	leafctrl_test_circ_000774	leafdr_test_circ_000709	Rctrl_test_circ_000952	Rdr_test_circ_000855	stemctrl_test_circ_000940	stemdr_test_circ_001084	ear_test_circ_000618	root_test_circ_000998	shoot_test_circ_000818	tassel_test_circ_000593
intergenic circRNAs	10:36779363:36779477	10	36779363	36779477	leafctrl_test_circ_002072	+	inter-inter		leafctrl_test_circ_002072	stemdr_test_circ_001945
circRNAs within genes	6:160623292:160623539	6	160623292	160623539	heat_test_circ_002717	+	cds-cds	20823204;	heat_test_circ_002717
intergenic circRNAs	10:80407927:80409622	10	80407927	80409622	heat_test_circ_007904	+	inter-inter		heat_test_circ_007904
circRNAs overlap with genes	2:232883093:232907375	2	232883093	232907375	tassel_test_circ_001263	+	utr5-utr5	20844588;20846721;	tassel_test_circ_001263
intergenic circRNAs	6:145990378:145990621	6	145990378	145990621	cold_test_circ_002966	+	inter-inter		cold_test_circ_002966
intergenic circRNAs	10:142597786:142618784	10	142597786	142618784	stemdr_test_circ_003104	+	inter-inter		stemdr_test_circ_003104
intergenic circRNAs	3:59841881:59842371	3	59841881	59842371	root_test_circ_004087	-	inter-inter		root_test_circ_004087
circRNAs overlap with genes	3:211807376:211865471	3	211807376	211865471	leafctrl_test_circ_000199	-	cds-cds	20825691;20827542;	leafctrl_test_circ_000199
circRNAs within genes	5:215059501:215059655	5	215059501	215059655	ear_test_circ_001824	+	cds-cds	20880905;	ear_test_circ_001824
circRNAs within genes	7:174103043:174103145	7	174103043	174103145	stemctrl_test_circ_003813	-	intron-intron	20836057;	stemctrl_test_circ_003813
intergenic circRNAs	8:119906133:119906217	8	119906133	119906217	control_test_circ_001664	+	inter-inter		control_test_circ_001664
circRNAs overlap with genes	10:1919941:1934193	10	1919941	1934193	seedling_test_circ_000758	-	cds-cds	20873498;20875506;	seedling_test_circ_000758
intergenic circRNAs	5:199593341:199593447	5	199593341	199593447	seedlingc_test_circ_000737	-	inter-inter		seedlingc_test_circ_000737
circRNAs within genes	2:14222620:14222781	2	14222620	14222781	heat_test_circ_003383	+	utr3-utr3	20841655;	heat_test_circ_003383
circRNAs within genes	4:170010587:170011756	4	170010587	170011756	root_test_circ_003084	-	cds-cds	20859703;	root_test_circ_003084
circRNAs within genes	6:36089727:36089850	6	36089727	36089850	seedlingd_test_circ_000545	+	cds-cds	20819775;	seedlingd_test_circ_000545
intergenic circRNAs	3:215466900:215467010	3	215466900	215467010	leafctrl_test_circ_000047	+	inter-inter		leafctrl_test_circ_000047
intergenic circRNAs	8:70797636:70797765	8	70797636	70797765	stemctrl_test_circ_001772	+	inter-inter		stemctrl_test_circ_001772
circRNAs within genes	5:186677857:186678004	5	186677857	186678004	stemdr_test_circ_001805	-	cds-cds	20877333;	stemdr_test_circ_001805
circRNAs within genes	2:203137913:203139217	2	203137913	203139217	cold_test_circ_005206	+	cds-cds	20848193;	cold_test_circ_005206
circRNAs overlap with genes	1:39843577:39893260	1	39843577	39893260	ear_test_circ_000128	+	utr5-inter	20862364;20862473;20865089;20866768;	ear_test_circ_000128
circRNAs within genes	4:230734287:230734521	4	230734287	230734521	root_test_circ_001461	+	utr3-utr3	20858641;	root_test_circ_001461
circRNAs within genes	7:153713028:153713214	7	153713028	153713214	root_test_circ_002990	+	cds-cds	20834118;	root_test_circ_002990
intergenic circRNAs	10:36778666:36778787	10	36778666	36778787	leafctrl_test_circ_000100	+	inter-inter		leafctrl_test_circ_000100	stemctrl_test_circ_000111	stemdr_test_circ_000136	shoot_test_circ_000099
circRNAs within genes	8:164933400:164933535	8	164933400	164933535	ear_test_circ_001027	+	cds-cds	20851636;	ear_test_circ_001027
circRNAs overlap with genes	8:163116328:163182810	8	163116328	163182810	seedlingc_test_circ_001766	+	cds-cds	20850244;20852639;20854361;	seedlingc_test_circ_001766	seedlingd_test_circ_001881	seedling_test_circ_001411	ovule_test_circ_004673	embryosac_test_circ_001950	control_test_circ_005549	leafdr_test_circ_002324	Rctrl_test_circ_002446	Rdr_test_circ_002885	stemctrl_test_circ_003009	stemdr_test_circ_003416	ear_test_circ_001942	root_test_circ_000283
circRNAs within genes	4:179822611:179822730	4	179822611	179822730	heat_test_circ_004345	-	cds-cds	20859930;	heat_test_circ_004345
circRNAs within genes	3:141566577:141566739	3	141566577	141566739	ovule_test_circ_000279	+	cds-cds	20826094;	ovule_test_circ_000279	embryosac_test_circ_000122
circRNAs overlap with genes	2:44188671:44195572	2	44188671	44195572	seedlingc_test_circ_000988	-	cds-cds	20842380;20847966;	seedlingc_test_circ_000988	seedling_test_circ_000814	cold_test_circ_003403	control_test_circ_003177	Rctrl_test_circ_001740	Rdr_test_circ_001643
intergenic circRNAs	5:74648059:74649607	5	74648059	74649607	seedling_test_circ_000670	+	inter-inter		seedling_test_circ_000670
intergenic circRNAs	1:267532307:267532578	1	267532307	267532578	seedlingd_test_circ_000975	+	inter-inter		seedlingd_test_circ_000975
intergenic circRNAs	1:202625008:202625200	1	202625008	202625200	root_test_circ_001984	-	inter-inter		root_test_circ_001984
circRNAs within genes	10:76224274:76224385	10	76224274	76224385	Rctrl_test_circ_000535	-	utr3-utr3	20872026;	Rctrl_test_circ_000535
circRNAs overlap with genes	2:24333628:24372756	2	24333628	24372756	seedlingc_test_circ_001006	+	inter-cds	20841752;20845067;	seedlingc_test_circ_001006	seedlingd_test_circ_001098	ovule_test_circ_002672	embryosac_test_circ_001756	cold_test_circ_003485	control_test_circ_003257	heat_test_circ_003577	salt_test_circ_001244	UV_test_circ_000686	leafctrl_test_circ_001540	leafdr_test_circ_001353	Rctrl_test_circ_001781	Rdr_test_circ_002576	stemctrl_test_circ_001790	stemdr_test_circ_002005	ear_test_circ_001133	root_test_circ_001918	shoot_test_circ_001567	tassel_test_circ_001155	pollen_test_circ_000992
circRNAs within genes	2:213580291:213580450	2	213580291	213580450	heat_test_circ_001354	-	cds-utr3	20844050;	heat_test_circ_001354
circRNAs within genes	4:236860026:236860254	4	236860026	236860254	ovule_test_circ_003937	-	cds-utr3	20857318;	ovule_test_circ_003937
circRNAs overlap with genes	1:296169665:296221833	1	296169665	296221833	seedlingc_test_circ_001410	+	utr5-inter	20863344;20864639;20869186;	seedlingc_test_circ_001410	seedlingd_test_circ_001530	seedling_test_circ_001159	ovule_test_circ_003790	cold_test_circ_004849	control_test_circ_004503	heat_test_circ_004979	salt_test_circ_000754	UV_test_circ_000420	leafctrl_test_circ_002127	leafdr_test_circ_001867	Rctrl_test_circ_002460	Rdr_test_circ_002772	stemctrl_test_circ_002905	stemdr_test_circ_002769	ear_test_circ_001577	root_test_circ_002650	shoot_test_circ_002145	tassel_test_circ_001595
intergenic circRNAs	3:224481143:224481255	3	224481143	224481255	Rdr_test_circ_003651	-	inter-inter		Rdr_test_circ_003651
circRNAs overlap with genes	5:194560185:194629542	5	194560185	194629542	Rdr_test_circ_000800	-	cds-cds	20882067;20882549;	Rdr_test_circ_000800
circRNAs within genes	1:233330341:233330452	1	233330341	233330452	Rctrl_test_circ_002328	-	cds-cds	20871587;	Rctrl_test_circ_002328
circRNAs within genes	2:111203732:111203840	2	111203732	111203840	heat_test_circ_003151	-	cds-cds	20843644;	heat_test_circ_003151
circRNAs within genes	5:146884331:146884484	5	146884331	146884484	stemdr_test_circ_002038	-	cds-cds	20879702;	stemdr_test_circ_002038
intergenic circRNAs	3:216006032:216007740	3	216006032	216007740	pollen_test_circ_001481	-	inter-inter		pollen_test_circ_001481
circRNAs within genes	1:278131198:278131321	1	278131198	278131321	tassel_test_circ_000729	+	cds-cds	20864844;	tassel_test_circ_000729
circRNAs within genes	2:102139087:102139241	2	102139087	102139241	tassel_test_circ_002381	-	utr5-cds	20843583;	tassel_test_circ_002381
intergenic circRNAs	9:37287390:37287546	9	37287390	37287546	embryosac_test_circ_002092	+	inter-inter		embryosac_test_circ_002092	shoot_test_circ_002841
circRNAs overlap with genes	3:206845100:206871441	3	206845100	206871441	Rctrl_test_circ_001335	-	inter-inter	20826908;20830646;	Rctrl_test_circ_001335	Rdr_test_circ_001267
[truncated: 1,718 more rows]
