# Supplementary material for: Genome-wide identification and functional analysis of circRNAs in Zea mays
Source: PLoS One. 2018 Dec 11;13(12):e0202375. doi: 10.1371/journal.pone.0202375 (PMC6289457; doi:10.1371/journal.pone.0202375)
Supplement: S2 Table — (XLS) [file pone.0202375.s006.xls]

## Sheet: Sheet1
S2 Table. Alternative circularization phenomenon and whether the backsplice site is annotated.
parent gene	circRNA coors	annotated exon boundaries
20819775	6:36089727:36089850	one
	6:36089721:36089775	no
20819822	6:155515611:155515775	no
20819828	6:145323732:145323825	no
20819830	6:58267259:58267488	no
20819873	6:112816800:112817000	no
20819979	6:120506366:120506632	no
20819986	6:57397104:57397990	no
20820056	6:147725957:147726091	two
20820080	6:162884180:162884236	no
20820127	6:4612210:4612322	no
20820133	6:139277635:139277779	no
20820213	6:68994775:68994904	one
20820340	6:135215007:135215280	no
20820445	6:80946160:80946287	no
20820526	6:8676913:8676982	no
20820693	6:30254911:30255068	no
	6:30254926:30255097	no
20820952	6:88746567:88746801	no
	6:88746132:88746288	no
	6:88746672:88746770	no
20821022	6:118602887:118604012	two
20821025	6:130964902:130965151	no
20821046	6:104982893:104983067	one
20821182	6:25544903:25545011	no
20821202	6:98774110:98774242	no
20821288	6:139879812:139879963	no
	6:139879870:139880006	no
20821308	6:43096574:43096890	one
20821369	6:24282017:24282097	no
20821567	6:118853234:118853348	no
20821660	6:158456194:158456996	two
20821784	6:154077413:154077574	no
20821812	6:114754175:114754314	no
20821821	6:168094406:168094490	no
20821849	6:155464522:155464753	no
20821885	6:92813619:92813730	no
	6:92813612:92813724	no
20821972	6:79193981:79194152	one
20822036	6:2447647:2447744	one
20822069	6:92994265:92994425	no
20822160	6:104496838:104497009	no
	6:104498365:104498496	no
20822297	6:157770896:157774556	no
20822359	6:168440208:168440587	no
20822396	6:161966761:161967004	one
20822435	6:166254813:166256497	no
20822615	6:7158450:7158719	one
20822698	6:147902277:147902563	two
20822732	6:164901674:164901803	no
	6:164901635:164901803	no
20822735	6:118312597:118312739	no
20822828	6:97112150:97112331	no
20822836	6:163974443:163974617	no
20822892	6:110388348:110388435	one
20822931	6:94501886:94502250	one
20822980	6:159851481:159851634	no
20823124	6:114740375:114740753	one
20823132	6:140916227:140916347	one
20823198	6:107474181:107474470	no
20823204	6:160622007:160622192	no
	6:160624356:160624509	no
	6:160624152:160624336	no
	6:160623292:160623539	no
	6:160622271:160622333	no
	6:160623488:160623623	no
	6:160624255:160624317	no
	6:160624170:160624336	no
	6:160624152:160624273	no
	6:160624399:160624527	no
	6:160622627:160622680	one
	6:160624204:160624336	no
20823256	6:71014563:71015001	no
20823340	6:117104166:117104343	no
	6:117104170:117104343	no
	6:117105007:117105067	one
20823420	6:72868881:72868999	no
20823481	6:157481770:157482126	no
20823535	6:130232555:130232729	one
20823541	6:7150181:7152457	no
20823585	6:154345639:154345949	one
20823589	6:130348479:130348734	no
	6:130348666:130348734	no
	6:130348508:130348734	no
	6:130348494:130348734	no
	6:130348505:130348734	no
20823762	6:145990306:145990429	one
	6:145988051:145988372	one
	6:145987238:145987517	one
	6:145990306:145990573	one
	6:145988369:145988610	no
	6:145989591:145989809	no
	6:145987646:145987914	no
	6:145989857:145990108	no
	6:145989384:145989595	no
	6:145989380:145989597	no
	6:145987646:145987923	one
	6:145989256:145989418	two
	6:145989384:145989649	no
	6:145989591:145989863	no
	6:145989374:145989649	no
20823902	6:83781070:83781225	one
20823916	6:147488865:147489116	no
20823922	6:133198229:133198283	no
20823985	6:58445825:58445896	no
	6:58445676:58445847	no
20823990	6:91437716:91437945	no
20823994	6:164374897:164375104	no
20824026	6:54213634:54213715	no
	6:54213474:54213604	no
20824043	6:107098798:107100556	one
20824178	6:167434780:167435230	no
20824264	6:157025682:157026301	no
20824296	6:31869459:31869731	no
20824329	6:113559925:113560009	no
	6:113560063:113560207	no
	6:113559925:113560063	one
	6:113559967:113560102	no
20824367	6:102760592:102762056	no
	6:102761942:102762056	no
20824370	6:162308700:162308973	no
20824416	6:24611207:24611369	no
20824440	6:107883450:107884413	no
20824560	6:156520550:156520649	one
	6:156520734:156520788	two
20824582	6:156523353:156523476	no
20824604	6:151486725:151486847	one
20824747	6:167575492:167575945	no
20824825	6:127374662:127374768	one
20824853	6:146231043:146231158	no
20824915	6:9204312:9204495	one
20824976	6:142646845:142646967	no
20825019	3:158525216:158525515	no
20825051	3:177684199:177684597	one
20825101	3:13277402:13277516	no
20825172	3:49864643:49864780	no
20825203	3:83042482:83042689	no
20825254	3:54252613:54252716	no
20825264	3:230438028:230438137	no
20825358	3:4445127:4445256	no
20825441	3:181108374:181108526	no
	3:181108681:181108732	no
	3:181108374:181108567	no
	3:181108555:181108684	no
	3:181108374:181108561	no
20825487	3:202943566:202943690	one
	3:202943794:202943925	one
20825491	3:32240615:32240767	no
	3:32240974:32241127	two
20825566	3:20642558:20642743	no
	3:20642273:20642459	no
20825609	3:23012601:23012712	no
20825624	3:136322333:136322553	no
20825669	3:163993745:163993886	no
20825775	3:165724551:165725225	no
20825979	3:141269398:141271450	two
20826094	3:141565881:141567129	two
	3:141565305:141566334	one
	3:141564388:141567129	two
	3:141565881:141566028	two
	3:141564939:141566096	one
	3:141565594:141567129	two
	3:141565305:141566739	one
	3:141566172:141566334	two
	3:141566577:141566739	two
	3:141566172:141566739	two
	3:141565305:141566028	one
20826164	3:185757179:185757311	one
20826213	3:3843846:3844040	no
20826376	3:198568641:198568849	no
20826378	3:106339323:106339573	no
20826386	3:221157734:221157855	no
20826459	3:20425919:20426042	no
	3:20426267:20426482	no
	3:20425997:20426129	no
	3:20425892:20425947	no
	3:20426111:20426204	no
	3:20426042:20426249	no
	3:20426111:20426249	no
	3:20426111:20426255	no
	3:20426267:20426485	no
20826476	3:46178794:46178902	no
20826562	3:147398664:147399081	no
20826570	3:190928268:190929236	no
20826592	3:219472625:219472751	no
20826628	3:158354521:158354593	no
20826654	3:194010716:194010956	no
20826680	3:200432359:200432568	no
20826681	3:8884892:8885040	no
	3:8885443:8885549	no
	3:8884919:8885136	no
20826690	3:28821591:28821822	no
20826727	3:7081743:7081869	no
20826736	3:216271073:216271264	no
20826908	3:206864163:206864850	no
20826970	3:7276541:7276766	one
20826982	3:182281113:182281241	no
20827107	3:146650286:146650415	no
20827176	3:177995033:177995183	no
20827216	3:179264849:179264907	no
20827240	3:224483185:224483317	one
20827312	3:20588932:20589140	no
20827361	3:153926232:153926357	no
20827404	3:210135429:210135533	no
20827574	3:170281222:170281381	no
20827767	3:223566567:223567277	one
	3:223566567:223567271	two
20827916	3:154667770:154667920	no
20827939	3:179073359:179073482	no
20827950	3:222623279:222623453	no
20827970	3:230008404:230012421	two
	3:230010142:230014431	two
20828061	3:23904907:23905019	no
20828089	3:221635645:221635762	one
20828165	3:147745287:147745446	no
20828204	3:184281221:184281850	no
20828238	3:179640591:179642163	no
20828250	3:127514265:127514379	no
20828255	3:182418333:182418434	no
20828276	3:187291900:187325356	one
	3:187291900:187326074	one
	3:187291900:187329194	one
20828280	3:58714718:58717995	no
20828292	3:122381160:122381277	no
20828316	3:212009586:212009721	no
20828415	3:182041961:182042070	no
20828496	3:193613559:193613684	no
20828585	3:168012171:168012288	no
20828641	3:145476965:145477129	no
20828646	3:25866312:25866363	no
20828684	3:215468568:215471240	two
	3:215468345:215470362	two
	3:215471817:215472030	one
	3:215467186:215469811	no
	3:215467603:215470145	two
	3:215467369:215469860	two
	3:215469811:215470091	no
	3:215467129:215469624	two
20828717	3:220133840:220133976	one
20828736	3:216007242:216007965	no
	3:216006804:216007833	no
	3:216007332:216007755	no
	3:216007539:216007965	no
	3:216006756:216007539	no
	3:216006789:216007815	one
	3:216007755:216008043	no
	3:216007260:216007833	no
	3:216007310:216007883	no
	3:216006789:216007272	one
	3:216007075:216007599	no
	3:216006759:216007770	no
	3:216007607:216007883	no
	3:216007557:216007833	no
	3:216006756:216007815	no
	3:216007683:216007833	no
	3:216007332:216008043	no
	3:216007020:216007242	no
	3:216007453:216007875	no
	3:216007410:216007833	no
	3:216006927:216008025	no
	3:216006744:216006960	no
	3:216007213:216008025	no
	3:216007242:216007539	no
	3:216007770:216007920	no
	3:216007453:216007599	no
	3:216007170:216007833	no
	3:216007129:216007725	no
	3:216007242:216007815	no
	3:216007842:216007995	no
	3:216007539:216007815	no
	3:216007213:216007875	no
20828840	3:194424856:194425039	no
20828949	3:223691196:223691315	no
20829000	3:52243206:52243320	no
20829076	3:131014451:131014700	no
20829084	3:205264129:205264252	no
20829151	3:197393243:197393453	no
20829191	3:87785020:87785142	no
20829313	3:194338160:194339573	no
20829345	3:33569705:33569983	no
20829463	3:220746123:220746180	one
20829494	3:195116161:195117130	two
20829557	3:20534267:20534322	no
	3:20534260:20534316	no
	3:20534683:20534849	no
	3:20534391:20534547	no
	3:20534683:20534870	no
20829571	3:211987081:211987201	no
20829585	3:211727990:211728179	no
20829639	3:15057648:15057820	no
20829764	3:135219520:135219636	no
20829887	3:37356933:37358311	two
20829999	3:212697635:212697737	no
	3:212698927:212699194	no
20830015	3:215660470:215660651	no
20830066	3:30948427:30948520	no
20830096	3:220855485:220855899	no
20830110	3:35753198:35753354	no
20830153	3:147292296:147292347	no
20830211	3:101961206:101961985	no
20830289	3:188535873:188536042	one
20830295	3:138645127:138645346	no
20830413	3:218836225:218836342	no
	3:218836886:218836998	no
20830524	3:118170611:118172098	no
20830630	3:206336043:206336191	no
20830684	3:126462517:126462651	no
	3:126462517:126462706	no
	3:126461392:126461836	no
	3:126461392:126461497	no
20830751	3:32403547:32403677	no
20830785	3:178989203:178989306	no
	3:178989222:178989354	one
20830791	3:8541999:8542110	no
20830794	3:165634958:165635325	no
20830802	3:9869484:9869637	one
20830998	3:155961091:155961144	one
20831014	3:227194195:227194388	no
	3:227193419:227193497	no
20831102	3:224463586:224463896	no
20831124	3:16087753:16087858	no
20831148	3:174825335:174825433	no
	3:174825876:174826014	no
	3:174825876:174826031	no
20831176	3:130829502:130829715	no
	3:130829499:130829715	no
20831240	3:188329318:188329457	no
20831266	3:193097041:193097922	two
20831285	3:185550556:185550711	no
20831448	3:135594890:135595091	one
	3:135595037:135595146	one
20831558	3:156363802:156364854	no
20831574	3:156485102:156485409	no
	3:156484006:156484163	no
20831578	3:64460176:64460392	one
20831740	7:152824091:152824208	no
20831788	7:75138148:75138327	no
20831869	7:174340722:174340860	no
	7:174340674:174340812	no
20831947	7:172743559:172743646	no
	7:172743502:172743658	no
	7:172743559:172743658	no
20832009	7:169407529:169407691	no
20832028	7:145980809:145980959	no
	7:145980779:145980929	no
20832082	7:129966869:129967059	no
	7:129968737:129968991	no
	7:129968732:129968993	no
	7:129969078:129969371	one
	7:129968732:129968977	no
	7:129968057:129968217	one
	7:129967271:129967469	no
	7:129967470:129967679	no
	7:129967028:129967245	no
	7:129967050:129967196	no
20832089	7:141902990:141903302	no
20832115	7:123479181:123479337	no
	7:123477845:123478030	no
20832135	7:163575628:163575751	no
20832245	7:46478921:46479005	no
	7:46478915:46481260	no
	7:46481301:46481404	one
	7:46478915:46479005	no
20832262	7:130650177:130651129	two
20832270	7:5335791:5336001	no
20832306	7:32248132:32250148	one
20832331	7:27422186:27422346	no
20832352	7:138594264:138594524	no
20832415	7:1141254:1141413	no
	7:1140982:1141069	no
20832467	7:38025724:38025965	one
	7:38026019:38026088	no
20832486	7:4795904:4796022	one
	7:4795541:4795655	no
20832535	7:20620461:20620950	no
20832676	7:164956663:164956747	no
20832750	7:140405366:140405483	two
20832758	7:158930839:158931052	no
20832818	7:83271661:83271842	no
20832851	7:172926600:172926813	no
	7:172926649:172926846	no
20832864	7:19052754:19052863	no
	7:19052754:19052968	no
20832911	7:143113978:143114124	no
20832933	7:157601084:157601198	no
20832934	7:7414663:7414907	no
	7:7414663:7414988	no
	7:7414702:7414972	no
	7:7414663:7415185	no
20833041	7:152833032:152833167	no
20833061	7:34171334:34171581	no
20833071	7:71326471:71326582	no
20833079	7:169937025:169937097	no
20833135	7:99848905:99848998	no
	7:99848837:99848970	no
20833181	7:46662882:46663488	no
20833375	7:18610246:18610648	no
20833501	7:138094948:138095087	two
20833529	7:158935678:158935731	no
	7:158935570:158935720	no
	7:158934933:158935197	no
	7:158935570:158935725	no
20833541	7:40113896:40114064	one
20833578	7:13174586:13176365	no
20833677	7:141647922:141648027	one
20833713	7:137615413:137615584	no
20833741	7:4705351:4705459	no
20833781	7:164949594:164949729	no
	7:164949687:164949936	one
	7:164949525:164949672	no
20833806	7:71156315:71156420	no
20833846	7:8569640:8569838	no
20833891	7:154419819:154419971	no
20833895	7:83765234:83765422	no
	7:83765463:83765637	no
	7:83765280:83765422	no
20834004	7:8466231:8466314	no
	7:8466114:8466198	no
20834011	7:150911348:150912041	one
20834018	7:141595819:141596114	no
20834039	7:110984201:110984635	no
20834060	7:154266990:154267087	no
	7:154267198:154267448	one
20834079	7:131787053:131787250	no
	7:131787049:131787183	no
	7:131787049:131787250	no
	7:131785813:131785864	no
	7:131785726:131785873	no
	7:131787058:131787183	no
	7:131787205:131787324	no
20834085	7:140348206:140348258	no
	7:140348113:140348258	no
20834103	7:147773144:147774246	two
	7:147771957:147773040	two
	7:147774362:147775462	two
20834118	7:153713028:153713214	one
20834133	7:165385087:165385489	no
	7:165385472:165385835	no
20834159	7:134012597:134012860	one
20834212	7:162323696:162323798	no
20834229	7:50150645:50150696	no
20834319	7:43326057:43326806	two
20834429	7:175518654:175518826	no
20834537	7:172582197:172582308	no
	7:172580899:172581036	no
	7:172583450:172583639	one
	7:172583471:172583546	no
	7:172583450:172583546	one
20834611	7:157570108:157570189	no
20834682	7:152776887:152776989	no
20834784	7:167824324:167824619	no
	7:167824235:167824370	no
	7:167824376:167824616	no
20834794	7:142183175:142184065	one
20834811	7:170963680:170963731	no
20834855	7:147057220:147057350	no
	7:147057644:147057812	no
	7:147058031:147058219	no
	7:147057232:147057350	no
	7:147057214:147057348	no
	7:147057644:147057701	no
20834877	7:170246444:170246548	no
20834919	7:41332365:41332521	one
20834953	7:990793:990933	no
20835257	7:121022577:121022770	no
20835351	7:50127911:50128213	no
20835485	7:171632239:171633232	no
	7:171632342:171632666	one
20835522	7:80807769:80807949	no
20835613	7:169330929:169331021	no
20835619	7:140811436:140811691	no
20835878	7:5129388:5129534	no
20835892	7:13979727:13980545	no
20835934	7:84280616:84281089	no
20836023	7:9900544:9900775	no
20836033	7:175637183:175637636	no
20836057	7:174103043:174103145	no
20836079	7:157387648:157387766	no
20836110	7:154472718:154472829	no
20836126	7:163002731:163002907	no
20836136	7:149565439:149565540	no
20836182	7:143216681:143217521	no
20836209	7:165015776:165015896	no
20836230	7:129263874:129264436	no
20836335	7:39873991:39874045	no
20836378	7:137824574:137824688	no
20836401	7:165835775:165835905	no
20836432	7:166390079:166390278	no
20836621	7:155072016:155072271	two
20836678	7:108303620:108303855	no
20836683	7:130784679:130785023	no
20836822	9:129409552:129409663	no
20836857	9:130212164:130212826	no
20836938	9:87984189:87984331	no
20836981	9:155861509:155861708	no
20837007	9:143330280:143330343	no
20837025	9:92870281:92870384	one
20837085	9:61299603:61299704	no
	9:61299079:61299414	one
	9:61299307:61299392	no
	9:61298811:61299103	no
20837089	9:106880292:106880436	no
20837100	9:109689767:109689900	no
20837160	9:110713899:110715577	no
20837223	9:2338866:2339014	one
20837224	9:139192291:139192447	no
20837246	9:47451471:47451858	no
	9:47451736:47451858	no
	9:47448634:47448748	no
20837278	9:133218194:133218253	one
20837290	9:147354601:147354786	no
20837330	9:146459273:146459432	no
	9:146457702:146457850	no
	9:146457752:146457883	no
20837401	9:7309631:7309756	no
	9:7309631:7309707	no
	9:7308328:7308500	no
	9:7309631:7309774	no
20837517	9:152751390:152751964	one
20837525	9:88108342:88108453	no
	9:88108315:88108441	no
20837656	9:133888889:133889045	one
	9:133888894:133889083	no
20837824	9:140521433:140521486	one
	9:140522595:140522649	no
20837866	9:15906360:15906493	no
20837883	9:23815523:23815631	no
	9:23816248:23816344	no
20837898	9:155578212:155578518	no
20838117	9:150204174:150204775	no
20838141	9:123599380:123599559	no
20838176	9:3907307:3907409	no
20838225	9:153561638:153561703	one
20838246	9:11500608:11500994	no
20838332	9:140353618:140353792	no
	9:140353996:140354139	no
	9:140354002:140354139	no
	9:140353618:140353798	no
	9:140353735:140353798	no
	9:140353945:140354122	no
	9:140353945:140354139	no
	9:140354008:140354139	no
20838351	9:92345358:92345493	no
20838499	9:136867464:136868758	no
20838735	9:148079825:148089094	two
	9:148078090:148087602	two
	9:148078413:148087883	two
20838767	9:26602771:26602922	no
20838782	9:77308827:77308999	no
20838815	9:120079685:120081284	no
20838854	9:10008391:10011533	no
20838941	9:96449141:96449261	no
20838945	9:43499310:43499412	no
	9:43499226:43499445	no
20839117	9:127854734:127854851	no
20839159	9:127488882:127489009	no
20839163	9:115497586:115497906	two
20839167	9:27953573:27953825	no
	9:27953760:27953927	no
20839258	9:136479095:136479204	no
20839460	9:58451495:58451594	no
	9:58451492:58451594	no
	9:58451498:58451606	no
20839510	9:71691343:71702219	two
20839572	9:25256424:25256614	no
	9:25256242:25256631	no
20839630	9:95446972:95449252	one
20839649	9:136301005:136301241	no
20839683	9:33139457:33139570	no
	9:33138374:33138887	no
20839792	9:138433391:138433535	no
20839850	9:109317612:109317777	no
20839881	9:22324065:22324846	no
	9:22325338:22325706	one
20839918	9:101477082:101477277	no
	9:101477018:101477090	no
	9:101477082:101477265	no
	9:101476914:101477112	no
	9:101476879:101477062	no
20840002	9:22104732:22104966	no
20840064	9:15614001:15614115	no
20840069	9:22657286:22657428	no
20840082	9:155286355:155286459	one
20840092	9:57339872:57340061	no
20840132	9:138979795:138979939	no
20840135	9:152637106:152637247	one
20840184	9:129078486:129078592	no
20840203	9:2119297:2119565	no
20840279	9:19233227:19233374	no
20840427	9:23529298:23529401	no
20840527	9:119430533:119430776	no
20840577	9:139511146:139511328	no
	9:139513819:139513882	no
	9:139513657:139513822	no
	9:139513426:139513546	no
	9:139513495:139513546	no
	9:139512820:139512952	no
	9:139513850:139513930	no
	9:139513654:139513822	no
20840581	9:56424175:56424907	two
20840610	9:87131968:87132158	no
20840630	9:11083774:11084246	two
	9:11081023:11083834	no
20840754	9:25923280:25924033	no
	9:25923901:25924219	one
	9:25924216:25924349	no
20840778	9:25522404:25522572	no
20840804	9:19610694:19610835	no
20840844	9:11741683:11741881	one
20840850	9:7187462:7187600	no
20840872	9:82283072:82283325	no
	9:82283072:82283237	no
	9:82283072:82283288	no
	9:82283072:82283285	no
	9:82283072:82283320	no
	9:82283396:82283534	no
	9:82283725:82283799	no
20841016	9:19035200:19035315	no
20841032	9:138609199:138609307	no
20841095	9:115320979:115321230	no
	9:115325182:115325267	no
20841214	9:125723815:125723916	no
20841229	9:107792856:107793055	two
20841265	9:9385329:9385669	no
20841269	9:83487051:83487576	no
20841270	9:28607490:28607556	no
20841315	9:7771650:7771713	no
	9:7771334:7771517	no
20841378	9:97539559:97540385	no
20841386	9:61863625:61863819	no
20841394	9:142470456:142470594	two
20841461	9:153736924:153737068	no
20841469	9:139196079:139196142	no
20841655	2:14222557:14222755	no
	2:14222602:14222781	no
	2:14222458:14222545	no
	2:14222608:14222755	no
	2:14222611:14222755	no
	2:14222596:14222781	no
	2:14222605:14222755	no
	2:14222599:14222781	no
	2:14222605:14222781	no
	2:14222593:14222755	no
	2:14222602:14222755	no
	2:14222620:14222781	no
	2:14222599:14222755	no
	2:14222614:14222781	no
20841804	2:193410964:193412834	two
20841811	2:169557564:169557882	one
	2:169557622:169557882	one
	2:169557676:169557882	one
	2:169557564:169557622	no
	2:169557559:169557612	no
20841819	2:22033207:22035574	two
20841914	2:149341417:149341556	no
20841918	2:164889629:164889730	one
20841972	2:62924269:62924431	no
	2:62923979:62924431	no
20842004	2:53844617:53844884	no
	2:53844617:53844746	no
	2:53845511:53845656	no
	2:53844691:53844793	no
	2:53844617:53844806	no
	2:53844617:53844755	no
20842156	2:723262:723365	one
20842185	2:214507769:214507898	one
20842218	2:233675906:233676402	no
20842223	2:55483055:55483158	no
20842278	2:128043568:128043698	no
20842344	2:22993980:22994466	one
20842448	2:4893371:4893425	one
20842502	2:229675881:229676052	two
20842511	2:219390346:219391401	one
	2:219391369:219391422	no
20842616	2:209833293:209833576	no
20842642	2:228897554:228897920	no
20842666	2:192412940:192413229	no
	2:192412924:192413215	no
20842738	2:102751450:102752514	no
20842841	2:6641588:6641708	no
	2:6641731:6641792	no
	2:6641590:6641695	no
20842869	2:17583914:17584060	no
20842937	2:42257387:42257575	no
	2:42257339:42257575	no
20842989	2:224064469:224064670	no
20843054	2:9998505:9998667	no
20843147	2:14541740:14541803	no
20843197	2:30588099:30588257	no
20843199	2:231371198:231371308	no
20843221	2:153942323:153942428	no
20843353	2:13862212:13862479	no
	2:13857643:13857801	one
20843390	2:17348702:17355197	no
20843487	2:4624444:4624580	no
20843489	2:36600755:36600860	two
20843583	2:102139087:102139241	no
	2:102137682:102137810	no
20843644	2:111202998:111203100	one
	2:111202807:111203097	no
	2:111203732:111203840	one
20843714	2:7859745:7859966	no
20843830	2:225019690:225019816	no
20843844	2:215091498:215091605	two
20843879	2:236796197:236796416	no
20843880	2:211773237:211773341	no
20843905	2:223976975:223977159	no
20843971	2:235796380:235796611	no
20844024	2:233911727:233911878	no
20844050	2:213580470:213580525	no
	2:213580291:213580422	no
	2:213580361:213580443	no
	2:213580291:213580452	no
	2:213580361:213580470	no
	2:213580291:213580458	no
	2:213580291:213580450	no
	2:213580291:213580461	no
	2:213580291:213580446	no
	2:213580361:213580533	no
	2:213580441:213580531	no
20844062	2:22512359:22512542	one
	2:22512704:22512761	no
20844086	2:165616367:165616838	one
	2:165616988:165618082	no
20844136	2:234723500:234723563	no
20844195	2:128277840:128277954	two
20844202	2:83492774:83492985	no
	2:83492774:83492975	no
	2:83492774:83492980	no
20844224	2:8721153:8722519	no
20844229	2:9503286:9503437	no
20844307	2:200086429:200087092	no
20844384	2:153863041:153863272	no
20844651	2:8906339:8906465	no
20844805	2:220519607:220519763	no
20844873	2:24968383:24968748	no
20844932	2:154609030:154609134	no
20845111	2:196860613:196860882	no
20845286	2:10873593:10874035	no
20845418	2:22193452:22193597	no
20845550	2:210838836:210839019	no
20845586	2:139067181:139067470	no
	2:139067109:139067271	one
	2:139067000:139067132	no
20845590	2:21258485:21259106	no
20845603	2:23543016:23543136	no
20845627	2:192601515:192602683	no
20845640	2:23134074:23134872	one
	2:23134079:23134872	one
20845719	2:36836417:36836572	no
20845723	2:194300202:194300921	two
20845728	2:226319307:226321218	two
20845756	2:3583689:3583850	no
20845866	2:5819006:5819197	no
20845927	2:45966964:45967077	no
	2:45967012:45967077	no
20846015	2:47507096:47507288	no
20846026	2:92873510:92873561	no
	2:92875412:92875540	one
	2:92873591:92873654	no
	2:92874990:92875112	no
	2:92875655:92875757	one
20846096	2:13712502:13712637	no
20846104	2:12024077:12026818	no
20846194	2:158377418:158379217	one
20846212	2:177649664:177649816	no
20846485	2:60272943:60273319	no
20846505	2:1279584:1279719	no
20846617	2:219599102:219599178	no
	2:219598980:219599051	no
20846620	2:26392693:26392887	no
20846671	2:51445071:51445149	no
20846677	2:29943735:29943968	one
20846728	2:205712277:205712884	two
20846745	2:110393563:110394023	no
20846749	2:61491760:61491814	no
20846849	2:213950402:213950607	no
20846994	2:181843042:181843196	no
20847128	2:229587153:229587264	no
20847241	2:176241079:176241420	no
20847260	2:4696427:4696505	one
20847261	2:2110134:2110287	no
20847339	2:58586793:58587239	no
20847528	2:2805333:2805438	two
20847664	2:151570564:151570750	no
20847833	2:11588084:11588362	no
20847978	2:189572192:189572282	no
20848025	2:210789240:210789427	no
20848149	2:198019389:198019506	no
	2:198019421:198019545	no
20848193	2:203137913:203139217	no
20848335	2:6355273:6355665	no
20848453	2:4189495:4189638	no
	2:4189867:4190059	no
20848547	2:127093153:127093314	no
	2:127093147:127093354	no
	2:127093149:127093314	no
	2:127093149:127093362	no
	2:127093147:127093334	no
	2:127093149:127093354	no
	2:127093153:127093362	no
20848604	2:209537059:209537167	no
	2:209536867:209537167	no
20848653	2:82397502:82397777	no
20848786	2:4302080:4302366	no
	2:4303177:4303280	no
20849043	2:189446421:189446475	no
	2:189446340:189446451	no
	2:189446325:189446451	no
	2:189446178:189446362	no
	2:189446361:189446451	no
	2:189446261:189446478	no
	2:189446261:189446420	no
	2:189446337:189446439	no
20849089	2:55679864:55680166	no
20849133	2:12129269:12129556	one
20849160	8:154466142:154466428	one
20849289	8:171413081:171413190	no
20849344	8:148266032:148266115	no
20849647	8:3974586:3975131	no
20849907	8:73728683:73728746	no
20849934	8:172567519:172567674	one
20849986	8:11500853:11501000	one
	8:11500850:11501000	one
20850095	8:172948236:172948699	no
20850228	8:163369225:163369376	one
20850278	8:150044477:150044570	two
20850340	8:83059712:83059829	no
20850351	8:114426698:114426914	no
20850510	8:137404582:137404688	no
20850565	8:90791120:90791225	no
20850638	8:69128341:69128461	no
20850697	8:78255965:78256181	no
20850883	8:62477537:62477644	no
20850897	8:78653932:78653985	no
20850903	8:122461027:122461186	no
20850954	8:174155762:174156113	no
20851002	8:156373949:156374393	no
20851076	8:174278481:174278718	one
20851161	8:138143144:138143298	no
20851171	8:90737390:90738748	no
20851295	8:173981151:173981259	no
20851408	8:145607896:145608055	no
20851465	8:118103554:118103635	no
	8:118103141:118103407	no
20851627	8:74939088:74939280	no
	8:74938980:74939088	no
20851636	8:164933400:164933535	no
20851688	8:16430929:16431243	no
20851744	8:3167635:3167747	one
20851890	8:131523335:131523571	no
20851930	8:14069233:14069327	no
20851974	8:32963261:32963363	no
20852034	8:98597117:98597223	no
20852042	8:153863858:153863922	no
20852168	8:131339566:131339763	one
20852180	8:162518099:162518201	one
20852239	8:118192019:118192456	no
20852240	8:175258678:175258792	no
	8:175258749:175258863	no
20852258	8:134903898:134904191	no
20852318	8:115479035:115479155	no
	8:115482001:115482216	no
20852482	8:155593110:155593349	one
20852503	8:115176147:115176723	no
20852545	8:173119765:173119929	no
	8:173119806:173119899	no
	8:173119929:173120052	no
	8:173119806:173119938	no
20852553	8:126699598:126699739	no
	8:126699577:126699739	no
	8:126699607:126699739	no
	8:126699610:126699739	no
20852578	8:14541954:14542358	no
20852606	8:79004092:79004413	no
20852622	8:15242844:15242896	no
20852629	8:127776187:127776499	no
20852838	8:126957277:126957511	one
20852845	8:117823260:117823397	no
20852943	8:161394252:161394363	no
20853017	8:168955944:168955995	no
	8:168956204:168956395	no
	8:168955597:168955767	no
	8:168957899:168958038	no
	8:168955537:168955588	no
	8:168955573:168955773	no
	8:168956112:168956184	no
	8:168955537:168955614	no
	8:168955588:168955695	no
20853150	8:167466170:167466299	no
	8:167466128:167466185	no
20853170	8:127489908:127490033	no
20853228	8:79432127:79432183	one
20853259	8:143008559:143008691	no
20853265	8:160765303:160765601	no
20853269	8:1889259:1889433	no
20853285	8:14347905:14348044	no
20853313	8:139887516:139888329	one
20853508	8:4433332:4433678	two
20853570	8:110989060:110989287	one
20853800	8:6919854:6920000	no
20853986	8:163742520:163742644	no
	8:163742086:163742308	no
	8:163742539:163742664	no
20854124	8:171756525:171756576	one
20854143	8:13044248:13044425	no
	8:13044170:13044239	no
20854152	8:55957475:55957582	no
20854291	8:137792590:137792900	two
20854360	8:163002375:163002477	no
20854431	8:18199520:18200022	no
20854459	8:152725410:152725629	no
20854559	8:143565505:143565612	no
20854656	8:102138637:102138757	no
20854706	8:146624398:146624612	one
	8:146624220:146624271	one
20854804	8:126596170:126596296	no
	8:126596170:126596230	no
20854944	4:204275539:204275682	one
	4:204275981:204276056	no
20855046	4:145364655:145373979	two
	4:145362397:145371847	two
	4:145366294:145375665	two
	4:145360961:145371355	no
	4:145363264:145373509	two
20855087	4:200872754:200873047	one
20855097	4:228921496:228928929	no
20855101	4:24904538:24907297	no
20855128	4:224880632:224880736	no
20855224	4:213782066:213782171	no
20855235	4:168559865:168559967	no
	4:168559873:168559975	no
	4:168559760:168559865	no
20855323	4:236859755:236859983	no
	4:236860261:236860489	no
	4:236860033:236860261	one
	4:236859755:236860439	no
	4:236860033:236860489	one
	4:236859755:236860667	no
	4:236859805:236860033	no
	4:236859577:236859805	one
20855406	4:7264966:7265151	no
20855411	4:209123390:209123465	one
20855486	4:236701442:236701601	one
	4:236701300:236701550	no
	4:236701442:236701595	one
20855524	4:25336296:25336520	no
20855566	4:212727955:212728056	no
20855567	4:30933300:30933571	no
	4:30933528:30933647	no
20855580	4:4075000:4087419	two
20855639	4:195535006:195535237	no
20855657	4:163388560:163388963	no
20855711	4:233224295:233225045	no
20855720	4:69841647:69841770	one
20855722	4:228031921:228032026	no
	4:228031164:228031366	no
	4:228031164:228031360	no
	4:228031164:228031321	no
20855728	4:35213140:35213480	no
20855753	4:151480054:151480351	no
20855765	4:174901957:174902069	no
20855793	4:186043312:186043687	no
20855795	4:154311028:154311329	no
	4:154311085:154311329	no
	4:154311329:154311458	no
20855912	4:17330793:17330976	no
20855981	4:83173699:83173807	no
20856036	4:184476170:184479317	two
20856077	4:32529073:32529197	no
	4:32505639:32505698	no
	4:32511425:32512554	two
20856268	4:2621631:2621852	no
	4:2621631:2621843	no
	4:2621631:2621862	no
20856351	4:165833829:165833931	no
20856401	4:27096094:27096324	no
	4:27095918:27096510	one
	4:27095918:27096330	one
20856457	4:18581656:18581830	no
20856480	4:137340802:137340887	no
20856573	4:13395470:13395647	no
20856575	4:35918602:35918749	no
20856708	4:39327985:39328094	no
20856858	4:193746777:193746870	two
20856919	4:188749441:188750059	no
20856983	4:140350024:140350159	no
	4:140350018:140350153	no
20857065	4:203232375:203232639	no
20857124	4:239479373:239479508	no
20857208	4:23529024:23529146	two
20857221	4:229180640:229180797	no
20857240	4:1483023:1483275	no
20857270	4:237499258:237499441	no
	4:237499351:237499441	no
20857318	4:236860377:236860606	no
	4:236859777:236860461	no
	4:236860149:236860377	no
	4:236860189:236860645	no
	4:236859961:236860645	no
	4:236859961:236860189	no
	4:236859961:236860417	no
	4:236859798:236860254	no
	4:236860026:236860254	no
	4:236860189:236860417	no
	4:236859549:236860461	no
	4:236860233:236860461	no
	4:236859733:236860189	no
	4:236859733:236860645	no
	4:236859733:236860417	no
	4:236859693:236860377	no
	4:236860005:236860461	no
	4:236859549:236859777	no
20857343	4:166923704:166923839	no
20857437	4:147462158:147462412	one
20857445	4:181772611:181772788	no
20857456	4:165697458:165697740	no
20857474	4:2663388:2663488	no
20857489	4:46620666:46620841	one
20857537	4:232024999:232025192	no
20857624	4:237521666:237521783	no
20857676	4:36306807:36306989	no
20857769	4:120394217:120394410	one
20857798	4:187711939:187712098	no
20857838	4:156956645:156957397	no
20857842	4:94742607:94742877	no
20857950	4:170516655:170516775	no
20857974	4:5456700:5456801	no
20858056	4:236881912:236882140	no
	4:236882368:236883280	no
	4:236882368:236883052	no
	4:236882090:236883230	no
	4:236882368:236882824	no
	4:236882368:236882596	no
	4:236883052:236883280	no
20858081	4:197365842:197366108	no
20858176	4:81703258:81704174	no
20858201	4:1075849:1076208	no
20858263	4:26502770:26503013	no
20858277	4:79005638:79005738	no
20858324	4:240106066:240106168	no
	4:240106048:240106183	no
20858344	4:233224582:233225075	no
20858370	4:843227:843394	no
20858400	4:233628885:233629103	no
	4:233628504:233628666	no
20858502	4:197714397:197714556	no
20858504	4:37595754:37595934	no
20858563	4:2522290:2522741	one
20858618	4:209117174:209117318	no
20858641	4:230734287:230734521	no
	4:230732815:230732939	no
	4:230732815:230732937	no
20858663	4:194340384:194340487	no
20858692	4:695234:695418	one
	4:693777:694108	no
20858713	4:26894451:26894730	no
20858724	4:238317250:238317493	no
20858752	4:135651047:135651176	no
20858851	4:179811781:179812007	one
20858879	4:231728234:231728525	no
20858920	4:21136743:21136872	one
20858993	4:3261567:3261677	no
20859004	4:5266528:5266621	no
20859050	4:11079939:11080195	no
20859326	4:236696378:236697417	no
20859373	4:3410519:3411170	no
	4:3410859:3411705	no
	4:3410558:3411401	no
	4:3410537:3411764	no
	4:3411257:3412136	no
	4:3411497:3411689	no
	4:3411497:3411785	no
	4:3410763:3410931	no
	4:3410558:3411689	no
	4:3411380:3411764	no
20859558	4:28836383:28836644	no
20859609	4:20776737:20776851	no
20859679	4:168838774:168838879	no
20859703	4:170010587:170011756	one
20859708	4:28342617:28345897	no
20859761	4:1295352:1295457	no
20859778	4:195621927:195622054	no
20859789	4:32815290:32815557	no
20859793	4:25641019:25641217	one
20859849	4:231213688:231213739	no
20859930	4:179823093:179823259	no
	4:179823001:179823216	no
	4:179823093:179823262	no
	4:179822455:179822521	no
	4:179822467:179822584	no
	4:179823093:179823234	no
	4:179822470:179822635	no
	4:179822467:179822620	no
	4:179822387:179822443	no
	4:179823009:179823175	no
	4:179822470:179822602	no
	4:179822611:179822730	no
	4:179823009:179823216	no
	4:179823009:179823212	no
	4:179822521:179822672	no
	4:179823009:179823207	no
20859939	4:237041747:237041850	one
20860106	4:205191362:205191470	no
20860228	4:231975017:231975137	no
20860233	4:172748893:172749332	no
	4:172750293:172750873	one
	4:172752676:172752814	no
20860278	4:110072626:110073468	one
20860317	4:171266228:171266397	no
20860440	4:153268947:153270764	no
20860502	4:211297295:211297364	no
20860515	4:32251356:32251491	no
20860547	4:65267572:65278250	no
20860796	4:240336533:240338034	two
20860815	4:204600566:204600623	one
20860819	4:228628542:228628624	one
	4:228632058:228632167	one
	4:228629093:228629219	two
	4:228628202:228628571	no
20860878	4:39979753:39979876	no
20861019	4:228804557:228804737	no
	4:228803658:228803763	no
20861052	4:149286278:149286606	two
20861285	4:225266430:225268676	no
20861376	4:223668783:223668936	no
20861413	4:198370833:198371718	no
	4:198370833:198370923	no
20861442	4:171545327:171545510	one
20861520	4:75696973:75697338	no
20861522	4:169010563:169010671	one
20861552	4:72950845:72951292	one
20861580	4:18692168:18692308	no
20861698	4:3457292:3457871	no
20861868	1:170303638:170303811	no
	1:170303693:170304029	no
	1:170303638:170303841	no
	1:170303638:170303845	no
20861963	1:49130668:49130792	no
20862040	1:182103315:182103453	no
	1:182103339:182103453	no
20862136	1:158314014:158317919	one
20862182	1:22382249:22382419	no
20862258	1:177050321:177050428	one
20862293	1:299990443:299990624	one
	1:299989336:299989485	no
	1:299989501:299989693	no
	1:299990768:299991050	no
	1:299989329:299989506	no
20862303	1:33724246:33724372	no
20862346	1:219807566:219807668	no
20862354	1:66974291:66974432	no
20862596	1:177031866:177032150	one
20862674	1:172937525:172937588	no
20862745	1:285527762:285527874	no
20862822	1:220307622:220307729	no
20862860	1:287981552:287981688	no
	1:287981508:287981678	no
20862878	1:205412115:205412428	no
20862903	1:246812486:246812740	no
20862944	1:222547691:222550165	no
20863062	1:220099980:220100032	one
	1:220099982:220100206	no
20863149	1:44192238:44192342	no
20863239	1:248734582:248734638	one
20863330	1:7561529:7562937	one
20863379	1:267395213:267395330	no
20863627	1:248589151:248589340	one
20863706	1:47319917:47320244	no
20863710	1:287489811:287492514	one
20863714	1:213653158:213653332	no
	1:213653849:213653939	no
	1:213653190:213653338	no
	1:213653721:213653849	no
20863782	1:299096029:299096133	no
20863833	1:296995987:296996095	no
20863834	1:160810453:160810652	no
20863881	1:55084790:55084922	no
20864002	1:234261177:234261304	no
20864178	1:162594214:162594330	no
20864226	1:196302138:196302270	no
20864257	1:2801411:2801486	no
20864291	1:4724455:4724568	no
20864301	1:192402721:192402844	two
	1:192400628:192402078	two
	1:192401925:192402063	no
	1:192400372:192400435	no
20864413	1:102584109:102584337	no
20864468	1:240980447:240980586	no
20864599	1:287720788:287721029	two
	1:287720788:287720954	one
20864656	1:283324346:283324488	no
20864713	1:293455893:293456017	no
20864843	1:14637721:14637772	one
20864844	1:278131198:278131321	no
20864856	1:193867230:193867520	one
20864947	1:144956781:144956925	no
20865003	1:233719259:233719592	two
20865023	1:202766427:202766611	no
20865047	1:191449071:191449279	no
20865050	1:273447598:273447726	no
20865095	1:271220179:271220959	no
20865426	1:248858359:248859496	no
20865443	1:238343759:238344036	no
20865478	1:216877897:216878207	no
20865479	1:200483491:200483555	no
20865480	1:220711156:220711294	one
	1:220711165:220711294	one
20865490	1:44800995:44801155	no
20865668	1:9059060:9059182	no
20865757	1:38848793:38849037	no
	1:38849244:38849401	no
20865809	1:222591972:222592115	no
	1:222591535:222591624	no
	1:222591977:222592180	no
20865865	1:263148615:263148720	no
	1:263147824:263148051	no
	1:263148357:263148659	no
	1:263148819:263148931	no
	1:263148991:263149110	no
	1:263148823:263149007	no
	1:263147664:263148099	no
	1:263148819:263149007	no
	1:263148627:263148732	no
	1:263148621:263148822	no
20866014	1:296017517:296017590	one
20866108	1:9435457:9435663	no
20866119	1:293138258:293138374	no
20866211	1:236093832:236128045	no
	1:236093352:236127404	two
	1:236092969:236127190	two
20866289	1:51319907:51321934	no
20866306	1:293645501:293646050	no
	1:293645169:293645494	no
20866319	1:76155766:76155894	no
20866346	1:248593277:248593379	no
20866393	1:51287439:51287574	no
20866432	1:281820393:281820796	one
20866629	1:82153918:82154074	no
20866668	1:250066460:250066517	no
	1:250066460:250066754	no
	1:250066278:250066460	no
	1:250066364:250066517	no
20866713	1:7566662:7566779	no
	1:7566692:7566815	no
20866721	1:272220393:272220604	no
20866804	1:296259170:296259221	no
20866842	1:59583945:59584188	no
20866845	1:5539453:5539518	one
20866860	1:40416261:40416423	one
20866921	1:2039777:2039962	no
20866967	1:197857113:197857301	no
	1:197857406:197857526	no
	1:197857107:197857196	no
	1:197857107:197857244	no
20867013	1:35741073:35741468	no
20867118	1:120193380:120193525	no
20867151	1:41103176:41103377	no
	1:41103197:41103377	no
20867199	1:20218751:20218852	no
20867210	1:162539986:162540173	no
20867224	1:6411900:6411957	no
20867314	1:297172674:297173589	one
20867446	1:149552697:149552903	no
20867447	1:295018301:295018443	no
20867498	1:33459346:33459460	no
	1:33460085:33460268	no
	1:33460091:33460256	no
	1:33459989:33460040	no
	1:33460202:33460268	no
	1:33459992:33460046	no
	1:33460202:33460256	no
	1:33459372:33459551	no
20867561	1:173656822:173658940	two
20867582	1:6220382:6220484	one
20867590	1:231707246:231707458	no
20867725	1:176841400:176841672	no
20867755	1:67407477:67407656	no
	1:67407477:67407626	no
20867765	1:5388626:5390610	no
20867795	1:47178200:47178397	no
20867888	1:273568381:273568501	one
20867891	1:67431806:67431924	no
20867895	1:237463890:237487288	one
20867991	1:141927623:141927727	no
20868213	1:262175870:262176071	no
20868316	1:202761698:202761905	no
	1:202761610:202761855	no
20868351	1:290806226:290806298	no
	1:290806196:290806298	no
	1:290806196:290806313	no
20868356	1:294813163:294813220	no
20868373	1:1039336:1041811	one
20868392	1:76841994:76842148	no
20868407	1:155193945:155194095	no
20868444	1:183983732:183983903	no
	1:183983732:183983888	no
	1:183983732:183983947	no
	1:183983727:183983906	no
	1:183983727:183983899	no
	1:183983727:183983903	no
	1:183983732:183983853	no
	1:183983732:183983906	no
	1:183983727:183983888	no
	1:183983727:183983891	no
20868492	1:203648412:203648544	no
	1:203648412:203649027	no
	1:203649159:203649291	no
	1:203648412:203648586	no
	1:203648297:203648416	one
20868526	1:203171274:203171418	no
20868611	1:38720085:38720303	no
20868778	1:253900725:253901104	one
20868851	1:46065470:46065582	no
20868948	1:192406906:192407146	no
20869034	1:45366992:45367118	one
20869054	1:293793389:293793493	one
20869136	1:8268678:8268841	no
20869260	1:205389308:205389476	one
20869301	1:276692595:276692757	one
20869311	1:184242845:184243034	no
	1:184242845:184242974	no
	1:184242845:184243037	no
	1:184243346:184243418	no
	1:184242845:184242935	no
	1:184242404:184242623	no
	1:184245825:184245994	no
	1:184242845:184242971	no
	1:184242845:184243040	no
20869321	1:191003012:191003153	one
20869402	1:244637068:244637126	no
20869409	1:296769858:296769969	no
20869482	1:150112543:150112649	no
20869517	1:39213304:39213425	no
	1:39213294:39213425	no
20869630	1:11945089:11945146	no
	1:11944838:11944958	no
	1:11944904:11944958	no
20869660	1:80502507:80502663	no
	1:80502507:80502648	no
	1:80502498:80502620	no
20869682	1:125804902:125805004	no
20869684	1:42184610:42184863	one
20869712	1:268258873:268259050	one
20869771	1:1202950:1203056	no
20869774	1:298317908:298318086	no
20869797	1:285922928:285923002	no
	1:285922838:285922975	no
	1:285922838:285922967	no
	1:285922918:285923004	no
20869801	1:82016669:82016871	no
20869802	1:288734350:288734461	no
	1:288733756:288733828	no
20869915	1:250092952:250093091	no
	1:250092701:250092840	no
20869984	1:230181895:230182463	no
20870047	1:20419264:20419411	no
	1:20419614:20419728	no
	1:20419530:20419603	no
	1:20419915:20420095	no
	1:20419530:20420193	no
	1:20419930:20420049	no
	1:20419728:20419851	no
	1:20419785:20419908	no
	1:20419728:20419968	no
	1:20419728:20419908	no
	1:20419366:20419543	no
	1:20419530:20419728	no
	1:20419915:20420035	no
	1:20419785:20419968	no
20870117	1:275470777:275470846	no
20870175	1:191201821:191201991	no
20870225	1:33415772:33415949	no
20870233	1:264520056:264520155	no
20870305	1:293165743:293165870	no
20870331	1:116083434:116083751	two
	1:116062209:116062848	two
20870360	1:271109481:271110066	no
	1:271109452:271113204	two
	1:271110055:271113912	no
	1:271108661:271111641	two
	1:271109481:271113338	no
	1:271109481:271113923	no
	1:271113338:271113923	no
	1:271113309:271113432	one
	1:271108799:271112643	no
	1:271106708:271111616	no
20870369	1:69889063:69889255	no
20870450	1:72013650:72013750	no
20870493	1:38847696:38847810	no
	1:38847882:38848024	no
	1:38847636:38847720	no
	1:38847882:38848041	no
	1:38847503:38847591	no
	1:38847929:38848072	no
	1:38847882:38848033	no
	1:38847886:38848026	no
	1:38847882:38848072	no
	1:38847870:38848024	no
	1:38847576:38847630	no
	1:38847696:38847855	no
	1:38847687:38847864	no
	1:38847752:38847922	no
	1:38847882:38848026	no
20870498	1:294885102:294885261	two
20870663	1:248739569:248739753	one
20870780	1:292530083:292530214	one
20870802	1:170578603:170578729	no
	1:170578597:170578778	no
20870890	1:269036777:269037161	one
20870895	1:13641704:13641756	no
20870930	1:96834844:96835075	no
20870933	1:242708783:242708977	no
20870985	1:64392530:64392678	no
20871034	1:182079753:182079826	one
20871038	1:7346873:7347531	no
20871091	1:264798941:264799122	no
	1:264799316:264799747	one
20871124	1:267887692:267887746	one
20871216	1:17668798:17668863	no
20871225	1:50680454:50680646	no
20871229	1:154081056:154081161	no
20871296	1:285972046:285972241	no
20871417	1:90552682:90552829	no
20871429	1:76849748:76851780	one
20871497	1:277601772:277601940	no
20871526	1:1968828:1968951	no
20871542	1:204802275:204803745	no
20871587	1:233330341:233330452	no
20871609	1:178476851:178477223	no
	1:178476851:178476948	no
	1:178476888:178477577	no
	1:178477185:178477299	no
20871618	1:38128240:38128345	one
20871871	10:133215664:133215779	no
20871931	10:127988850:127989075	no
20872011	10:59508033:59508204	no
20872026	10:76224274:76224385	no
20872119	10:92133235:92133337	no
20872137	10:114289282:114289706	no
20872217	10:65737131:65747142	one
20872250	10:10194698:10194810	no
	10:10194987:10195110	no
20872257	10:12922284:12922385	no
	10:12923033:12924001	no
20872306	10:37757164:37757612	no
20872321	10:85189650:85191256	one
	10:85191155:85191413	one
20872369	10:8849312:8849420	no
	10:8849004:8849327	no
	10:8849004:8849294	no
	10:8849004:8849312	no
	10:8849004:8849264	no
20872393	10:117323035:117323208	no
20872421	10:132619774:132619903	no
20872560	10:62249775:62249827	one
	10:62250159:62250273	one
20872695	10:73132171:73132425	no
20872754	10:137962428:137995292	no
	10:137962428:137995155	no
20872776	10:105042455:105042543	no
20872854	10:149743876:149743995	no
20872878	10:47751440:47751616	no
20873042	10:4878076:4878195	no
20873180	10:120945337:120945463	no
20873201	10:24612434:24612734	no
	10:24611552:24612194	no
20873288	10:105238366:105238488	no
20873332	10:4776625:4776757	no
	10:4776625:4776679	no
	10:4776589:4776652	no
20873394	10:111243226:111243313	no
20873432	10:144462787:144462969	no
20873510	10:121847841:121849323	no
20873515	10:87084444:87084631	no
20873522	10:71051686:71052447	no
20873546	10:130510299:130510609	no
	10:130510836:130510972	no
20873592	10:82040335:82040400	one
20873606	10:89922428:89923568	no
20873735	10:24611850:24612282	no
	10:24612657:24612951	no
	10:24611856:24612528	no
	10:24612321:24612675	no
	10:24611676:24612255	no
20873741	10:75669774:75671643	one
20873761	10:137485922:137486321	no
20873767	10:147891190:147891295	no
20873787	10:35583658:35584726	no
	10:35589555:35589717	no
20873829	10:55692378:55755309	one
20873916	10:15719609:15720113	no
	10:15717957:15718756	no
20873924	10:142332454:142332622	no
20874088	10:20711431:20711536	no
20874096	10:9369582:9370120	two
20874204	10:141586854:141586956	no
20874274	10:9579648:9583967	two
	10:9580042:9584325	one
20874297	10:146467421:146467650	one
20874319	10:83454251:83454376	no
20874616	10:84241504:84241645	no
20874641	10:13170572:13175706	one
	10:13170572:13172433	one
20874683	10:83456475:83456763	no
20874728	10:66635861:66636015	one
	10:66635879:66636015	one
20874777	10:87270472:87270640	no
	10:87270472:87270623	no
20874846	10:60080982:60081118	no
20874911	10:87091315:87091392	one
20874977	10:4674733:4674817	no
	10:4674733:4674799	no
	10:4673968:4674168	no
	10:4673906:4674000	no
20875041	10:144616488:144616641	no
	10:144617009:144617206	no
	10:144616961:144617012	no
20875126	10:76645462:76645747	no
20875201	10:76403295:76404396	one
20875333	10:17541145:17541367	no
20875339	10:83418839:83419113	one
20875484	10:93686032:93686083	no
	10:93685108:93685249	no
	10:93685108:93685252	no
	10:93684557:93684678	no
	10:93685076:93685156	no
	10:93685946:93686107	no
	10:93684688:93684928	no
	10:93685946:93686125	no
	10:93685946:93686071	no
	10:93685105:93685249	no
	10:93685946:93686110	no
	10:93685066:93685144	no
20875565	10:119759675:119759784	no
20875613	10:128863490:128863550	no
20875618	10:141662954:141663057	two
20875655	10:34927629:34927836	one
20875678	10:106842803:106842909	no
20875814	10:117571102:117571210	no
20875864	10:113710006:113710084	one
20875884	10:147960338:147960454	no
20875908	10:4614596:4614808	no
20876086	5:2538697:2539590	no
20876121	5:172392554:172393954	no
20876248	5:210155808:210155896	no
20876315	5:74640814:74640952	no
20876330	5:2522183:2522294	no
20876526	5:97709671:97709793	no
20876541	5:118430323:118430516	no
20876643	5:4668403:4668564	no
20876733	5:38578354:38578498	no
20876888	5:173394787:173395818	one
20876940	5:179935959:179936060	no
20876966	5:215340155:215340280	no
20877055	5:30994513:30994670	no
20877160	5:3539007:3539218	no
20877189	5:180876773:180876955	no
20877243	5:172019176:172019320	no
	5:172017311:172017598	one
20877288	5:181833059:181833244	no
20877292	5:74038565:74038731	no
20877333	5:186677500:186677566	no
	5:186677857:186678004	no
20877367	5:183483911:183484025	no
	5:183483929:183484025	no
20877465	5:52122251:52122303	one
20877706	5:72694738:72694851	no
20877764	5:5433469:5433601	no
	5:5434452:5434659	no
	5:5433757:5433880	one
20877778	5:183611955:183612393	two
20877816	5:168257108:168258827	no
20877858	5:100929802:100929930	no
20877872	5:165655899:165656581	no
	5:165656689:165659807	no
	5:165656760:165659934	no
20877874	5:23838163:23838251	no
20877880	5:135180618:135180763	no
20877935	5:193849535:193849653	no
	5:193849455:193849552	no
	5:193849491:193849552	no
20878135	5:199871751:199871874	no
20878216	5:213292249:213292351	no
	5:213292151:213292340	no
20878275	5:87412632:87414642	one
20878413	5:19672002:19672115	one
20878456	5:204822052:204822204	no
20878475	5:48346670:48346766	no
	5:48346422:48346539	one
	5:48347882:48348038	no
20878520	5:186966300:186966517	no
20878549	5:19049477:19049618	no
20878566	5:107774410:107774548	no
20878606	5:65222137:65222323	one
20878614	5:6527129:6527443	one
20878628	5:98454368:98454532	one
20878637	5:19460137:19460328	no
20878655	5:170069030:170069150	no
20878699	5:96358194:96358413	no
20878755	5:16321499:16321710	no
	5:16321753:16322109	no
20878895	5:185694811:185694942	no
20878960	5:40952254:40952377	no
	5:40952194:40952254	no
20879012	5:203547558:203547823	no
	5:203547654:203547819	one
20879096	5:183121682:183122377	two
20879192	5:9951807:9951966	no
20879241	5:65422103:65422216	no
20879351	5:19892844:19892945	no
20879394	5:82425551:82425714	no
20879448	5:214378294:214378558	no
20879461	5:2927243:2927427	no
	5:2927879:2928001	no
20879478	5:51868763:51868963	no
20879505	5:23765126:23765314	no
20879557	5:217627697:217680834	one
20879581	5:57914956:57915145	one
20879597	5:183882872:183882958	no
20879627	5:9472355:9472412	no
	5:9473248:9474862	no
	5:9472196:9472355	no
	5:9473153:9474911	no
	5:9472214:9472355	no
20879649	5:158894291:158894710	no
	5:158893657:158894243	no
	5:158894575:158894668	no
20879702	5:146884331:146884484	no
20879715	5:168532892:168532994	no
20879739	5:10224370:10224754	one
20879749	5:48082:48235	no
20879757	5:2362518:2362679	no
20879765	5:203037643:203037703	no
20879798	5:130661769:130661958	two
20879917	5:66427667:66427773	no
20880039	5:60281531:60281639	no
20880117	5:68020202:68020349	no
20880135	5:189771716:189771857	no
20880140	5:125807287:125807418	one
20880152	5:184442171:184442381	no
	5:184442480:184442627	no
20880184	5:206634538:206634655	no
20880221	5:82444667:82444895	no
	5:82444667:82445351	no
	5:82444261:82445090	no
	5:82444036:82444264	no
	5:82444261:82445173	no
	5:82444717:82444945	no
	5:82445888:82446113	no
	5:82443963:82444211	no
	5:82444667:82445123	no
	5:82444211:82444334	no
	5:82443901:82443963	no
	5:82444211:82445579	no
	5:82444261:82444945	no
	5:82445351:82445579	no
	5:82444261:82445401	no
	5:82444211:82444439	no
	5:82444211:82445123	no
	5:82444211:82444667	no
	5:82444667:82445579	no
	5:82444439:82445579	no
	5:82444211:82444895	no
	5:82444439:82445123	no
	5:82443896:82443963	no
	5:82444211:82445351	no
	5:82444264:82444439	no
	5:82444717:82445173	no
	5:82444033:82445401	no
20880232	5:141173747:141173930	two
20880254	5:215487588:215487660	no
	5:215487585:215487657	no
20880341	5:190748126:190748231	no
20880364	5:206730281:206730388	no
20880462	5:157286993:157287044	no
20880491	5:213945449:213946432	no
20880516	5:205156381:205156482	no
20880541	5:24162374:24162577	no
20880740	5:44715949:44716088	no
	5:44715945:44716074	no
	5:44718114:44718276	no
	5:44715937:44716074	no
	5:44717866:44717994	no
	5:44716107:44716503	no
20880762	5:157523607:157523662	one
20880896	5:190753766:190754027	one
20880905	5:215059501:215059655	no
20881034	5:170064092:170064210	no
20881108	5:149461532:149461727	one
	5:149461500:149461895	no
20881178	5:128790844:128791008	no
20881231	5:164728400:164728513	one
	5:164728312:164728513	two
	5:164728411:164728513	one
20881350	5:21701571:21701645	one
	5:21702975:21703073	no
	5:21702579:21702639	no
20881391	5:133509717:133517042	two
20881506	5:66432318:66433186	one
	5:66432610:66432992	one
20881510	5:61528514:61528571	no
20881582	5:179929142:179929363	no
20881637	5:2812305:2812429	no
20881660	5:213542132:213542253	no
20881723	5:209682537:209682762	no
20881789	5:199594554:199594690	one
20881814	5:204330294:204330437	no
20881819	5:70027941:70028565	one
20881863	5:178832945:178833120	no
20881899	5:1851905:1852115	no
20881928	5:1837013:1837142	no
	5:1829917:1830177	no
20881972	5:188101902:188102026	no
20881976	5:188390654:188390859	no
20881977	5:213726004:213726112	no
20881994	5:170416020:170416102	no
20882055	5:93231303:93231427	no
20882104	5:78824987:78825092	no
20882197	5:201069449:201069550	one
20882259	5:194400459:194402774	no
20882324	5:217374967:217375151	no
20882328	5:8259876:8260014	no
	5:8259876:8260004	no
	5:8259876:8260043	no
20882329	5:80387725:80388737	one
20882332	5:69325548:69325669	no
	5:69325506:69325702	no
20882413	5:161885649:161885857	no
20882469	5:136958206:136958398	no
20882481	5:32361451:32361635	no
20882513	5:58056345:58056781	no
20882557	5:211986024:211986144	one
20882640	5:56427654:56427930	two
20882658	5:63801262:63801319	one
	5:63800736:63800882	no
20882679	5:157447732:157447924	no
20882690	5:74511669:74511809	no
20882712	5:80718827:80718988	no
20882753	5:193306873:193307048	no
20882762	5:166576806:166577058	no
20882793	5:54171954:54172075	no
20882810	5:63323698:63323804	no
20882817	5:137392932:137393224	no
20882888	5:182541405:182541528	no
	5:182541444:182541528	no
20882917	5:3097338:3097762	no
20882931	5:209263270:209264377	no
20883058	5:215837377:215837512	no
20883090	5:65958415:65958552	one
20883097	5:215357906:215358125	no
20883184	5:139355182:139355233	no
	5:139354843:139354996	no
	5:139354399:139354510	no
	5:139354594:139354728	no
	5:139354594:139354732	no
	5:139354782:139354884	no
	5:139354594:139354782	no
	5:139354570:139354684	no
	5:139354594:139354726	no
	5:139354594:139354785	no
	5:139354594:139354764	no
20883197	5:15958985:15959193	no
20883277	5:12580472:12580584	no
	5:12580683:12580788	no
20883293	5:40764950:40765061	no
20883320	5:216077446:216077630	no
20883344	5:189821541:189821679	one
