# Supplementary material for: Genome-wide identification and functional analysis of circRNAs in Zea mays
Source: PLoS One. 2018 Dec 11;13(12):e0202375. doi: 10.1371/journal.pone.0202375 (PMC6289457; doi:10.1371/journal.pone.0202375)
Supplement: S3 Table — (A) Result of Conservation analysis between maize and rice. (B) Result of Conservation analysis between maize and Arabidopsis Thaliana. (C) Result of Conservation analysis between maize and Soybean. (D) Result of Conservation analysis between maize and tomato. (XLS) [file pone.0202375.s007.xls]

## Sheet: Z. mays_O. sativa_pairs_1
S3 Table. (A) Result of Conservation analysis between maize and rice.
rice_gene	maize_gene	rice_circRNA	maize_circRNA	E-value
LOC_Os11g14220	20879627	Os_ciR7273	5:9473153:9474911	3e-76
LOC_Os02g09170	20878699	Os_ciR8293	5:96358194:96358413	5e-73
LOC_Os03g52860	20862085	Os_ciR8830	1:264201790:264210953	2e-62
LOC_Os11g14220	20879627	Os_ciR7273	5:9473248:9474862	1e-56
LOC_Os05g01600	20822634	Os_ciR10196	6:41188052:41236733	1e-55
LOC_Os05g01600	20822634	Os_ciR10196	6:41188071:41236754	1e-55
LOC_Os05g01600	20824696	Os_ciR10196	6:41188052:41236733	1e-55
LOC_Os05g01600	20824696	Os_ciR10196	6:41188071:41236754	1e-55
LOC_Os06g46770	20858056	Os_ciR1380	4:236881912:236882140	2e-54
LOC_Os11g26850	20858920	Os_ciR3652	4:21136743:21136872	2e-52
LOC_Os05g01600	20822634	Os_ciR10196	6:41189171:41237548	6e-51
LOC_Os05g01600	20824696	Os_ciR10196	6:41189171:41237548	6e-51
LOC_Os06g46770	20858056	Os_ciR1380	4:236883052:236883280	1e-49
LOC_Os06g46770	20858056	Os_ciR1380	4:236882368:236882596	4e-49
LOC_Os06g46770	20858056	Os_ciR1380	4:236882368:236882824	8e-49
LOC_Os06g46770	20858056	Os_ciR1380	4:236882368:236883052	1e-48
LOC_Os06g46770	20858056	Os_ciR1380	4:236882368:236883280	2e-48
LOC_Os06g41750	20828585	Os_ciR10474	3:168012171:168012288	1e-47
LOC_Os06g44620	20841229	Os_ciR1086	9:107792856:107793055	3e-46
LOC_Os01g61814	20826982	Os_ciR16	3:182281113:182281241	2e-43
LOC_Os02g55440	20880491	Os_ciR4676	5:213945449:213946432	7e-42
LOC_Os08g39140	20834079	Os_ciR4120	7:131787049:131787250	2e-38
LOC_Os08g39140	20834079	Os_ciR4120	7:131787053:131787250	2e-38
LOC_Os07g34570	20830413	Os_ciR5562	3:218836225:218836342	4e-38
LOC_Os02g52150	20859930	Os_ciR3779	4:179822467:179822620	2e-37
LOC_Os02g52150	20859930	Os_ciR3779	4:179822470:179822602	2e-37
LOC_Os02g52150	20859930	Os_ciR3779	4:179822470:179822635	2e-37
LOC_Os02g56040	20878025	Os_ciR8186	5:214380286:214404480	2e-37
LOC_Os07g34570	20830413	Os_ciR10984	3:218836225:218836342	2e-37
LOC_Os08g39140	20834079	Os_ciR11544	7:131785726:131785873	8e-37
LOC_Os03g16860	20867151	Os_ciR9223	1:41103176:41103377	1e-36
LOC_Os03g16860	20867151	Os_ciR9223	1:41103197:41103377	1e-36
LOC_Os06g02380	20840754	Os_ciR10826	9:25924216:25924349	1e-35
LOC_Os03g64020	20867626	Os_ciR9023	1:299564754:299640914	3e-35
LOC_Os03g64020	20867626	Os_ciR9023	1:299564935:299641167	3e-35
LOC_Os06g50300	20823902	Os_ciR10646	6:83781070:83781225	5e-35
LOC_Os08g39140	20834079	Os_ciR11543	7:131785726:131785873	5e-35
LOC_Os02g52150	20859930	Os_ciR3779	4:179822467:179822584	6e-34
LOC_Os03g46770	20871609	Os_ciR1916	1:178476888:178477577	1e-33
LOC_Os02g06720	20859326	Os_ciR8166	4:236696378:236697417	2e-33
LOC_Os06g02144	20827361	Os_ciR10768	3:153926232:153926357	3e-33
LOC_Os03g64020	20867626	Os_ciR9023	1:299565756:299641969	7e-33
LOC_Os03g64020	20867626	Os_ciR9023	1:299565756:299641974	7e-33
LOC_Os01g45274	20828684	Os_ciR2726	3:215432231:215467045	1e-32
LOC_Os11g14220	20879627	Os_ciR7274	5:9473153:9474911	4e-32
LOC_Os01g45274	20828684	Os_ciR2726	3:215432712:215467509	5e-32
LOC_Os03g17860	20863149	Os_ciR9243	1:44192238:44192342	1e-31
LOC_Os06g46900	20878475	Os_ciR10572	5:48346422:48346539	6e-31
LOC_Os01g45274	20828684	Os_ciR2726	3:215468345:215470362	1e-29
LOC_Os03g57340	20869797	Os_ciR2678	1:285922838:285922975	1e-29
LOC_Os03g57340	20869797	Os_ciR3869	1:285922838:285922975	1e-29
LOC_Os01g45274	20828684	Os_ciR2726	3:215468568:215471240	2e-29
LOC_Os04g57220	20847528	Os_ciR2427	2:2805333:2805438	3e-29
LOC_Os02g56040	20878025	Os_ciR8187	5:214380286:214404480	4e-29
LOC_Os03g57340	20869797	Os_ciR2678	1:285922838:285922967	2e-28
LOC_Os03g57340	20869797	Os_ciR3869	1:285922838:285922967	2e-28
LOC_Os05g41910	20824582	Os_ciR1878	6:156523353:156523476	2e-27
LOC_Os05g22940	20848653	Os_ciR9769	2:82397502:82397777	2e-26
LOC_Os08g39140	20834079	Os_ciR4120	7:131787049:131787183	4e-26
LOC_Os08g39140	20834079	Os_ciR4120	7:131787058:131787183	4e-26
LOC_Os06g51220	20882658	Os_ciR10666	5:63800736:63800882	5e-26
LOC_Os01g45274	20828684	Os_ciR2726	3:215467129:215469624	2e-25
LOC_Os01g45274	20828684	Os_ciR2726	3:215467186:215469811	2e-25
LOC_Os01g45274	20828684	Os_ciR2726	3:215467369:215469860	2e-25
LOC_Os01g45274	20828684	Os_ciR2726	3:215467603:215470145	2e-25
LOC_Os03g59360	20868351	Os_ciR8941	1:290806196:290806313	6e-25
LOC_Os08g04170	20874616	Os_ciR5602	10:84241504:84241645	7e-25
LOC_Os11g47760	20871229	Os_ciR1909	1:154081056:154081161	2e-24
LOC_Os11g47760	20871229	Os_ciR804	1:154081056:154081161	2e-24
LOC_Os01g45274	20828684	Os_ciR2726	3:215432712:215470145	3e-24
LOC_Os01g45274	20828684	Os_ciR2726	3:215436682:215470362	3e-24
LOC_Os01g45274	20828684	Os_ciR2726	3:215436840:215471240	3e-24
LOC_Os02g23890	20863833	Os_ciR965	1:296995987:296996095	8e-24
LOC_Os11g14220	20879627	Os_ciR7274	5:9473248:9474862	9e-24
LOC_Os08g30740	20865478	Os_ciR11422	1:216877897:216878207	1e-22
LOC_Os02g41630	20877333	Os_ciR7899	5:186677857:186678004	2e-22
LOC_Os06g02380	20840754	Os_ciR10826	9:25923901:25924219	4e-22
LOC_Os03g18850	20862631	Os_ciR8439	1:47172451:47178246	5e-22
LOC_Os06g02380	20840754	Os_ciR10826	9:25923280:25924033	1e-21
LOC_Os03g18850	20862631	Os_ciR8440	1:47149723:47172358	3e-20
LOC_Os03g18850	20865334	Os_ciR8440	1:47149723:47172358	3e-20
LOC_Os06g02380	20840754	Os_ciR10827	9:25923280:25924033	6e-20
LOC_Os01g55830	20852545	Os_ciR1628	8:173119765:173119929	2e-19
LOC_Os01g55830	20852545	Os_ciR2476	8:173119765:173119929	2e-19
LOC_Os01g55830	20852545	Os_ciR866	8:173119765:173119929	2e-19
LOC_Os08g06110	20856077	Os_ciR11648	4:32511425:32512554	4e-19
LOC_Os07g26440	20833541	Os_ciR10895	7:40113896:40114064	8e-19
LOC_Os02g52150	20859930	Os_ciR3779	4:179822455:179822521	1e-18
LOC_Os03g18850	20862631	Os_ciR8440	1:47172451:47178246	2e-18
LOC_Os03g59360	20868351	Os_ciR8941	1:290806226:290806298	5e-18
LOC_Os03g59360	20868351	Os_ciR8941	1:290806196:290806298	7e-18
LOC_Os06g09450	20838246	Os_ciR10726	9:11500608:11500994	7e-18
LOC_Os03g11220	20870047	Os_ciR9100	1:20419614:20419728	8e-18
LOC_Os03g18850	20862631	Os_ciR8440	1:47149723:47178246	9e-18
LOC_Os03g18850	20865334	Os_ciR8440	1:47149723:47178246	9e-18
LOC_Os01g16110	20849647	Os_ciR6652	8:3974586:3975131	1e-17
LOC_Os03g11220	20870047	Os_ciR9100	1:20419530:20419728	1e-17
LOC_Os04g33450	20875864	Os_ciR9331	10:113710006:113710084	2e-17
LOC_Os08g40250	20834159	Os_ciR11558	7:134012597:134012860	2e-17
LOC_Os06g46900	20878475	Os_ciR10572	5:48346670:48346766	3e-17
LOC_Os01g63820	20825051	Os_ciR4518	3:177684199:177684597	1e-16
LOC_Os11g06720	20872369	Os_ciR4602	10:8849004:8849264	3e-16
LOC_Os11g06720	20872369	Os_ciR4602	10:8849004:8849294	3e-16
LOC_Os03g18850	20862631	Os_ciR8439	1:47149723:47172358	4e-16
LOC_Os03g18850	20865334	Os_ciR8439	1:47149723:47172358	4e-16
LOC_Os03g42750	20868778	Os_ciR8677	1:253900725:253901104	4e-16
LOC_Os11g06720	20872369	Os_ciR4602	10:8849004:8849312	4e-16
LOC_Os11g06720	20872369	Os_ciR4602	10:8849004:8849327	4e-16
LOC_Os03g18850	20862631	Os_ciR8439	1:47149723:47178246	6e-16
LOC_Os03g18850	20865334	Os_ciR8439	1:47149723:47178246	6e-16
LOC_Os03g52860	20862085	Os_ciR8828	1:264201790:264210953	7e-16
LOC_Os08g39140	20834079	Os_ciR11543	7:131785813:131785864	7e-16
LOC_Os08g39140	20834079	Os_ciR11544	7:131785813:131785864	7e-16
LOC_Os01g55830	20852545	Os_ciR2564	8:173119929:173120052	2e-15
LOC_Os01g55830	20852545	Os_ciR3535	8:173119929:173120052	2e-15
LOC_Os01g55830	20852545	Os_ciR6137	8:173119929:173120052	2e-15
LOC_Os01g55830	20852545	Os_ciR6139	8:173119929:173120052	2e-15
LOC_Os01g55830	20852545	Os_ciR6140	8:173119929:173120052	2e-15
LOC_Os04g52020	20875618	Os_ciR911	10:141662954:141663057	2e-15
LOC_Os04g52020	20875618	Os_ciR9552	10:141662954:141663057	2e-15
LOC_Os01g55590	20829494	Os_ciR6132	3:195116161:195117130	5e-15
LOC_Os06g09540	20823198	Os_ciR10731	6:107474181:107474470	5e-15
LOC_Os12g21500	20881845	Os_ciR5211	5:64916966:64937262	6e-15
LOC_Os08g37720	20862040	Os_ciR3463	1:182103315:182103453	9e-15
LOC_Os02g21630	20838920	Os_ciR7662	9:26999502:27009489	1e-14
LOC_Os02g21630	20838920	Os_ciR7662	9:27000680:27010514	1e-14
LOC_Os03g42750	20868778	Os_ciR2676	1:253900725:253901104	3e-14
LOC_Os02g14000	20883223	Os_ciR2279	5:146920354:146929003	4e-14
LOC_Os03g03390	20867765	Os_ciR4713	1:5388626:5390610	4e-14
LOC_Os02g21630	20838920	Os_ciR7662	9:26965020:27009787	5e-14
LOC_Os10g41960	20870930	Os_ciR3292	1:96834844:96835075	6e-14
LOC_Os02g14000	20877182	Os_ciR2279	5:146920354:146937579	8e-14
LOC_Os02g14000	20883223	Os_ciR2279	5:146920354:146937579	8e-14
LOC_Os01g55830	20852545	Os_ciR4500	8:173119929:173120052	1e-13
LOC_Os01g55830	20852545	Os_ciR6138	8:173119929:173120052	1e-13
LOC_Os02g09770	20877858	Os_ciR5312	5:100929802:100929930	1e-13
LOC_Os11g06720	20872369	Os_ciR1852	10:8849312:8849420	1e-13
LOC_Os02g21630	20838920	Os_ciR7662	9:26965836:27011518	2e-13
LOC_Os07g31310	20873882	Os_ciR10946	10:146074709:146109510	2e-13
LOC_Os07g31310	20873882	Os_ciR10946	10:146075354:146110158	2e-13
LOC_Os12g24170	20825979	Os_ciR1554	3:141269398:141271450	2e-13
LOC_Os12g24170	20825979	Os_ciR2377	3:141269398:141271450	2e-13
LOC_Os12g24170	20825979	Os_ciR7317	3:141269398:141271450	2e-13
LOC_Os12g24170	20825979	Os_ciR7318	3:141269398:141271450	2e-13
LOC_Os03g57340	20869797	Os_ciR3869	1:285922918:285923004	3e-13
LOC_Os01g55830	20852545	Os_ciR2476	8:173119806:173119938	5e-13
LOC_Os03g60400	20826982	Os_ciR8964	3:182281113:182281241	5e-13
LOC_Os01g54560	20825055	Os_ciR6117	3:197895915:197948793	1e-12
LOC_Os02g21630	20838920	Os_ciR7662	9:27009596:27015133	2e-12
LOC_Os12g24170	20825979	Os_ciR7319	3:141269398:141271450	2e-12
LOC_Os03g57340	20869797	Os_ciR3869	1:285922928:285923002	4e-12
LOC_Os02g21630	20838920	Os_ciR7662	9:26999502:27015133	5e-12
LOC_Os08g40250	20834159	Os_ciR11559	7:134012597:134012860	5e-12
LOC_Os02g21630	20838920	Os_ciR7662	9:26966039:27011710	1e-11
LOC_Os02g21630	20838920	Os_ciR7662	9:26966049:27011710	1e-11
LOC_Os02g52150	20859930	Os_ciR3779	4:179822521:179822672	1e-11
LOC_Os10g35850	20862550	Os_ciR6828	1:226174105:226176418	1e-11
LOC_Os01g55830	20852545	Os_ciR1628	8:173119806:173119938	3e-11
LOC_Os01g55830	20852545	Os_ciR866	8:173119806:173119938	3e-11
LOC_Os01g56180	20850095	Os_ciR6146	8:172948236:172948699	3e-11
LOC_Os06g09450	20838246	Os_ciR10724	9:11500608:11500994	3e-11
LOC_Os08g37444	20871526	Os_ciR11497	1:1968828:1968951	3e-11
LOC_Os07g34589	20834060	Os_ciR10985	7:154266990:154267087	9e-11
LOC_Os01g70210	20825285	Os_ciR2649	3:156937151:156963593	1e-10
LOC_Os11g36390	20845728	Os_ciR7103	2:226319307:226321218	1e-10
LOC_Os11g14220	20879627	Os_ciR7278	5:9472355:9472412	2e-10
LOC_Os07g10770	20833375	Os_ciR3171	7:18610246:18610648	4e-10
LOC_Os01g70210	20825285	Os_ciR2649	3:156939222:156964716	5e-10
LOC_Os02g55140	20881660	Os_ciR8172	5:213542132:213542253	5e-10
LOC_Os11g14220	20879627	Os_ciR3310	5:9473153:9474911	5e-10
LOC_Os11g14220	20879627	Os_ciR3310	5:9473248:9474862	5e-10
LOC_Os02g21630	20838920	Os_ciR7662	9:27006778:27011680	1e-09
LOC_Os03g57340	20869797	Os_ciR2678	1:285922918:285923004	1e-09
LOC_Os09g17730	20847241	Os_ciR11741	2:176241079:176241420	1e-09
LOC_Os09g17730	20847241	Os_ciR4140	2:176241079:176241420	1e-09
LOC_Os12g30540	20826378	Os_ciR1855	3:106339323:106339573	1e-09
LOC_Os04g54830	20848335	Os_ciR3037	2:6355273:6355665	2e-09
LOC_Os08g39140	20834079	Os_ciR4120	7:131787205:131787324	2e-09
LOC_Os11g26850	20858920	Os_ciR1345	4:21136743:21136872	2e-09
LOC_Os11g26850	20858920	Os_ciR5180	4:21136743:21136872	2e-09
LOC_Os06g30901	20839510	Os_ciR10392	9:71691343:71702219	3e-09
LOC_Os01g08560	20823589	Os_ciR6486	6:130348479:130348734	4e-09
LOC_Os11g44810	20865809	Os_ciR3664	1:222591535:222591624	5e-09
LOC_Os02g21630	20838920	Os_ciR1860	9:27006778:27011680	6e-09
LOC_Os02g21630	20838920	Os_ciR1860	9:27009596:27015133	6e-09
LOC_Os02g21630	20838920	Os_ciR1860	9:26999502:27009489	1e-08
LOC_Os02g21630	20838920	Os_ciR1860	9:27000680:27010514	1e-08
LOC_Os03g57280	20866768	Os_ciR8901	1:39843577:39891079	1e-08
LOC_Os05g06440	20853228	Os_ciR10190	8:79432127:79432183	1e-08
LOC_Os02g21630	20838920	Os_ciR1860	9:26999502:27015133	2e-08
LOC_Os03g57340	20869797	Os_ciR2678	1:285922928:285923002	2e-08
LOC_Os04g14654	20854291	Os_ciR9730	8:137792590:137792900	2e-08
LOC_Os08g03390	20822615	Os_ciR11392	6:7158450:7158719	2e-08
LOC_Os01g55830	20852545	Os_ciR6140	8:173119806:173119938	3e-08
LOC_Os02g21630	20838920	Os_ciR1860	9:26965020:27009787	5e-08
LOC_Os02g21630	20838920	Os_ciR1860	9:26965836:27011518	5e-08
LOC_Os02g21630	20838920	Os_ciR1860	9:26966039:27011710	5e-08
LOC_Os02g21630	20838920	Os_ciR1860	9:26966049:27011710	5e-08
LOC_Os02g39560	20879096	Os_ciR5274	5:183121682:183122377	5e-08
LOC_Os03g16860	20867151	Os_ciR3899	1:41103176:41103377	5e-08
LOC_Os07g34589	20834060	Os_ciR10985	7:154267198:154267448	6e-08
LOC_Os03g14250	20862303	Os_ciR2290	1:33724246:33724372	1e-07
LOC_Os06g05700	20838228	Os_ciR10490	9:19325899:19331404	1e-07
LOC_Os06g47550	20877465	Os_ciR10584	5:52122251:52122303	2e-07
LOC_Os06g47550	20877465	Os_ciR10585	5:52122251:52122303	2e-07
LOC_Os07g10770	20833375	Os_ciR11293	7:18610246:18610648	4e-07
LOC_Os01g56800	20820621	Os_ciR1584	6:157734111:157816310	1e-06
LOC_Os08g10510	20858713	Os_ciR5639	4:26894451:26894730	1e-06
LOC_Os01g55830	20852545	Os_ciR6140	8:173119765:173119929	3e-06
LOC_Os01g08560	20823589	Os_ciR6486	6:130348494:130348734	4e-06
LOC_Os11g47760	20871229	Os_ciR3308	1:154081056:154081161	6e-06
LOC_Os06g05520	20840804	Os_ciR10473	9:19610694:19610835	8e-06
LOC_Os01g08560	20823589	Os_ciR6486	6:130348505:130348734	1e-05
LOC_Os03g04430	20863154	Os_ciR2952	1:8267869:8287241	2e-05
LOC_Os03g04430	20863154	Os_ciR2952	1:8268627:8288059	2e-05
LOC_Os06g09450	20838246	Os_ciR2313	9:11500608:11500994	2e-05
LOC_Os06g46770	20858056	Os_ciR1380	4:236882090:236883230	2e-05
LOC_Os08g37444	20871526	Os_ciR11498	1:1968828:1968951	3e-05
LOC_Os08g37720	20862040	Os_ciR3463	1:182103339:182103453	3e-05
LOC_Os11g14220	20879627	Os_ciR7278	5:9472214:9472355	3e-05
LOC_Os11g14220	20879627	Os_ciR7278	5:9472196:9472355	4e-05
LOC_Os04g54430	20842841	Os_ciR9601	2:6641731:6641792	0.0002
LOC_Os03g11220	20870047	Os_ciR9101	1:20419728:20419851	0.0004
LOC_Os08g39140	20834079	Os_ciR3193	7:131785726:131785873	0.0005
LOC_Os01g08560	20823589	Os_ciR6486	6:130348508:130348734	0.0009
LOC_Os02g47180	20882817	Os_ciR8005	5:137392932:137393224	0.001
LOC_Os06g05700	20838228	Os_ciR10491	9:19325899:19331404	0.001
LOC_Os03g44010	20865480	Os_ciR8697	1:220711156:220711294	0.002
LOC_Os03g44010	20865480	Os_ciR8697	1:220711165:220711294	0.002
LOC_Os06g50300	20881510	Os_ciR10643	5:61528514:61528571	0.003
LOC_Os01g55830	20852545	Os_ciR1628	8:173119806:173119899	0.005
LOC_Os01g55830	20852545	Os_ciR2476	8:173119806:173119899	0.005
LOC_Os01g55830	20852545	Os_ciR866	8:173119806:173119899	0.005
LOC_Os03g11220	20870047	Os_ciR9101	1:20419930:20420049	0.007
LOC_Os05g27920	20823132	Os_ciR2607	6:140916227:140916347	0.007
LOC_Os08g37444	20871526	Os_ciR1998	1:1968828:1968951	0.007
LOC_Os01g08750	20867135	Os_ciR3278	1:292661551:292707678	0.012
LOC_Os01g08750	20867135	Os_ciR6512	1:292661551:292707678	0.012
LOC_Os11g05050	20874977	Os_ciR3656	10:4673968:4674168	0.012
LOC_Os03g11220	20870047	Os_ciR9101	1:20419530:20419603	0.015
LOC_Os01g55830	20852545	Os_ciR2347	8:173119806:173119899	0.02
LOC_Os06g46770	20858056	Os_ciR1380	4:236859577:236881912	0.023
LOC_Os06g46770	20858056	Os_ciR1380	4:236859805:236881912	0.023
LOC_Os06g46770	20858056	Os_ciR1380	4:236859805:236882140	0.023
LOC_Os06g46770	20858056	Os_ciR1380	4:236860261:236882368	0.023
LOC_Os06g46770	20858056	Os_ciR1380	4:236860261:236882596	0.023
LOC_Os06g46770	20858056	Os_ciR1380	4:236860489:236882140	0.023
LOC_Os06g46770	20858056	Os_ciR1380	4:236860489:236882368	0.023
LOC_Os06g46770	20858056	Os_ciR1380	4:236860489:236882596	0.023
LOC_Os06g46770	20858056	Os_ciR1380	4:236860489:236882824	0.023
LOC_Os06g46770	20858056	Os_ciR1380	4:236859577:236882140	0.024
LOC_Os06g46770	20858056	Os_ciR1380	4:236859577:236882368	0.024
LOC_Os06g46770	20858056	Os_ciR1380	4:236859577:236882596	0.024
LOC_Os06g46770	20858056	Os_ciR1380	4:236859577:236882824	0.024
LOC_Os06g46770	20858056	Os_ciR1380	4:236859805:236882368	0.024
LOC_Os06g46770	20858056	Os_ciR1380	4:236859805:236882596	0.024
LOC_Os06g46770	20858056	Os_ciR1380	4:236859805:236882824	0.024
LOC_Os06g46770	20858056	Os_ciR1380	4:236859805:236883052	0.024
LOC_Os06g46770	20858056	Os_ciR1380	4:236860033:236883052	0.024
LOC_Os06g46770	20858056	Os_ciR1380	4:236860033:236883280	0.024
LOC_Os06g46770	20858056	Os_ciR1380	4:236860211:236883230	0.024
LOC_Os06g46770	20858056	Os_ciR1380	4:236860261:236882824	0.024
LOC_Os06g46770	20858056	Os_ciR1380	4:236860261:236883052	0.024
LOC_Os06g46770	20858056	Os_ciR1380	4:236860269:236883060	0.024
LOC_Os06g46770	20858056	Os_ciR1380	4:236860497:236883060	0.024
LOC_Os06g46770	20858056	Os_ciR1380	4:236859577:236883052	0.025
LOC_Os01g55830	20852545	Os_ciR2347	8:173119806:173119938	0.03
LOC_Os01g55830	20852545	Os_ciR2347	8:173119765:173119929	0.038
LOC_Os01g08560	20823589	Os_ciR6485	6:130348479:130348734	0.061
LOC_Os03g29240	20866955	Os_ciR8592	1:70426909:70516324	0.093
LOC_Os03g29240	20866955	Os_ciR8592	1:70428297:70518338	0.094
LOC_Os03g11220	20870047	Os_ciR9100	1:20419366:20419543	0.16
LOC_Os03g11220	20870047	Os_ciR9101	1:20419366:20419543	0.16
LOC_Os03g11220	20870047	Os_ciR9101	1:20419728:20419908	0.17
LOC_Os08g06110	20856077	Os_ciR11647	4:32511425:32512554	0.28
LOC_Os10g07229	20867450	Os_ciR3294	1:122400295:122471897	0.3
LOC_Os07g40890	20848604	Os_ciR4076	2:209537059:209537167	0.37
LOC_Os04g54830	20848335	Os_ciR9606	2:6355273:6355665	0.38
LOC_Os03g11220	20870047	Os_ciR9100	1:20419530:20420193	0.65
LOC_Os03g11220	20870047	Os_ciR9101	1:20419530:20420193	0.65
LOC_Os01g08560	20823589	Os_ciR6486	6:130348666:130348734	0.85
LOC_Os07g40890	20848604	Os_ciR4076	2:209536867:209537167	1.1
LOC_Os09g17730	20847241	Os_ciR700	2:176241079:176241420	1.3
LOC_Os03g11220	20870047	Os_ciR9100	1:20419930:20420049	1.6
LOC_Os03g11220	20870047	Os_ciR9101	1:20419614:20419728	1.6
LOC_Os03g11220	20870047	Os_ciR9100	1:20419728:20419851	1.7
LOC_Os03g11220	20870047	Os_ciR9100	1:20419915:20420035	1.7
LOC_Os04g23210	20873288	Os_ciR9263	10:105238366:105238488	1.7
LOC_Os10g25770	20845286	Os_ciR495	2:10873593:10874035	1.7
LOC_Os09g38400	20832028	Os_ciR11937	7:145980809:145980959	2.1
LOC_Os10g31864	20821784	Os_ciR3605	6:154077413:154077574	2.3
LOC_Os06g02370	20823985	Os_ciR10814	6:58445676:58445847	2.5
LOC_Os03g11220	20870047	Os_ciR9100	1:20419728:20419908	2.6
LOC_Os03g11220	20870047	Os_ciR9100	1:20419915:20420095	2.6
LOC_Os03g11220	20870047	Os_ciR9101	1:20419915:20420095	2.6
LOC_Os03g11220	20870047	Os_ciR9100	1:20419785:20419968	2.7
LOC_Os03g11220	20870047	Os_ciR9101	1:20419785:20419968	2.7
LOC_Os03g11220	20870047	Os_ciR9101	1:20419530:20419728	2.9
LOC_Os11g05050	20874977	Os_ciR7112	10:4673968:4674168	2.9
LOC_Os01g52010	20825352	Os_ciR6076	3:202719226:202767386	3.1
LOC_Os03g11220	20870047	Os_ciR9100	1:20419728:20419968	3.6
LOC_Os03g11220	20870047	Os_ciR9101	1:20419728:20419968	3.6
LOC_Os06g02370	20823985	Os_ciR10814	6:58445825:58445896	3.6
LOC_Os07g07040	20832934	Os_ciR11228	7:7414663:7414907	3.6
LOC_Os11g44810	20865809	Os_ciR3663	1:222591535:222591624	4.7
LOC_Os03g50390	20879551	Os_ciR1710	5:10989792:11064583	4.8
LOC_Os03g50390	20879551	Os_ciR1710	5:10990111:11064849	4.8
LOC_Os03g50390	20879551	Os_ciR1710	5:10990649:11065072	4.8
LOC_Os03g50390	20879551	Os_ciR8774	5:10989792:11064583	4.8
LOC_Os03g50390	20879551	Os_ciR8774	5:10990111:11064849	4.8
LOC_Os03g50390	20879551	Os_ciR8774	5:10990649:11065072	4.8
LOC_Os03g50390	20879551	Os_ciR1710	5:10982700:11059286	4.9
LOC_Os03g50390	20879551	Os_ciR1710	5:10985283:11060810	4.9
LOC_Os03g50390	20879551	Os_ciR8774	5:10982700:11059286	4.9
LOC_Os03g50390	20879551	Os_ciR8774	5:10985283:11060810	4.9
LOC_Os07g07040	20832934	Os_ciR11228	7:7414663:7414988	4.9
LOC_Os04g54430	20842841	Os_ciR985	2:6641590:6641695	5.7
LOC_Os11g06720	20872369	Os_ciR4602	10:8849312:8849420	5.8
LOC_Os12g16350	20845142	Os_ciR132	2:231371455:231461305	5.8
LOC_Os12g16350	20845142	Os_ciR132	2:231371589:231461456	5.8
LOC_Os12g16350	20845142	Os_ciR132	2:231372111:231461983	5.8
LOC_Os12g16350	20845142	Os_ciR2855	2:231371455:231461305	5.8
LOC_Os12g16350	20845142	Os_ciR2855	2:231371589:231461456	5.8
LOC_Os12g16350	20845142	Os_ciR2855	2:231372111:231461983	5.8
LOC_Os12g16350	20845142	Os_ciR3731	2:231371455:231461305	5.8
LOC_Os12g16350	20845142	Os_ciR3731	2:231371589:231461456	5.8
LOC_Os12g16350	20845142	Os_ciR3731	2:231372111:231461983	5.8
LOC_Os12g16350	20845142	Os_ciR3732	2:231371455:231461305	5.8
LOC_Os12g16350	20845142	Os_ciR3732	2:231371589:231461456	5.8
LOC_Os12g16350	20845142	Os_ciR3732	2:231372111:231461983	5.8
LOC_Os03g11220	20870047	Os_ciR9101	1:20419915:20420035	6.6
LOC_Os04g54430	20842841	Os_ciR985	2:6641588:6641708	6.6
LOC_Os03g11220	20870047	Os_ciR9101	1:20419785:20419908	6.7
LOC_Os02g56880	20876966	Os_ciR8201	5:215340155:215340280	6.9
LOC_Os02g56880	20876966	Os_ciR8202	5:215340155:215340280	6.9
LOC_Os07g41694	20833781	Os_ciR3151	7:164949594:164949729	7.5
LOC_Os07g07040	20832934	Os_ciR11228	7:7414663:7415185	8
LOC_Os12g24170	20825979	Os_ciR1259	3:141269398:141271450	8.1
LOC_Os12g24170	20825979	Os_ciR3692	3:141269398:141271450	8.1
LOC_Os12g24170	20825979	Os_ciR7315	3:141269398:141271450	8.1
LOC_Os12g24170	20825979	Os_ciR7316	3:141269398:141271450	8.1
LOC_Os07g41694	20833781	Os_ciR3151	7:164949525:164949672	8.2
LOC_Os09g38400	20832028	Os_ciR11937	7:145980779:145980929	8.4

## Sheet: Z. mays_A.thaliana_pairs_2
S3 Table. (B) Result of Conservation analysis between maize and Arabidopsis Thaliana.
Arabidopsis gene	maize_gene	Arabidopsis_circRNA	maize_circRNA	E-value
AT1G79920	20823589	At_ciR5760	6:130348479:130348734	9.6
AT4G05320	20880221	At_ciR1116	5:82443963:82444211	9.3
AT1G79920	20823589	At_ciR5760	6:130348494:130348734	9
AT2G37220	20834784	At_ciR3248	7:167824376:167824616	9
AT2G37220	20834784	At_ciR5791	7:167824376:167824616	9
AT4G05320	20855323	At_ciR111	4:236859755:236860667	9
AT5G52640	20875484	At_ciR2544	10:93684688:93684928	9
AT5G52640	20875484	At_ciR780	10:93684688:93684928	9
AT1G79920	20823589	At_ciR5760	6:130348505:130348734	8.5
AT4G05320	20880221	At_ciR1116	5:82444036:82444264	8.5
AT1G79920	20823589	At_ciR5760	6:130348508:130348734	8.4
AT4G39420	20867135	At_ciR4144	1:292661551:292707678	7.5
AT4G39420	20867135	At_ciR5625	1:292661551:292707678	7.5
AT5G20720	20840630	At_ciR1553	9:11081023:11083834	7.1
AT5G20720	20840630	At_ciR3776	9:11081023:11083834	7.1
AT4G05320	20855323	At_ciR111	4:236859755:236860439	6.7
AT5G52640	20875484	At_ciR2430	10:93686032:93686083	6
AT5G52640	20875484	At_ciR497	10:93686032:93686083	6
AT5G52640	20875484	At_ciR5954	10:93686032:93686083	6
AT2G31190	20842137	At_ciR3568	2:29626150:29632120	3.8
AT4G05320	20855323	At_ciR1116	4:236859577:236882824	3.8
AT4G05320	20855323	At_ciR1116	4:236859577:236883052	3.8
AT4G05320	20855323	At_ciR1116	4:236859805:236883052	3.8
AT4G05320	20855323	At_ciR1116	4:236860033:236883280	3.8
AT4G05320	20858056	At_ciR1116	4:236859577:236882824	3.8
AT4G05320	20858056	At_ciR1116	4:236859577:236883052	3.8
AT4G05320	20858056	At_ciR1116	4:236859805:236883052	3.8
AT4G05320	20858056	At_ciR1116	4:236860033:236883280	3.8
AT4G05320	20855323	At_ciR1116	4:236859577:236882140	3.7
AT4G05320	20855323	At_ciR1116	4:236859577:236882368	3.7
AT4G05320	20855323	At_ciR1116	4:236859577:236882596	3.7
AT4G05320	20855323	At_ciR1116	4:236859805:236882368	3.7
AT4G05320	20855323	At_ciR1116	4:236859805:236882596	3.7
AT4G05320	20855323	At_ciR1116	4:236859805:236882824	3.7
AT4G05320	20855323	At_ciR1116	4:236860033:236883052	3.7
AT4G05320	20855323	At_ciR1116	4:236860211:236883230	3.7
AT4G05320	20855323	At_ciR1116	4:236860261:236882824	3.7
AT4G05320	20855323	At_ciR1116	4:236860261:236883052	3.7
AT4G05320	20855323	At_ciR1116	4:236860269:236883060	3.7
AT4G05320	20855323	At_ciR1116	4:236860497:236883060	3.7
AT4G05320	20858056	At_ciR1116	4:236859577:236882140	3.7
AT4G05320	20858056	At_ciR1116	4:236859577:236882368	3.7
AT4G05320	20858056	At_ciR1116	4:236859577:236882596	3.7
AT4G05320	20858056	At_ciR1116	4:236859805:236882368	3.7
AT4G05320	20858056	At_ciR1116	4:236859805:236882596	3.7
AT4G05320	20858056	At_ciR1116	4:236859805:236882824	3.7
AT4G05320	20858056	At_ciR1116	4:236860033:236883052	3.7
AT4G05320	20858056	At_ciR1116	4:236860211:236883230	3.7
AT4G05320	20858056	At_ciR1116	4:236860261:236882824	3.7
AT4G05320	20858056	At_ciR1116	4:236860261:236883052	3.7
AT4G05320	20858056	At_ciR1116	4:236860269:236883060	3.7
AT4G05320	20858056	At_ciR1116	4:236860497:236883060	3.7
AT4G05320	20855323	At_ciR1116	4:236859805:236882140	3.6
AT4G05320	20855323	At_ciR1116	4:236860261:236882368	3.6
AT4G05320	20855323	At_ciR1116	4:236860261:236882596	3.6
AT4G05320	20855323	At_ciR1116	4:236860489:236882368	3.6
AT4G05320	20855323	At_ciR1116	4:236860489:236882596	3.6
AT4G05320	20855323	At_ciR1116	4:236860489:236882824	3.6
AT4G05320	20858056	At_ciR1116	4:236859805:236882140	3.6
AT4G05320	20858056	At_ciR1116	4:236860261:236882368	3.6
AT4G05320	20858056	At_ciR1116	4:236860261:236882596	3.6
AT4G05320	20858056	At_ciR1116	4:236860489:236882368	3.6
AT4G05320	20858056	At_ciR1116	4:236860489:236882596	3.6
AT4G05320	20858056	At_ciR1116	4:236860489:236882824	3.6
AT4G05320	20855323	At_ciR1116	4:236860489:236882140	3.5
AT4G05320	20858056	At_ciR1116	4:236860489:236882140	3.5
AT4G05320	20880221	At_ciR1116	5:82444033:82445401	3.4
AT4G05320	20880221	At_ciR1116	5:82444211:82445579	3.4
AT4G05320	20880221	At_ciR1116	5:82444211:82445351	2.9
AT4G05320	20880221	At_ciR1116	5:82444261:82445401	2.9
AT4G05320	20880221	At_ciR1116	5:82444439:82445579	2.9
AT4G05320	20855323	At_ciR1116	4:236859755:236860667	2.3
AT4G05320	20880221	At_ciR1116	5:82444211:82445123	2.3
AT4G05320	20880221	At_ciR1116	5:82444261:82445173	2.3
AT1G79920	20823589	At_ciR5760	6:130348666:130348734	2.2
AT4G05320	20855323	At_ciR111	4:236859805:236860033	2.1
AT4G05320	20880221	At_ciR1116	5:82444261:82445090	2.1
AT3G44110	20878755	At_ciR747	5:16321499:16321710	2
AT1G70410	20828684	At_ciR2568	3:215467186:215469811	1.7
AT1G70410	20828684	At_ciR4253	3:215467186:215469811	1.7
AT4G05320	20880221	At_ciR1116	5:82444211:82444895	1.7
AT4G05320	20880221	At_ciR1116	5:82444261:82444945	1.7
AT4G05320	20880221	At_ciR1116	5:82444439:82445123	1.7
AT1G70410	20828684	At_ciR2568	3:215467129:215469624	1.6
AT1G70410	20828684	At_ciR2568	3:215467369:215469860	1.6
AT1G70410	20828684	At_ciR4253	3:215467129:215469624	1.6
AT1G70410	20828684	At_ciR4253	3:215467369:215469860	1.6
AT2G03150	20822160	At_ciR1565	6:104496838:104497009	1.6
AT1G44575	20831148	At_ciR441	3:174825876:174826031	1.4
AT1G44575	20831148	At_ciR441	3:174825876:174826014	1.3
AT1G74310	20823204	At_ciR1461	6:160623488:160623623	1.2
AT1G74310	20823204	At_ciR4096	6:160623488:160623623	1.2
AT1G74310	20823204	At_ciR5496	6:160623488:160623623	1.2
AT1G74310	20823204	At_ciR5801	6:160623488:160623623	1.2
AT2G03150	20822160	At_ciR1565	6:104498365:104498496	1.2
AT4G05320	20880221	At_ciR1116	5:82444211:82444667	1.1
AT3G20050	20855765	At_ciR2683	4:174901957:174902069	0.99
AT4G05320	20855323	At_ciR862	4:236859577:236882824	0.96
AT4G05320	20855323	At_ciR862	4:236859577:236883052	0.96
AT4G05320	20855323	At_ciR862	4:236859805:236883052	0.96
AT4G05320	20855323	At_ciR862	4:236860033:236883280	0.96
AT4G05320	20858056	At_ciR862	4:236859577:236882824	0.96
AT4G05320	20858056	At_ciR862	4:236859577:236883052	0.96
AT4G05320	20858056	At_ciR862	4:236859805:236883052	0.96
AT4G05320	20858056	At_ciR862	4:236860033:236883280	0.96
AT4G05320	20855323	At_ciR862	4:236859577:236882596	0.95
AT4G05320	20855323	At_ciR862	4:236859805:236882824	0.95
AT4G05320	20855323	At_ciR862	4:236860033:236883052	0.95
AT4G05320	20855323	At_ciR862	4:236860211:236883230	0.95
AT4G05320	20858056	At_ciR862	4:236859577:236882596	0.95
AT4G05320	20858056	At_ciR862	4:236859805:236882824	0.95
AT4G05320	20858056	At_ciR862	4:236860033:236883052	0.95
AT4G05320	20858056	At_ciR862	4:236860211:236883230	0.95
AT4G05320	20855323	At_ciR862	4:236859577:236882368	0.94
AT4G05320	20855323	At_ciR862	4:236859805:236882596	0.94
AT4G05320	20855323	At_ciR862	4:236860261:236883052	0.94
AT4G05320	20855323	At_ciR862	4:236860269:236883060	0.94
AT4G05320	20858056	At_ciR862	4:236859577:236882368	0.94
AT4G05320	20858056	At_ciR862	4:236859805:236882596	0.94
AT4G05320	20858056	At_ciR862	4:236860261:236883052	0.94
AT4G05320	20858056	At_ciR862	4:236860269:236883060	0.94
AT4G05320	20855323	At_ciR862	4:236859577:236882140	0.93
AT4G05320	20855323	At_ciR862	4:236859805:236882368	0.93
AT4G05320	20855323	At_ciR862	4:236860261:236882824	0.93
AT4G05320	20855323	At_ciR862	4:236860497:236883060	0.93
AT4G05320	20858056	At_ciR862	4:236859577:236882140	0.93
AT4G05320	20858056	At_ciR862	4:236859805:236882368	0.93
AT4G05320	20858056	At_ciR862	4:236860261:236882824	0.93
AT4G05320	20858056	At_ciR862	4:236860497:236883060	0.93
AT4G05320	20855323	At_ciR862	4:236859577:236881912	0.92
AT4G05320	20855323	At_ciR862	4:236859805:236882140	0.92
AT4G05320	20855323	At_ciR862	4:236860261:236882596	0.92
AT4G05320	20855323	At_ciR862	4:236860489:236882824	0.92
AT4G05320	20858056	At_ciR862	4:236859577:236881912	0.92
AT4G05320	20858056	At_ciR862	4:236859805:236882140	0.92
AT4G05320	20858056	At_ciR862	4:236860261:236882596	0.92
AT4G05320	20858056	At_ciR862	4:236860489:236882824	0.92
AT4G05320	20855323	At_ciR862	4:236859805:236881912	0.91
AT4G05320	20855323	At_ciR862	4:236860261:236882368	0.91
AT4G05320	20855323	At_ciR862	4:236860489:236882596	0.91
AT4G05320	20858056	At_ciR862	4:236859805:236881912	0.91
AT4G05320	20858056	At_ciR862	4:236860261:236882368	0.91
AT4G05320	20858056	At_ciR862	4:236860489:236882596	0.91
AT4G05320	20855323	At_ciR862	4:236860489:236882368	0.9
AT4G05320	20858056	At_ciR862	4:236860489:236882368	0.9
AT4G05320	20855323	At_ciR862	4:236860489:236882140	0.89
AT4G05320	20858056	At_ciR862	4:236860489:236882140	0.89
AT4G10340	20842511	At_ciR715	2:219390346:219391401	0.67
AT4G10340	20842511	At_ciR792	2:219390346:219391401	0.67
AT4G05320	20880221	At_ciR1116	5:82444211:82444439	0.54
AT4G05320	20858056	At_ciR1116	4:236882368:236883052	0.43
AT5G04590	20824264	At_ciR3149	6:157025682:157026301	0.39
AT5G48030	20874096	At_ciR1552	10:9369582:9370120	0.34
AT3G52280	20820213	At_ciR3664	6:68994775:68994904	0.29
AT4G05320	20880221	At_ciR1116	5:82444211:82444334	0.28
AT3G44110	20878755	At_ciR747	5:16321753:16322109	0.22
AT3G44110	20878755	At_ciR861	5:16321753:16322109	0.22
AT4G05320	20858056	At_ciR1116	4:236882090:236883230	0.18
AT4G05320	20880221	At_ciR111	5:82444036:82444264	0.14
AT3G44110	20878755	At_ciR2183	5:16321499:16321710	0.13
AT5G12230	20865480	At_ciR1212	1:220711156:220711294	0.08
AT5G12230	20865480	At_ciR1505	1:220711156:220711294	0.08
AT5G12230	20865480	At_ciR1212	1:220711165:220711294	0.074
AT5G12230	20865480	At_ciR1505	1:220711165:220711294	0.074
AT2G37220	20834784	At_ciR3248	7:167824324:167824619	0.046
AT2G37220	20834784	At_ciR5791	7:167824324:167824619	0.046
AT4G05320	20880221	At_ciR862	5:82444439:82445579	0.046
AT4G05320	20855323	At_ciR862	4:236859755:236860667	0.037
AT4G05320	20858056	At_ciR1116	4:236881912:236882140	0.035
AT5G42020	20882332	At_ciR1293	5:69325506:69325702	0.03
AT4G05320	20880221	At_ciR862	5:82444439:82445123	0.028
AT4G05320	20880221	At_ciR1116	5:82444264:82444439	0.026
AT2G37220	20834784	At_ciR3248	7:167824235:167824370	0.02
AT2G37220	20834784	At_ciR5791	7:167824235:167824370	0.02
AT1G80030	20878025	At_ciR2929	5:214380286:214404480	0.016
AT1G80030	20878025	At_ciR5926	5:214380286:214404480	0.016
AT4G05320	20858056	At_ciR862	4:236881912:236882140	0.009
AT5G59720	20870493	At_ciR1585	1:38847696:38847855	0.006
AT5G59720	20870493	At_ciR1585	1:38847696:38847810	0.004
AT3G02300	20865426	At_ciR2014	1:248858359:248859496	0.003
AT4G05320	20880221	At_ciR862	5:82444261:82445090	0.002
AT5G59720	20870493	At_ciR1585	1:38847687:38847864	0.002
AT3G01910	20864856	At_ciR4263	1:193867230:193867520	0.0007
AT4G05320	20858056	At_ciR1116	4:236882368:236883280	0.0006
AT1G80030	20878025	At_ciR3243	5:214380286:214404480	0.0003
AT4G05320	20880221	At_ciR862	5:82444211:82444334	0.0003
AT5G20720	20840630	At_ciR1553	9:11083774:11084246	0.0003
AT5G20720	20840630	At_ciR3776	9:11083774:11084246	0.0003
AT3G46970	20830785	At_ciR1503	3:178989203:178989306	0.0002
AT3G46970	20830785	At_ciR3849	3:178989203:178989306	0.0002
AT3G46970	20830785	At_ciR426	3:178989203:178989306	0.0002
AT3G46970	20830785	At_ciR4279	3:178989203:178989306	0.0002
AT3G46970	20830785	At_ciR483	3:178989203:178989306	0.0002
AT3G46970	20830785	At_ciR946	3:178989203:178989306	0.0002
AT4G05320	20858056	At_ciR1116	4:236883052:236883280	0.0001
AT4G39420	20867135	At_ciR4792	1:292661551:292707678	0.0001
AT4G05320	20880221	At_ciR862	5:82444033:82445401	6e-05
AT4G05320	20855323	At_ciR1116	4:236859755:236859983	4e-05
AT4G05320	20858056	At_ciR862	4:236883052:236883280	4e-05
AT4G05320	20880221	At_ciR862	5:82445351:82445579	4e-05
AT4G05320	20880221	At_ciR1116	5:82444667:82445579	1e-05
AT4G05320	20880221	At_ciR862	5:82443963:82444211	1e-05
AT4G05320	20880221	At_ciR862	5:82444036:82444264	9e-06
AT4G05320	20880221	At_ciR1116	5:82444667:82445351	7e-06
AT4G05320	20880221	At_ciR1116	5:82444667:82445123	5e-06
AT4G05320	20858056	At_ciR862	4:236882090:236883230	3e-06
AT4G05320	20880221	At_ciR1116	5:82444667:82444895	2e-06
AT4G05320	20880221	At_ciR862	5:82444211:82445579	9e-07
AT4G05320	20880221	At_ciR862	5:82444211:82445351	8e-07
AT4G05320	20880221	At_ciR862	5:82444261:82445401	8e-07
AT4G05320	20855323	At_ciR862	4:236859755:236859983	6e-07
AT4G05320	20880221	At_ciR1116	5:82445351:82445579	6e-07
AT4G05320	20880221	At_ciR862	5:82444211:82445123	6e-07
AT4G05320	20880221	At_ciR862	5:82444261:82445173	6e-07
AT4G05320	20880221	At_ciR862	5:82444211:82444895	5e-07
AT4G05320	20880221	At_ciR862	5:82444261:82444945	5e-07
AT4G24190	20823902	At_ciR3130	6:83781070:83781225	4e-07
AT4G24190	20823902	At_ciR3549	6:83781070:83781225	4e-07
AT5G04140	20834811	At_ciR5685	7:170963680:170963731	4e-07
AT4G05320	20880221	At_ciR862	5:82444211:82444667	3e-07
AT5G59720	20870493	At_ciR1585	1:38847636:38847720	2e-07
AT4G05320	20855323	At_ciR1116	4:236860033:236860261	1e-07
AT4G05320	20880221	At_ciR862	5:82444211:82444439	1e-07
AT4G05320	20880221	At_ciR862	5:82444264:82444439	1e-07
AT4G05320	20855323	At_ciR1116	4:236859805:236881912	6e-08
AT4G05320	20858056	At_ciR1116	4:236859805:236881912	6e-08
AT4G05320	20855323	At_ciR1116	4:236859755:236860439	8e-09
AT3G62910	20861698	At_ciR5238	4:3457292:3457871	6e-09
AT2G31190	20842137	At_ciR3568	2:29623456:29629927	5e-09
AT4G05320	20855323	At_ciR1116	4:236860033:236860489	5e-09
AT5G66190	20840201	At_ciR4819	9:26999502:27015133	3e-09
AT3G44110	20878755	At_ciR861	5:16321499:16321710	2e-09
AT4G05320	20855323	At_ciR1116	4:236860261:236860489	2e-09
AT4G05320	20855323	At_ciR1116	4:236859577:236881912	1e-09
AT4G05320	20858056	At_ciR1116	4:236859577:236881912	1e-09
AT5G66190	20840201	At_ciR4819	9:27009596:27015133	1e-09
AT4G05320	20855323	At_ciR1116	4:236859805:236860033	6e-10
AT4G05320	20855323	At_ciR862	4:236859805:236860033	6e-10
AT4G05320	20858056	At_ciR862	4:236882368:236882596	6e-10
AT4G05320	20858056	At_ciR1116	4:236882368:236882824	3e-10
AT4G05320	20880221	At_ciR862	5:82444717:82445173	3e-10
AT4G05320	20855323	At_ciR1116	4:236859577:236859805	2e-10
AT4G05320	20880221	At_ciR862	5:82444717:82444945	2e-10
AT5G13650	20881178	At_ciR3541	5:128790844:128791008	1e-10
AT5G13650	20881178	At_ciR3941	5:128790844:128791008	1e-10
AT3G46970	20830785	At_ciR1503	3:178989222:178989354	9e-11
AT3G46970	20830785	At_ciR3849	3:178989222:178989354	9e-11
AT3G46970	20830785	At_ciR426	3:178989222:178989354	9e-11
AT3G46970	20830785	At_ciR4279	3:178989222:178989354	9e-11
AT3G46970	20830785	At_ciR483	3:178989222:178989354	9e-11
AT3G46970	20830785	At_ciR946	3:178989222:178989354	9e-11
AT4G05320	20855323	At_ciR862	4:236859577:236859805	1e-11
AT4G05320	20858056	At_ciR862	4:236882368:236883280	1e-11
AT4G05320	20880221	At_ciR862	5:82444667:82444895	1e-11
AT4G05320	20858056	At_ciR862	4:236882368:236883052	8e-12
AT4G05320	20855323	At_ciR862	4:236860033:236860489	5e-12
AT4G05320	20858056	At_ciR862	4:236882368:236882824	5e-12
AT3G52880	20844086	At_ciR2959	2:165616988:165618082	3e-12
AT4G05320	20855323	At_ciR862	4:236860033:236860261	2e-12
AT4G05320	20858056	At_ciR1116	4:236882368:236882596	2e-12
AT4G05320	20855323	At_ciR862	4:236860261:236860489	6e-13
AT5G08530	20834877	At_ciR4733	7:170246444:170246548	3e-13
AT4G05320	20880221	At_ciR862	5:82444667:82445579	2e-13
AT4G05320	20880221	At_ciR862	5:82444667:82445123	8e-14
AT4G05320	20880221	At_ciR862	5:82444667:82445351	3e-14
AT4G05320	20880221	At_ciR111	5:82444261:82445090	1e-14
AT4G05320	20855323	At_ciR862	4:236859755:236860439	8e-15
AT1G08520	20882917	At_ciR2244	5:3097338:3097762	5e-15
AT4G05320	20880221	At_ciR111	5:82444211:82444334	5e-15
AT5G56030	20849043	At_ciR1296	2:189446261:189446478	2e-16
AT5G56030	20849043	At_ciR1296	2:189446261:189446420	1e-16
AT1G08520	20882917	At_ciR1991	5:3097338:3097762	8e-17
AT1G80030	20878025	At_ciR532	5:214380286:214404480	5e-18
AT4G05320	20855323	At_ciR111	4:236859577:236882596	1e-18
AT4G05320	20855323	At_ciR111	4:236859577:236882824	1e-18
AT4G05320	20855323	At_ciR111	4:236859577:236883052	1e-18
AT4G05320	20855323	At_ciR111	4:236859805:236882596	1e-18
AT4G05320	20855323	At_ciR111	4:236859805:236882824	1e-18
AT4G05320	20855323	At_ciR111	4:236859805:236883052	1e-18
AT4G05320	20855323	At_ciR111	4:236860033:236883052	1e-18
AT4G05320	20855323	At_ciR111	4:236860033:236883280	1e-18
AT4G05320	20855323	At_ciR111	4:236860211:236883230	1e-18
AT4G05320	20855323	At_ciR111	4:236860261:236882596	1e-18
AT4G05320	20855323	At_ciR111	4:236860261:236882824	1e-18
AT4G05320	20855323	At_ciR111	4:236860261:236883052	1e-18
AT4G05320	20855323	At_ciR111	4:236860269:236883060	1e-18
AT4G05320	20855323	At_ciR111	4:236860489:236882596	1e-18
AT4G05320	20855323	At_ciR111	4:236860489:236882824	1e-18
AT4G05320	20855323	At_ciR111	4:236860497:236883060	1e-18
AT4G05320	20858056	At_ciR111	4:236859577:236882596	1e-18
AT4G05320	20858056	At_ciR111	4:236859577:236882824	1e-18
AT4G05320	20858056	At_ciR111	4:236859577:236883052	1e-18
AT4G05320	20858056	At_ciR111	4:236859805:236882596	1e-18
AT4G05320	20858056	At_ciR111	4:236859805:236882824	1e-18
AT4G05320	20858056	At_ciR111	4:236859805:236883052	1e-18
AT4G05320	20858056	At_ciR111	4:236860033:236883052	1e-18
AT4G05320	20858056	At_ciR111	4:236860033:236883280	1e-18
AT4G05320	20858056	At_ciR111	4:236860211:236883230	1e-18
AT4G05320	20858056	At_ciR111	4:236860261:236882596	1e-18
AT4G05320	20858056	At_ciR111	4:236860261:236882824	1e-18
AT4G05320	20858056	At_ciR111	4:236860261:236883052	1e-18
AT4G05320	20858056	At_ciR111	4:236860269:236883060	1e-18
AT4G05320	20858056	At_ciR111	4:236860489:236882596	1e-18
AT4G05320	20858056	At_ciR111	4:236860489:236882824	1e-18
AT4G05320	20858056	At_ciR111	4:236860497:236883060	1e-18
AT3G12580	20830684	At_ciR3673	3:126461392:126461497	3e-19
AT4G05320	20855323	At_ciR111	4:236859577:236881912	3e-19
AT4G05320	20855323	At_ciR111	4:236859577:236882140	3e-19
AT4G05320	20855323	At_ciR111	4:236859577:236882368	3e-19
AT4G05320	20855323	At_ciR111	4:236859805:236881912	3e-19
AT4G05320	20855323	At_ciR111	4:236859805:236882140	3e-19
AT4G05320	20855323	At_ciR111	4:236859805:236882368	3e-19
AT4G05320	20858056	At_ciR111	4:236859577:236881912	3e-19
AT4G05320	20858056	At_ciR111	4:236859577:236882140	3e-19
AT4G05320	20858056	At_ciR111	4:236859577:236882368	3e-19
AT4G05320	20858056	At_ciR111	4:236859805:236881912	3e-19
AT4G05320	20858056	At_ciR111	4:236859805:236882140	3e-19
AT4G05320	20858056	At_ciR111	4:236859805:236882368	3e-19
AT4G05320	20880221	At_ciR1116	5:82444717:82445173	9e-20
AT4G05320	20880221	At_ciR111	5:82444211:82445579	7e-20
AT4G05320	20858056	At_ciR111	4:236882090:236883230	6e-20
AT4G05320	20880221	At_ciR111	5:82444439:82445579	6e-20
AT4G05320	20858056	At_ciR111	4:236882368:236883280	5e-20
AT4G05320	20880221	At_ciR111	5:82444667:82445579	5e-20
AT4G05320	20858056	At_ciR111	4:236882368:236883052	3e-20
AT4G05320	20858056	At_ciR111	4:236882368:236882824	2e-20
AT4G05320	20858056	At_ciR111	4:236882368:236882596	1e-20
AT4G05320	20880221	At_ciR111	5:82445351:82445579	1e-20
AT4G05320	20855323	At_ciR111	4:236860033:236860489	6e-21
AT4G05320	20855323	At_ciR111	4:236860261:236882368	5e-21
AT4G05320	20855323	At_ciR111	4:236860489:236882368	5e-21
AT4G05320	20858056	At_ciR111	4:236860261:236882368	5e-21
AT4G05320	20858056	At_ciR111	4:236860489:236882368	5e-21
AT4G05320	20855323	At_ciR111	4:236860033:236860261	3e-21
AT4G05320	20880221	At_ciR1116	5:82444717:82444945	2e-22
AT4G05320	20880221	At_ciR111	5:82444033:82445401	5e-24
AT4G05320	20880221	At_ciR111	5:82444211:82445351	4e-24
AT4G05320	20880221	At_ciR111	5:82444261:82445401	4e-24
AT3G27240	20869260	At_ciR4567	1:205389308:205389476	2e-24
AT4G05320	20880221	At_ciR111	5:82444667:82445351	2e-24
AT4G05320	20855323	At_ciR111	4:236859755:236859983	2e-25
AT4G05320	20880221	At_ciR111	5:82444211:82445123	2e-25
AT4G05320	20880221	At_ciR111	5:82444261:82445173	2e-25
AT4G05320	20880221	At_ciR111	5:82444211:82444667	1e-25
AT4G05320	20880221	At_ciR111	5:82444211:82444895	1e-25
AT4G05320	20880221	At_ciR111	5:82444261:82444945	1e-25
AT4G05320	20880221	At_ciR111	5:82444439:82445123	1e-25
AT4G05320	20880221	At_ciR111	5:82444667:82445123	2e-27
AT4G05320	20880221	At_ciR111	5:82444717:82445173	2e-27
AT4G05320	20858056	At_ciR111	4:236883052:236883280	8e-28
AT4G05320	20880221	At_ciR111	5:82444717:82444945	8e-28
AT4G05320	20880221	At_ciR111	5:82443963:82444211	2e-28
AT4G05320	20855323	At_ciR111	4:236859577:236859805	3e-30
AT4G05320	20880221	At_ciR111	5:82444667:82444895	3e-30
AT4G05320	20855323	At_ciR111	4:236860489:236882140	1e-30
AT4G05320	20858056	At_ciR111	4:236860489:236882140	1e-30
AT4G05320	20855323	At_ciR111	4:236860261:236860489	2e-31
AT5G56030	20861413	At_ciR1296	4:198370833:198371718	2e-31
AT4G05320	20858056	At_ciR111	4:236881912:236882140	1e-32
AT5G56030	20849043	At_ciR1296	2:189446178:189446362	3e-33
AT4G05320	20880221	At_ciR111	5:82444264:82444439	1e-35
AT3G12580	20830684	At_ciR3673	3:126461392:126461836	7e-39
AT4G05320	20880221	At_ciR111	5:82444211:82444439	1e-41

## Sheet: Z. may_G.max_pair_3
S3 Table. (C) Result of Conservation analysis between maize and Soybean.
Gmax_gene	maize_gene	Gmax_circRNA	zmay_circRNA	E-value
GLYMA08G32590	20820213	Gm08circRNA1977	6:68994775:68994904
GLYMA16G00630	20821784	Gm16circRNA1327;Gm16circRNA381	6:154077413:154077574
GLYMA07G03980	20821784	Gm07circRNA528;Gm07circRNA529	6:154077413:154077574
GLYMA14G31370	20821821	Gm14circRNA2345	6:168094406:168094490
GLYMA08G18580	20821870	Gm08circRNA227	6:141612336:141686244
GLYMA18G40090	20822615	Gm18circRNA1555	6:7158450:7158719
GLYMA07G20860	20822615	Gm07circRNA13;Gm07circRNA1600	6:7158450:7158719
GLYMA05G37330	20822980	Gm05circRNA1706	6:159851481:159851634
GLYMA20G34750	20824004	Gm20circRNA2381	6:157734111:157816310
GLYMA06G14070	20825101	Gm06circRNA37	3:13277402:13277516
GLYMA02G01160	20827150	Gm02circRNA754	3:225266110:225301808
GLYMA20G37298	20827394	Gm20circRNA2391	3:192479544:192523718
GLYMA06G35940	20828949	Gm06circRNA1665	3:223691196:223691315
GLYMA20G37298	20828952	Gm20circRNA2391	3:192479544:192523718
GLYMA08G21840	20829494	Gm08circRNA1969	3:195116161:195117130
GLYMA07G02180	20829494	Gm07circRNA523	3:195116161:195117130
GLYMA10G37210	20829571	Gm10circRNA1246	3:211987081:211987201
GLYMA08G45210	20830785	Gm08circRNA249	3:178989203:178989306;3:178989867:178991345;3:178989222:178989354
GLYMA15G13040	20830794	Gm15circRNA2300	3:165634958:165635325
GLYMA09G02140	20830794	Gm09circRNA185	3:165634958:165635325
GLYMA01G09310	20832082	Gm01circRNA154;Gm01circRNA824	7:129967028:129967245;7:129968057:129968217;7:129968732:129968993;7:129969078:129969371;7:129967050:129967196;7:129966869:129967059;7:129968732:129968977;7:129967271:129967469;7:129967470:129967679;7:129968737:129968991
GLYMA17G18140	20832535	Gm17circRNA2231	7:20620461:20620950
GLYMA13G27250	20833375	Gm13circRNA2024	7:18610246:18610648
GLYMA13G25740	20833400	Gm13circRNA1049	7:170321207:170350960;7:170321207:170360286;7:170323823:170353564
GLYMA13G25740	20833428	Gm13circRNA1049	7:170323823:170353564;7:170321207:170360286;7:170321207:170350960
GLYMA03G28410	20834811	Gm03circRNA108;Gm03circRNA1785;Gm03circRNA733	7:170963680:170963731
GLYMA19G31120	20834811	Gm19circRNA485	7:170963680:170963731
GLYMA02G05070	20836110	Gm02circRNA764	7:154472718:154472829
GLYMA17G09700	20836182	Gm17circRNA1293	7:143216681:143217521
GLYMA11G12200	20836822	Gm11circRNA2115	9:129409552:129409663
GLYMA09G40410	20836857	Gm09circRNA926	9:130212164:130212826
GLYMA01G23427	20837355	Gm01circRNA1861;Gm01circRNA838;Gm01circRNA839;Gm01circRNA840	9:33850724:33862791
GLYMA02G14280	20837355	Gm02circRNA775	9:33850724:33862791
GLYMA03G26120	20837590	Gm03circRNA1779;Gm03circRNA1780	9:28398447:28436451
GLYMA02G04980	20837824	Gm02circRNA128	9:140522595:140522649;9:140521433:140521486
GLYMA08G16150	20838648	Gm08circRNA963	9:6785075:6839564;9:6785075:6839560
GLYMA01G26350	20839159	Gm01circRNA1863	9:127488882:127489009
GLYMA18G53545	20839510	Gm18circRNA2492	9:71691343:71702219
GLYMA08G18760	20840754	Gm08circRNA1963;Gm08circRNA228	9:25923901:25924219;9:25923280:25924033;9:25924216:25924349
GLYMA02G04701	20840850	Gm02circRNA763	9:7187462:7187600
GLYMA01G02890	20840850	Gm01circRNA1848	9:7187462:7187600
GLYMA18G29560	20840850	Gm18circRNA1551;Gm18circRNA2463	9:7187462:7187600
GLYMA08G38301	20840850	Gm08circRNA245;Gm08circRNA246	9:7187462:7187600
GLYMA09G04960	20841804	Gm09circRNA1893	2:193410964:193412834
GLYMA13G41600	20842156	Gm13circRNA1069	2:723262:723365
GLYMA18G53880	20842278	Gm18circRNA2493	2:128043568:128043698
GLYMA20G02080	20842448	Gm20circRNA443	2:4893371:4893425
GLYMA11G03641	20842869	Gm11circRNA1133	2:17583914:17584060
GLYMA07G34730	20843054	Gm07circRNA556	2:9998505:9998667
GLYMA12G17560	20844102	Gm12circRNA1104	2:1929523:1977016;2:1929243:1976769;2:1931993:1977454;2:1929523:1977022;2:1929037:1976513;2:1932257:1979322
GLYMA01G39410	20844873	Gm01circRNA1879	2:24968383:24968748
GLYMA08G25600	20845358	Gm08circRNA980	2:9921215:9943827
GLYMA05G02910	20845719	Gm05circRNA639	2:36836417:36836572
GLYMA17G38130	20845756	Gm17circRNA2247	2:3583689:3583850
GLYMA11G10810	20845864	Gm11circRNA1153	2:3772633:3785004;2:3773460:3788333;2:3773460:3785004;2:3772633:3788333;2:3773460:3787462
GLYMA12G03090	20845864	Gm12circRNA1081	2:3772633:3785004;2:3773460:3788333;2:3773460:3785004;2:3772633:3788333;2:3773460:3787462
GLYMA11G00830	20847128	Gm11circRNA2090	2:229587153:229587264
GLYMA05G10865	20847498	Gm05circRNA649	2:180906128:180906418
GLYMA09G24630	20848308	Gm09circRNA203	2:20530839:20537589
GLYMA16G04580	20849934	Gm16circRNA2256;Gm16circRNA2257	8:172567519:172567674
GLYMA09G04960	20850340	Gm09circRNA1893	8:83059712:83059829
GLYMA15G15900	20850340	Gm15circRNA412	8:83059712:83059829
GLYMA10G07850	20852034	Gm10circRNA1213	8:98597117:98597223
GLYMA08G39930	20852180	Gm08circRNA998	8:162518099:162518201
GLYMA20G12070	20852258	Gm20circRNA2357	8:134903898:134904191
GLYMA03G34850	20852639	Gm03circRNA741	8:163116328:163182810;8:163116122:163182680;8:163115017:163182295
GLYMA11G21580	20854152	Gm11circRNA1177;Gm11circRNA2131	8:55957475:55957582
GLYMA13G26930	20854152	Gm13circRNA271;Gm13circRNA272	8:55957475:55957582
GLYMA10G35210	20854291	Gm10circRNA1243;Gm10circRNA2188;Gm10circRNA2189	8:137792590:137792900
GLYMA08G12970	20855765	Gm08circRNA1956	4:174901957:174902069
GLYMA19G38450	20857284	Gm19circRNA2431	4:220490810:220508960;4:220491436:220510964;4:220491647:220511515
GLYMA06G17050	20857619	Gm06circRNA1646;Gm06circRNA41;Gm06circRNA611	4:94438285:94438387
GLYMA04G38010	20857619	Gm04circRNA705	4:94438285:94438387
GLYMA03G12130	20857838	Gm03circRNA1770;Gm03circRNA720	4:156956645:156957397
GLYMA04G10301	20859326	Gm04circRNA1731	4:236696378:236697417
GLYMA06G10261	20859326	Gm06circRNA1630	4:236696378:236697417
GLYMA11G06565	20859679	Gm11circRNA1144;Gm11circRNA307	4:168838774:168838879
GLYMA10G44351	20860233	Gm10circRNA1267	4:172750293:172750873;4:172748893:172749332;4:172752676:172752814
GLYMA20G39181	20860233	Gm20circRNA2401	4:172750293:172750873;4:172748893:172749332;4:172752676:172752814
GLYMA18G53750	20860233	Gm18circRNA1569	4:172750293:172750873;4:172748893:172749332;4:172752676:172752814
GLYMA12G05140	20860502	Gm12circRNA286	4:211297295:211297364
GLYMA07G20860	20860502	Gm07circRNA13;Gm07circRNA1600	4:211297295:211297364
GLYMA02G04701	20861052	Gm02circRNA763	4:149286278:149286606
GLYMA06G13200	20861285	Gm06circRNA600	4:225266430:225268676
GLYMA08G33545	20862822	Gm08circRNA1978;Gm08circRNA1979;Gm08circRNA239;Gm08circRNA240	1:220307622:220307729
GLYMA06G14190	20863333	Gm06circRNA602	1:4771865:4808467
GLYMA18G08640	20863627	Gm18circRNA2455	1:248589151:248589340
GLYMA16G03050	20864773	Gm16circRNA386	1:246555234:246604768;1:246555234:246604771
GLYMA20G25590	20864844	Gm20circRNA1438	1:278131198:278131321
GLYMA19G18330	20864856	Gm19circRNA1483	1:193867230:193867520
GLYMA06G15840	20865616	Gm06circRNA1640	1:294403752:294500533
GLYMA11G34900	20865757	Gm11circRNA319	1:38849244:38849401;1:38848793:38849037
GLYMA10G36990	20865757	Gm10circRNA350	1:38849244:38849401;1:38848793:38849037
GLYMA01G02330	20867013	Gm01circRNA810	1:35741073:35741468
GLYMA20G30760	20867582	Gm20circRNA1445	1:6220382:6220484
GLYMA03G41161	20867590	Gm03circRNA749;Gm03circRNA750;Gm03circRNA751	1:231707246:231707458
GLYMA05G37400	20867765	Gm05circRNA668	1:5388626:5390610
GLYMA08G02140	20867765	Gm08circRNA1937	1:5388626:5390610
GLYMA17G36540	20868778	Gm17circRNA1319	1:253900725:253901104
GLYMA09G18840	20868778	Gm09circRNA1907	1:253900725:253901104
GLYMA02G36110	20871034	Gm02circRNA140;Gm02circRNA1829	1:182079753:182079826
GLYMA10G08801	20871034	Gm10circRNA1214;Gm10circRNA1215	1:182079753:182079826
GLYMA17G34020	20871638	Gm17circRNA2238	1:205912767:206000981;1:205918483:206001861;1:205913165:206001406
GLYMA02G48066	20872754	Gm02circRNA149;Gm02circRNA150;Gm02circRNA1842;Gm02circRNA1843;Gm02circRNA806;Gm02circRNA807	10:137962428:137995155;10:137962428:137995292
GLYMA14G00431	20872754	Gm14circRNA420;Gm14circRNA421	10:137962428:137995155;10:137962428:137995292
GLYMA07G01240	20872878	Gm07circRNA1	10:47751440:47751616
GLYMA17G34020	20872878	Gm17circRNA2238	10:47751440:47751616
GLYMA15G18120	20873288	Gm15circRNA2310	10:105238366:105238488
GLYMA16G32821	20873345	Gm16circRNA2271	10:148531764:148600120
GLYMA08G16150	20874096	Gm08circRNA963	10:9369582:9370120
GLYMA13G44420	20875126	Gm13circRNA280	10:76645462:76645747
GLYMA02G24612	20876966	Gm02circRNA138;Gm02circRNA783	5:215340155:215340280
GLYMA10G18620	20876966	Gm10circRNA1221	5:215340155:215340280
GLYMA16G02770	20878216	Gm16circRNA385	5:213292249:213292351;5:213292151:213292340
GLYMA04G24430	20878216	Gm04circRNA91	5:213292249:213292351;5:213292151:213292340
GLYMA06G30000	20878216	Gm06circRNA53;Gm06circRNA54	5:213292249:213292351;5:213292151:213292340
GLYMA19G01400	20878456	Gm19circRNA478	5:204822052:204822204
GLYMA18G08640	20878549	Gm18circRNA2455	5:19049477:19049618
GLYMA10G31600	20879241	Gm10circRNA2180	5:65422103:65422216
GLYMA08G08230	20879377	Gm08circRNA1947	5:7286347:7296498;5:7286347:7296491;5:7286651:7296491
GLYMA11G11750	20879557	Gm11circRNA1157	5:217627697:217681270;5:217627697:217680834
GLYMA04G06570	20879597	Gm04circRNA80	5:183882872:183882958
GLYMA13G13050	20880135	Gm13circRNA2004	5:189771716:189771857
GLYMA11G00830	20880135	Gm11circRNA2090	5:189771716:189771857
GLYMA02G36210	20880364	Gm02circRNA1830;Gm02circRNA1831	5:206730281:206730388
GLYMA18G12393	20881108	Gm18circRNA1543	5:149461532:149461727;5:149461500:149461895
GLYMA08G08230	20881253	Gm08circRNA1947	5:7286347:7296491;5:7286651:7296491;5:7286347:7296498
GLYMA01G45650	20881723	Gm01circRNA877	5:209682537:209682762
GLYMA01G01370	20881789	Gm01circRNA1847	5:199594554:199594690
GLYMA02G01160	20881899	Gm02circRNA754	5:1851905:1852115
GLYMA20G26951	20881972	Gm20circRNA2370	5:188101902:188102026
GLYMA02G06200	20882197	Gm02circRNA1818	5:201069449:201069550
GLYMA08G47670	20882324	Gm08circRNA1014;Gm08circRNA1991;Gm08circRNA1992;Gm08circRNA253	5:217374967:217375151
GLYMA13G00630	20882640	Gm13circRNA1018;Gm13circRNA1995	5:56427654:56427930
GLYMA01G03550	20882690	Gm01circRNA815	5:74511669:74511809
GLYMA01G43630	20882917	Gm01circRNA178	5:3097338:3097762
GLYMA10G06800	20883090	Gm10circRNA2159	5:65958415:65958552

## Sheet: Z.may_S.lycopersicum
S3 Table. (D) Result of Conservation analysis between maize and tomato
slycopersicum_gene	maize_geen	slycopersicum_circRNA	maize_circRNA
Solyc11g069700.1	20819746	11:51392309|51392605	6:136516075:136569326
Solyc03g005430.2	20820621	3:307954|317835;3:311652|315065	6:157734111:157816310
Solyc08g006060.2	20821714	8:816193|820231	6:95564479:95638575
Solyc04g072260.1	20821784	4:56858629|56859241;4:56875813|56877797	6:154077413:154077574
Solyc07g017430.2	20823198	7:6942081|6949808	6:107474181:107474470
Solyc04g081570.2	20823902	4:63114189|63114327	6:83781070:83781225
Solyc03g113220.2	20824747	3:57487439|57487944;3:57487439|57488287	6:167575492:167575945
Solyc04g011440.2	20825441	4:3895223|3896193	3:181108374:181108561;3:181108374:181108567;3:181108681:181108732;3:181108555:181108684;3:181108374:181108526
Solyc10g081610.1	20826378	10:61977527|61977673	3:106339323:106339573
Solyc07g044760.2	20828292	7:55131613|55133750;7:55131933|55133750	3:122381160:122381277
Solyc07g022760.2	20828529	7:21380917|21381396	3:228099286:228197772;3:228099296:228197772
Solyc09g018370.2	20828952	9:14539134|14539638	3:192479544:192523718
Solyc03g118290.2	20831574	3:61269203|61269876;3:61271133|61271466	3:156484006:156484163;3:156485102:156485409
Solyc01g108150.2	20832456	1:87269628|87271125	7:126409911:126470693
Solyc11g069700.1	20832933	11:51392309|51392605	7:157601084:157601198
Solyc01g108150.2	20833112	1:87269628|87271125	7:126409911:126470693
Solyc12g015880.1	20834079	12:5868436|5868516	7:131787053:131787250;7:131787205:131787324;7:131787058:131787183;7:131787049:131787183;7:131787049:131787250;7:131785726:131785873;7:131785813:131785864
Solyc03g063560.2	20834811	3:32310132|32310594;3:32313784|32318979	7:170963680:170963731
Solyc01g108150.2	20835500	1:87269628|87271125	7:126409911:126470693;7:126401712:126445783
Solyc08g041820.2	20837025	8:27254537|27256166	9:92870281:92870384
Solyc08g061480.2	20838854	8:45976222|45979299	9:10008391:10011533
Solyc01g028810.2	20840754	1:33330668|33330992;1:33330668|33331652;1:33331434|33331652	9:25924216:25924349;9:25923901:25924219;9:25923280:25924033
Solyc02g065680.2	20841378	2:31420743|31422314	9:97539559:97540385
Solyc01g094660.2	20841918	1:77866856|77867504	2:164889629:164889730
Solyc04g007280.2	20842185	4:995894|996871	2:214507769:214507898
Solyc12g098670.1	20842278	12:64439929|64440283	2:128043568:128043698
Solyc06g051170.2	20842329	6:30860423|30862444	2:107355542:107445961;2:107355542:107413283;2:107362693:107445961
Solyc07g044860.2	20843879	7:55246046|55246278	2:236796197:236796416
Solyc11g033270.1	20845864	11:22968770|22969729	2:3773460:3785004;2:3772633:3788333;2:3772633:3785004;2:3773460:3787462;2:3773460:3788333
Solyc07g063100.2	20847241	7:62896850|62897346	2:176241079:176241420
Solyc12g015880.1	20849043	12:5868436|5868516	2:189446421:189446475;2:189446361:189446451;2:189446261:189446420;2:189446261:189446478;2:189446178:189446362;2:189446340:189446451;2:189446325:189446451;2:189446337:189446439
Solyc03g114030.2	20852066	3:58125000|58128164	8:33083955:33091257
Solyc03g114030.2	20852385	3:58125000|58128164	8:33083955:33091257
Solyc05g055600.2	20854291	5:64314726|64314854	8:137792590:137792900
Solyc06g065710.2	20856480	6:37537241|37537699	4:137340802:137340887
Solyc03g118290.2	20857208	3:61269203|61269876;3:61271133|61271466	4:23529024:23529146
Solyc01g007860.2	20857284	1:2018593|2020090	4:220490810:220508960;4:220491647:220511515;4:220491436:220510964
Solyc12g006450.1	20858713	12:923122|923430	4:26894451:26894730
Solyc01g097190.2	20858906	1:79886255|79886425;1:79886255|79886883	4:241274060:241350934
Solyc04g076790.2	20859609	4:59267436|59268282	4:20776737:20776851
Solyc02g071510.2	20860106	2:35491321|35491932	4:205191362:205191470
Solyc01g107860.2	20860317	1:87012171|87014468	4:171266228:171266397
Solyc01g109180.2	20860502	1:87979393|87979638	4:211297295:211297364
Solyc12g015880.1	20861413	12:5868436|5868516	4:198370833:198371718;4:198370833:198370923
Solyc11g013370.1	20862040	11:6366012|6366462	1:182103315:182103453;1:182103339:182103453
Solyc07g044760.2	20862674	7:55131613|55133750;7:55131933|55133750	1:172937525:172937588
Solyc01g095050.2	20864655	1:78179834|78180612	1:165964760:165971932
Solyc03g115820.2	20864843	3:59465653|59467930	1:14637721:14637772
Solyc04g076880.2	20867013	4:59410139|59412243;4:59410139|59413442	1:35741073:35741468
Solyc09g008130.2	20867895	9:1601732|1604230	1:237463890:237487710;1:237463890:237487288
Solyc11g007990.1	20868526	11:2199212|2201790	1:203171274:203171418
Solyc09g092550.2	20868948	9:66946709|66947218	1:192406906:192407146
Solyc08g074290.2	20869321	8:55573097|55574235	1:191003012:191003153
Solyc06g005720.2	20869517	6:768705|770075	1:39213294:39213425;1:39213304:39213425
Solyc03g111570.2	20870331	3:56255025|56255794	1:116081690:116091447;1:116083434:116083751;1:116062209:116062848;1:116083434:116092181
Solyc01g006360.2	20870331	1:958670|964383	1:116081690:116091447;1:116083434:116083751;1:116062209:116062848;1:116083434:116092181
Solyc10g005490.2	20872217	10:393403|394744;10:407309|409635	10:65737131:65747142
Solyc04g071610.2	20872369	4:56172163|56172309	10:8849004:8849312;10:8849004:8849327;10:8849004:8849294;10:8849312:8849420;10:8849004:8849264
Solyc07g063100.2	20873058	7:62896850|62897346	10:144031916:144064020
Solyc12g042060.1	20873394	12:42533935|42534550	10:111243226:111243313
Solyc12g042060.1	20873787	12:42533935|42534550	10:35589555:35589717;10:35583658:35584726
Solyc03g083610.2	20873909	3:47112571|47112678	10:94699084:94733246;10:94699084:94727986
Solyc10g081610.1	20874641	10:61977527|61977673	10:13170572:13175706;10:13170572:13172433
Solyc08g076030.2	20875126	8:57255356|57259223	10:76645462:76645747
Solyc04g076380.2	20875139	4:58877976|58878391	10:146074709:146109510;10:146075354:146110158
Solyc11g008540.1	20876255	11:2717960|2719800	5:19900839:19923815
Solyc02g086460.2	20876315	2:43715494|43715562	5:74640814:74640952
Solyc04g007860.2	20878275	4:1536797|1537303	5:87412632:87414642
Solyc08g007520.2	20878377	8:2067344|2068198	5:64916966:64937262
Solyc06g065710.2	20879597	6:37537241|37537699	5:183882872:183882958
Solyc11g008540.1	20879783	11:2717960|2719800	5:19900839:19923815
Solyc03g119140.2	20880184	3:61892871|61897229	5:206634538:206634655
Solyc08g007520.2	20881845	8:2067344|2068198	5:64916966:64937262
Solyc01g068100.2	20881899	1:69589237|69590348	5:1851905:1852115
Solyc01g006370.2	20882324	1:987993|988988;1:1000041|1002131	5:217374967:217375151
Solyc08g061480.2	20882557	8:45976222|45979299	5:211986024:211986144
