# Supplementary material for: Genome-wide identification and functional analysis of circRNAs in Zea mays
Source: PLoS One. 2018 Dec 11;13(12):e0202375. doi: 10.1371/journal.pone.0202375 (PMC6289457; doi:10.1371/journal.pone.0202375)
Supplement: S4 Table — (A) Divergent primers for validation of candidate circRNAs. (B) Convergent primers for validation of candidate circRNAs. (XLS) [file pone.0202375.s008.xls]

## Sheet: Divergent primers
S4 Table. (A) Divergent primers for validation of candidate circRNAs.
circRNAs	Forward primers	Reverse primers	Validation
seedling_test_circ_000962	AGGCTTGTGTCCCAGGTCATC	AGAGATGACTGGAGCATAGGAG	Yes
seedling_test_circ_001425	AACCTAAAGAAGCCTCCGGTTC	GCTTTAGCAGGAATATCATCTGAT	Yes
seedling_test_circ_000130	TTGTCAATGGTATCAGAAGACTCG	AAGCAGCTGGAGGATGGCCGT
seedling_test_circ_000119	GATCGGCTTCATTGCCAAGATG	CACGTTCACGGCCTCCTTCTC	Yes
seedlingc_test_circ_000388	CTAAGGAAGTTGTCTAAGGAGGTT	AGGGTCCTCCAGCTCAACCTC
seedlingd_test_circ_002114	GGGAAGCTCATGGAGGTTCAC	CCAGACTCGCCTAGATATAGAAC	Yes
seedlingc_test_circ_000623	GCGATGGGTACGGCAGGTCC	GCTGCGGCCGTAGTCGTCAT	Yes
seedlingd_test_circ_000813	AGTATATGCCATTGGTGATGTCAC	CACCCTTCTCCTCAGCAACTTG	Yes
seedling_test_circ_001637	GAGCATGGCATTCAGGCCGAT	GTCAACAAAAACAGCACGAGGG	Yes
seedling_test_circ_000854	GACGTTGTCAATGGTGTCAGAG	TGGAGGATGGCCGCACTCTC
control_test_circ_004099	AGGTGGTGTCGGTCATGCGG	TGCGCCTGCGCGTGGCCGT	Yes
seedling_test_circ_000717	CCAGACAATCTGGGCCTTCTC	GGCTGAGACCTCTACGGAATG
Actin	CACCGACTACCTCATGAAGATC	GAAGGTCTCGAACATGATCTGG

## Sheet: Convergent primers
S4 Table. (B) Convergent primers for validation of candidate circRNAs.
circRNAs	Forward primers	Reverse primers
seedling_test_circ_000962	GACTACGGCAAGAAATCCAAGC	TGTTGAGGTTGGTGTAGGTTGG
seedling_test_circ_001425	AGCCAAGAAAAAGGAAGAGTCCA	CATCAGAATCACTGTCAGAGCTG
seedling_test_circ_000119	GTGTGGTGTACGTACGCAGC	TCGAGAATGGAGCACTGGTCA
seedlingd_test_circ_002114	ACGGCGACTACAAAGAGGATG	AAACACATAGCCAAGACAACTC
seedlingc_test_circ_000623	GACTACGACAGCGGCTACAAC	CTGCGGCCGTAGTCGTCAT
seedlingd_test_circ_000813	CACTGCAGTTAAGCTAAAGGATG	CACCCTTCTCCTCAGCAACTTG
seedling_test_circ_001637	CGATGGTCAGATGCCCGGTG	TGGAAGAGCTGGCGGTAGGT
control_test_circ_004099	AGGTGGCGGCGAGGTTCATG	AGCATCTCCCTGTCGTCCTCG
Actin	CACCGACTACCTCATGAAGATC	TGGAAGAGGACCTCAGGGCAG
