# Supplementary material for: Genome-wide identification and functional analysis of circRNAs in Zea mays
Source: PLoS One. 2018 Dec 11;13(12):e0202375. doi: 10.1371/journal.pone.0202375 (PMC6289457; doi:10.1371/journal.pone.0202375)
Supplement: S5 Table — (XLS) [file pone.0202375.s009.xls]

## Sheet: Sheet1
S5 Table. Correlation of circRNAs and their corresponding parent genes.
circRNA coors	parent gene	R2 value	P_value	FDR
7:14538793:14590659	GRMZM5G836501_T01	1	0	0
1:203343939:203443417	GRMZM2G030531_T01	1	5.79258e-256	1.05309e-252
1:203344260:203443417	GRMZM2G030531_T01	1	5.79258e-256	1.05309e-252
2:24968383:24968748	GRMZM2G108624_T01	1	1.80902e-245	3.28881e-242
8:79004092:79004413	GRMZM2G156857_T01	0.999999	1.654e-208	3.00698e-205
9:61863625:61863819	GRMZM2G025026_T01	0.999996	1.77138e-168	3.22038e-165
6:135215007:135215280	GRMZM2G136170_T01	0.999995	7.08455e-163	1.28797e-159
9:58451495:58451594	GRMZM2G173090_T01	0.999988	9.97682e-144	1.81379e-140
9:58451498:58451606	GRMZM2G173090_T01	0.999988	9.97682e-144	1.81379e-140
9:58451492:58451594	GRMZM2G173090_T01	0.999988	9.97682e-144	1.81379e-140
10:78392728:78397426	GRMZM2G175165_T01	0.999977	2.53695e-128	4.61218e-125
5:87412632:87414642	GRMZM2G138516_T01	0.999963	2.45111e-118	4.45612e-115
10:114289282:114289706	GRMZM2G123633_T01	0.999961	6.47329e-117	1.17684e-113
5:158894575:158894668	GRMZM2G098278_T01	0.999945	7.25467e-110	1.3189e-106
5:158893657:158894243	GRMZM2G098278_T01	0.999945	7.25467e-110	1.3189e-106
5:158894291:158894710	GRMZM2G098278_T01	0.999945	7.25467e-110	1.3189e-106
4:2522290:2522741	GRMZM2G001116_T01	0.999923	3.60139e-103	6.54733e-100
7:172743502:172743658	GRMZM2G322547_T01	0.999905	5.91377e-99	1.07512e-95
7:172743559:172743658	GRMZM2G322547_T01	0.999905	5.91377e-99	1.07512e-95
7:172743559:172743646	GRMZM2G322547_T01	0.999905	5.91377e-99	1.07512e-95
10:34927629:34927836	GRMZM2G003059_T01	0.999878	3.48847e-94	6.34203e-91
4:233224582:233225075	GRMZM2G030265_T01	0.99985	2.62024e-90	4.7636e-87
2:23134079:23134872	GRMZM2G153268_T01	0.999826	1.72081e-87	3.12843e-84
2:23134074:23134872	GRMZM2G153268_T01	0.999826	1.72081e-87	3.12843e-84
2:200086429:200087092	GRMZM5G871013_T01	0.999767	2.79603e-82	5.08318e-79
5:2538697:2539590	GRMZM2G160027_T01	0.999759	1.17006e-81	2.12717e-78
3:52243206:52243320	GRMZM2G065230_T01	0.999748	6.91168e-81	1.25654e-77
2:219598980:219599051	GRMZM2G375517_T01	0.999746	9.78956e-81	1.77974e-77
2:219599102:219599178	GRMZM2G375517_T01	0.999746	9.78956e-81	1.77974e-77
3:58714718:58717995	GRMZM2G378547_T01	0.999619	8.89884e-74	1.61781e-70
3:222623279:222623453	GRMZM2G122762_T01	0.999555	3.44087e-71	6.25551e-68
9:83487051:83487576	GRMZM5G860318_T01	0.99952	6.05937e-70	1.10159e-66
4:163388560:163388963	GRMZM2G377161_T01	0.999354	3.49961e-65	6.36229e-62
1:11944904:11944958	GRMZM2G141624_T01	0.999305	4.9518e-64	9.00237e-61
1:11945089:11945146	GRMZM2G141624_T01	0.999305	4.9518e-64	9.00237e-61
1:11944838:11944958	GRMZM2G141624_T01	0.999305	4.9518e-64	9.00237e-61
2:62923979:62924431	GRMZM2G022347_T01	0.999269	2.93366e-63	5.3334e-60
2:62924269:62924431	GRMZM2G022347_T01	0.999269	2.93366e-63	5.3334e-60
9:120079685:120081284	GRMZM2G128491_T01	0.999192	1.07365e-61	1.95189e-58
4:237499351:237499441	GRMZM2G166044_T01	0.999108	3.35595e-60	6.10111e-57
4:237499258:237499441	GRMZM2G166044_T01	0.999108	3.35595e-60	6.10111e-57
9:140354008:140354139	GRMZM2G479260_T01	0.999089	6.9704e-60	1.26722e-56
9:140353735:140353798	GRMZM2G479260_T01	0.999089	6.9704e-60	1.26722e-56
9:140353945:140354139	GRMZM2G479260_T01	0.999089	6.9704e-60	1.26722e-56
9:140354002:140354139	GRMZM2G479260_T01	0.999089	6.9704e-60	1.26722e-56
9:140353945:140354122	GRMZM2G479260_T01	0.999089	6.9704e-60	1.26722e-56
9:140353996:140354139	GRMZM2G479260_T01	0.999089	6.9704e-60	1.26722e-56
9:140353618:140353798	GRMZM2G479260_T01	0.999089	6.9704e-60	1.26722e-56
9:140353618:140353792	GRMZM2G479260_T01	0.999089	6.9704e-60	1.26722e-56
9:88108315:88108441	GRMZM2G051135_T01	0.999082	9.2003e-60	1.67261e-56
9:88108342:88108453	GRMZM2G051135_T01	0.999082	9.2003e-60	1.67261e-56
7:130457960:130462823	GRMZM2G133129_T01	0.999066	1.69791e-59	3.08681e-56
2:231371198:231371308	GRMZM2G034153_T01	0.999019	9.04973e-59	1.64524e-55
5:186966300:186966517	GRMZM2G153368_T01	0.999012	1.16818e-58	2.12375e-55
2:186339522:186385980	GRMZM2G359746_T01	0.998973	4.37096e-58	7.94641e-55
2:186339522:186389399	GRMZM2G359746_T01	0.998973	4.37096e-58	7.94641e-55
9:10008391:10011533	GRMZM5G882986_T01	0.998857	1.64978e-56	2.99929e-53
1:47149723:47172358	GRMZM2G112538_T01	0.998686	1.77014e-54	3.21812e-51
9:96449141:96449261	GRMZM2G092146_T01	0.997915	4.83804e-48	8.79555e-45
9:7309631:7309774	GRMZM2G000236_T01	0.997439	2.62511e-45	4.77245e-42
9:7309631:7309707	GRMZM2G000236_T01	0.997439	2.62511e-45	4.77245e-42
9:7309631:7309756	GRMZM2G000236_T01	0.997439	2.62511e-45	4.77245e-42
9:7308328:7308500	GRMZM2G000236_T01	0.997439	2.62511e-45	4.77245e-42
1:41103197:41103377	GRMZM2G428391_T01	0.997119	8.83881e-44	1.6069e-40
1:41103176:41103377	GRMZM2G428391_T01	0.997119	8.83881e-44	1.6069e-40
10:119759675:119759784	GRMZM2G346839_T01	0.996946	4.94618e-43	8.99215e-40
8:175295252:175322410	GRMZM5G876285_T01	0.996577	1.36907e-41	2.48897e-38
2:45967012:45967077	GRMZM2G331701_T01	0.996235	2.08361e-40	3.78801e-37
2:45966964:45967077	GRMZM2G331701_T01	0.996235	2.08361e-40	3.78801e-37
2:233911727:233911878	GRMZM5G822237_T01	0.996099	5.72681e-40	1.04113e-36
2:233911292:233911797	GRMZM5G822237_T01	0.996099	5.72681e-40	1.04113e-36
2:233911292:233911887	GRMZM5G822237_T01	0.996099	5.72681e-40	1.04113e-36
2:233911428:233911599	GRMZM5G822237_T01	0.996099	5.72681e-40	1.04113e-36
2:233911526:233911904	GRMZM5G822237_T01	0.996099	5.72681e-40	1.04113e-36
2:233911428:233911878	GRMZM5G822237_T01	0.996099	5.72681e-40	1.04113e-36
2:233911428:233911679	GRMZM5G822237_T01	0.996099	5.72681e-40	1.04113e-36
4:147462158:147462412	GRMZM2G143669_T01	0.99596	1.53497e-39	2.79058e-36
2:14222611:14222755	GRMZM2G322817_T01	0.995958	1.55233e-39	2.82214e-36
2:14222605:14222781	GRMZM2G322817_T01	0.995958	1.55233e-39	2.82214e-36
2:14222602:14222755	GRMZM2G322817_T01	0.995958	1.55233e-39	2.82214e-36
2:14222557:14222755	GRMZM2G322817_T01	0.995958	1.55233e-39	2.82214e-36
2:14222599:14222781	GRMZM2G322817_T01	0.995958	1.55233e-39	2.82214e-36
2:14222614:14222781	GRMZM2G322817_T01	0.995958	1.55233e-39	2.82214e-36
2:14222608:14222755	GRMZM2G322817_T01	0.995958	1.55233e-39	2.82214e-36
2:14222593:14222755	GRMZM2G322817_T01	0.995958	1.55233e-39	2.82214e-36
2:14222596:14222781	GRMZM2G322817_T01	0.995958	1.55233e-39	2.82214e-36
2:14222620:14222781	GRMZM2G322817_T01	0.995958	1.55233e-39	2.82214e-36
2:14222605:14222755	GRMZM2G322817_T01	0.995958	1.55233e-39	2.82214e-36
2:14222602:14222781	GRMZM2G322817_T01	0.995958	1.55233e-39	2.82214e-36
2:14222458:14222545	GRMZM2G322817_T01	0.995958	1.55233e-39	2.82214e-36
1:47178200:47178397	GRMZM2G112488_T01	0.995837	3.56439e-39	6.48005e-36
2:24815020:24818554	GRMZM2G108207_T01	0.995321	9.09441e-38	1.65336e-34
1:47149723:47178246	GRMZM2G112488_T01	0.995319	9.20087e-38	1.67272e-34
5:165656760:165659934	GRMZM2G162461_T01	0.995167	2.21018e-37	4.01811e-34
5:165656689:165659807	GRMZM2G162461_T01	0.995167	2.21018e-37	4.01811e-34
5:165655899:165656581	GRMZM2G162461_T01	0.995167	2.21018e-37	4.01811e-34
3:20642273:20642459	GRMZM2G049767_T01	0.995067	3.85711e-37	7.01222e-34
3:20642558:20642743	GRMZM2G049767_T01	0.995067	3.85711e-37	7.01222e-34
9:88243095:88286968	GRMZM2G026143_T01	0.994959	6.97973e-37	1.26891e-33
10:137485922:137486321	AC209206.3_FGT011	0.994627	3.90971e-36	7.10785e-33
1:38847752:38847922	GRMZM2G306679_T01	0.994503	7.20805e-36	1.31042e-32
1:38847882:38848026	GRMZM2G306679_T01	0.994503	7.20805e-36	1.31042e-32
1:38847882:38848041	GRMZM2G306679_T01	0.994503	7.20805e-36	1.31042e-32
1:38847882:38848033	GRMZM2G306679_T01	0.994503	7.20805e-36	1.31042e-32
1:38847687:38847864	GRMZM2G306679_T01	0.994503	7.20805e-36	1.31042e-32
1:38847882:38848072	GRMZM2G306679_T01	0.994503	7.20805e-36	1.31042e-32
1:38847882:38848024	GRMZM2G306679_T01	0.994503	7.20805e-36	1.31042e-32
1:38847576:38847630	GRMZM2G306679_T01	0.994503	7.20805e-36	1.31042e-32
1:38847870:38848024	GRMZM2G306679_T01	0.994503	7.20805e-36	1.31042e-32
1:38847636:38847720	GRMZM2G306679_T01	0.994503	7.20805e-36	1.31042e-32
1:38847886:38848026	GRMZM2G306679_T01	0.994503	7.20805e-36	1.31042e-32
1:38847929:38848072	GRMZM2G306679_T01	0.994503	7.20805e-36	1.31042e-32
1:38847503:38847591	GRMZM2G306679_T01	0.994503	7.20805e-36	1.31042e-32
1:38847696:38847855	GRMZM2G306679_T01	0.994503	7.20805e-36	1.31042e-32
1:38847696:38847810	GRMZM2G306679_T01	0.994503	7.20805e-36	1.31042e-32
5:12580472:12580584	GRMZM2G111475_T01	0.99415	3.7678e-35	6.84986e-32
5:12580683:12580788	GRMZM2G111475_T01	0.99415	3.7678e-35	6.84986e-32
4:233224295:233225045	GRMZM2G029566_T01	0.993573	4.4609e-34	8.10992e-31
1:38720085:38720303	GRMZM2G046382_T01	0.993426	8.06515e-34	1.46624e-30
3:130829502:130829715	GRMZM2G374405_T01	0.993322	1.20742e-33	2.19508e-30
3:130829499:130829715	GRMZM2G374405_T01	0.993322	1.20742e-33	2.19508e-30
2:92875655:92875757	GRMZM2G154685_T01	0.992814	7.99254e-33	1.45304e-29
2:92873510:92873561	GRMZM2G154685_T01	0.992814	7.99254e-33	1.45304e-29
2:92874990:92875112	GRMZM2G154685_T01	0.992814	7.99254e-33	1.45304e-29
2:92875412:92875540	GRMZM2G154685_T01	0.992814	7.99254e-33	1.45304e-29
2:92876060:92877282	GRMZM2G154685_T01	0.992814	7.99254e-33	1.45304e-29
2:92873591:92873654	GRMZM2G154685_T01	0.992814	7.99254e-33	1.45304e-29
2:28725187:28797683	GRMZM5G845736_T01	0.992462	2.69603e-32	4.90139e-29
6:160161663:160162136	GRMZM2G074361_T01	0.99069	5.19073e-30	9.43674e-27
6:160161663:160162178	GRMZM2G074361_T01	0.99069	5.19073e-30	9.43674e-27
9:88243095:88286965	GRMZM2G026143_T01	0.989722	5.70337e-29	1.03687e-25
5:10224370:10224754	GRMZM2G152328_T01	0.98938	1.24595e-28	2.26514e-25
1:197857107:197857244	GRMZM2G021816_T01	0.988049	2.02555e-27	3.68245e-24
1:197857107:197857196	GRMZM2G021816_T01	0.988049	2.02555e-27	3.68245e-24
1:197857406:197857526	GRMZM2G021816_T01	0.988049	2.02555e-27	3.68245e-24
1:197857113:197857301	GRMZM2G021816_T01	0.988049	2.02555e-27	3.68245e-24
6:162308700:162308973	GRMZM2G170400_T01	0.987721	3.80335e-27	6.9145e-24
4:153268947:153270764	GRMZM2G463471_T01	0.987656	4.29822e-27	7.81416e-24
5:166576806:166577058	GRMZM2G170742_T01	0.98726	8.92571e-27	1.62269e-23
5:69325506:69325702	GRMZM2G114793_T01	0.984984	3.72955e-25	6.78031e-22
5:69325548:69325669	GRMZM2G114793_T01	0.984984	3.72955e-25	6.78031e-22
3:212009586:212009721	GRMZM2G453805_T01	0.98327	4.06745e-24	7.39462e-21
4:2621631:2621862	GRMZM2G317743_T01	0.983251	4.1706e-24	7.58215e-21
4:2621631:2621843	GRMZM2G317743_T01	0.983251	4.1706e-24	7.58215e-21
4:2621631:2621852	GRMZM2G317743_T01	0.983251	4.1706e-24	7.58215e-21
10:2051759:2127169	GRMZM2G180254_T01	0.983213	4.38154e-24	7.96564e-21
7:5335791:5336001	GRMZM2G142063_T01	0.983022	5.61106e-24	1.02009e-20
1:183983727:183983906	GRMZM2G080724_T01	0.982936	6.26871e-24	1.13965e-20
1:183983727:183983891	GRMZM2G080724_T01	0.982936	6.26871e-24	1.13965e-20
1:183983732:183983906	GRMZM2G080724_T01	0.982936	6.26871e-24	1.13965e-20
1:183983732:183983903	GRMZM2G080724_T01	0.982936	6.26871e-24	1.13965e-20
1:183983727:183983903	GRMZM2G080724_T01	0.982936	6.26871e-24	1.13965e-20
1:183983732:183983853	GRMZM2G080724_T01	0.982936	6.26871e-24	1.13965e-20
1:183983732:183983947	GRMZM2G080724_T01	0.982936	6.26871e-24	1.13965e-20
1:183983727:183983899	GRMZM2G080724_T01	0.982936	6.26871e-24	1.13965e-20
1:183983732:183983888	GRMZM2G080724_T01	0.982936	6.26871e-24	1.13965e-20
1:183983727:183983888	GRMZM2G080724_T01	0.982936	6.26871e-24	1.13965e-20
2:22512704:22512761	GRMZM2G070863_T01	0.981818	2.47525e-23	4.50001e-20
7:129968732:129968977	GRMZM5G813217_T01	0.981791	2.55696e-23	4.64855e-20
7:129967050:129967196	GRMZM5G813217_T01	0.981791	2.55696e-23	4.64855e-20
7:129968737:129968991	GRMZM5G813217_T01	0.981791	2.55696e-23	4.64855e-20
7:129966869:129967059	GRMZM5G813217_T01	0.981791	2.55696e-23	4.64855e-20
7:129967028:129967245	GRMZM5G813217_T01	0.981791	2.55696e-23	4.64855e-20
7:129967470:129967679	GRMZM5G813217_T01	0.981791	2.55696e-23	4.64855e-20
7:129969078:129969371	GRMZM5G813217_T01	0.981791	2.55696e-23	4.64855e-20
7:129968732:129968993	GRMZM5G813217_T01	0.981791	2.55696e-23	4.64855e-20
7:129967271:129967469	GRMZM5G813217_T01	0.981791	2.55696e-23	4.64855e-20
7:129968057:129968217	GRMZM5G813217_T01	0.981791	2.55696e-23	4.64855e-20
2:7845033:7942625	GRMZM2G168985_T01	0.980371	1.26946e-22	2.30788e-19
5:215357906:215358125	GRMZM2G078887_T01	0.980233	1.47259e-22	2.67717e-19
2:7847491:7944614	GRMZM2G168985_T01	0.979874	2.15402e-22	3.91601e-19
2:7847104:7944275	GRMZM2G168985_T01	0.979874	2.15402e-22	3.91601e-19
2:7846762:7943821	GRMZM2G168985_T01	0.979874	2.15402e-22	3.91601e-19
3:110464660:110517592	GRMZM2G120943_T01	0.978897	5.8196e-22	1.058e-18
3:110464660:110519170	GRMZM2G120943_T01	0.978897	5.8196e-22	1.058e-18
3:110463177:110516203	GRMZM2G120943_T01	0.978897	5.8196e-22	1.058e-18
7:155072016:155072271	GRMZM2G431039_T01	0.978741	6.78932e-22	1.2343e-18
2:28721756:28796353	GRMZM5G845736_T01	0.978341	1.00033e-21	1.81861e-18
3:20426042:20426249	GRMZM2G437100_T01	0.97695	3.61104e-21	6.56487e-18
3:20426111:20426255	GRMZM2G437100_T01	0.97695	3.61104e-21	6.56487e-18
3:20425997:20426129	GRMZM2G437100_T01	0.97695	3.61104e-21	6.56487e-18
3:20426111:20426249	GRMZM2G437100_T01	0.97695	3.61104e-21	6.56487e-18
3:20425892:20425947	GRMZM2G437100_T01	0.97695	3.61104e-21	6.56487e-18
3:20426267:20426482	GRMZM2G437100_T01	0.97695	3.61104e-21	6.56487e-18
3:20426111:20426204	GRMZM2G437100_T01	0.97695	3.61104e-21	6.56487e-18
3:20426267:20426485	GRMZM2G437100_T01	0.97695	3.61104e-21	6.56487e-18
3:20425919:20426042	GRMZM2G437100_T01	0.97695	3.61104e-21	6.56487e-18
4:28364810:28396771	GRMZM2G030772_T01	0.97662	4.82883e-21	8.77882e-18
9:33850724:33862791	GRMZM2G457415_T01	0.976411	5.78758e-21	1.05218e-17
2:28722540:28797102	GRMZM5G845736_T01	0.975815	9.61541e-21	1.74808e-17
10:4776625:4776679	GRMZM2G031033_T01	0.975122	1.70311e-20	3.09625e-17
10:4776625:4776757	GRMZM2G031033_T01	0.975122	1.70311e-20	3.09625e-17
10:4776589:4776652	GRMZM2G031033_T01	0.975122	1.70311e-20	3.09625e-17
4:179823093:179823262	GRMZM2G007729_T01	0.974836	2.14308e-20	3.89612e-17
4:179822467:179822584	GRMZM2G007729_T01	0.974836	2.14308e-20	3.89612e-17
4:179823009:179823207	GRMZM2G007729_T01	0.974836	2.14308e-20	3.89612e-17
4:179822611:179822730	GRMZM2G007729_T01	0.974836	2.14308e-20	3.89612e-17
4:179823009:179823216	GRMZM2G007729_T01	0.974836	2.14308e-20	3.89612e-17
4:179822387:179822443	GRMZM2G007729_T01	0.974836	2.14308e-20	3.89612e-17
4:179823009:179823175	GRMZM2G007729_T01	0.974836	2.14308e-20	3.89612e-17
4:179822521:179822672	GRMZM2G007729_T01	0.974836	2.14308e-20	3.89612e-17
4:179822467:179822620	GRMZM2G007729_T01	0.974836	2.14308e-20	3.89612e-17
4:179823001:179823216	GRMZM2G007729_T01	0.974836	2.14308e-20	3.89612e-17
4:179822470:179822635	GRMZM2G007729_T01	0.974836	2.14308e-20	3.89612e-17
4:179822470:179822602	GRMZM2G007729_T01	0.974836	2.14308e-20	3.89612e-17
4:179823093:179823259	GRMZM2G007729_T01	0.974836	2.14308e-20	3.89612e-17
4:179823093:179823234	GRMZM2G007729_T01	0.974836	2.14308e-20	3.89612e-17
4:179823009:179823212	GRMZM2G007729_T01	0.974836	2.14308e-20	3.89612e-17
4:179822455:179822521	GRMZM2G007729_T01	0.974836	2.14308e-20	3.89612e-17
1:33460085:33460268	GRMZM2G149647_T01	0.973938	4.32524e-20	7.86328e-17
1:33459372:33459551	GRMZM2G149647_T01	0.973938	4.32524e-20	7.86328e-17
1:33460202:33460268	GRMZM2G149647_T01	0.973938	4.32524e-20	7.86328e-17
1:33459989:33460040	GRMZM2G149647_T01	0.973938	4.32524e-20	7.86328e-17
1:33460202:33460256	GRMZM2G149647_T01	0.973938	4.32524e-20	7.86328e-17
1:33460091:33460256	GRMZM2G149647_T01	0.973938	4.32524e-20	7.86328e-17
1:33459346:33459460	GRMZM2G149647_T01	0.973938	4.32524e-20	7.86328e-17
1:33459992:33460046	GRMZM2G149647_T01	0.973938	4.32524e-20	7.86328e-17
1:285922838:285922975	GRMZM2G134917_T01	0.972661	1.11883e-19	2.03404e-16
1:285922918:285923004	GRMZM2G134917_T01	0.972661	1.11883e-19	2.03404e-16
1:285922928:285923002	GRMZM2G134917_T01	0.972661	1.11883e-19	2.03404e-16
1:285922838:285922967	GRMZM2G134917_T01	0.972661	1.11883e-19	2.03404e-16
8:13044170:13044239	GRMZM2G333635_T01	0.972202	1.55354e-19	2.82434e-16
8:13044248:13044425	GRMZM2G333635_T01	0.972202	1.55354e-19	2.82434e-16
7:158935570:158935725	GRMZM2G081949_T01	0.969587	8.95688e-19	1.62836e-15
7:158935570:158935720	GRMZM2G081949_T01	0.969587	8.95688e-19	1.62836e-15
7:158935678:158935731	GRMZM2G081949_T01	0.969587	8.95688e-19	1.62836e-15
3:179640591:179642163	GRMZM2G479423_T01	0.96793	2.47837e-18	4.50568e-15
10:93684557:93684678	GRMZM5G833699_T01	0.967836	2.62008e-18	4.76331e-15
10:93685946:93686110	GRMZM5G833699_T01	0.967836	2.62008e-18	4.76331e-15
10:93685946:93686107	GRMZM5G833699_T01	0.967836	2.62008e-18	4.76331e-15
10:93685066:93685144	GRMZM5G833699_T01	0.967836	2.62008e-18	4.76331e-15
10:93685105:93685249	GRMZM5G833699_T01	0.967836	2.62008e-18	4.76331e-15
10:93685076:93685156	GRMZM5G833699_T01	0.967836	2.62008e-18	4.76331e-15
10:93685108:93685249	GRMZM5G833699_T01	0.967836	2.62008e-18	4.76331e-15
10:93685108:93685252	GRMZM5G833699_T01	0.967836	2.62008e-18	4.76331e-15
10:93684688:93684928	GRMZM5G833699_T01	0.967836	2.62008e-18	4.76331e-15
10:93685946:93686125	GRMZM5G833699_T01	0.967836	2.62008e-18	4.76331e-15
10:93685946:93686071	GRMZM5G833699_T01	0.967836	2.62008e-18	4.76331e-15
10:93686032:93686083	GRMZM5G833699_T01	0.967836	2.62008e-18	4.76331e-15
5:21702975:21703073	GRMZM2G153815_T01	0.967294	3.60051e-18	6.54572e-15
5:21701571:21701645	GRMZM2G153815_T01	0.967294	3.60051e-18	6.54572e-15
5:21702579:21702639	GRMZM2G153815_T01	0.967294	3.60051e-18	6.54572e-15
5:215059501:215059655	GRMZM5G857379_T01	0.962907	3.79698e-17	6.90292e-14
3:8884919:8885136	GRMZM2G083810_T01	0.960964	9.68279e-17	1.76033e-13
3:8885443:8885549	GRMZM2G083810_T01	0.960964	9.68279e-17	1.76033e-13
3:181108374:181108561	AC209784.3_FGT007	0.95842	3.03596e-16	5.51937e-13
3:181108681:181108732	AC209784.3_FGT007	0.95842	3.03596e-16	5.51937e-13
3:181108374:181108567	AC209784.3_FGT007	0.95842	3.03596e-16	5.51937e-13
3:181108555:181108684	AC209784.3_FGT007	0.95842	3.03596e-16	5.51937e-13
3:181108374:181108526	AC209784.3_FGT007	0.95842	3.03596e-16	5.51937e-13
4:236860005:236883252	GRMZM2G419844_T01	0.958311	3.18158e-16	5.78411e-13
6:160624204:160624336	GRMZM2G360681_T01	0.95634	7.25642e-16	1.31922e-12
6:160623292:160623539	GRMZM2G360681_T01	0.95634	7.25642e-16	1.31922e-12
6:160624152:160624273	GRMZM2G360681_T01	0.95634	7.25642e-16	1.31922e-12
6:160624399:160624527	GRMZM2G360681_T01	0.95634	7.25642e-16	1.31922e-12
6:160624152:160624336	GRMZM2G360681_T01	0.95634	7.25642e-16	1.31922e-12
6:160624356:160624509	GRMZM2G360681_T01	0.95634	7.25642e-16	1.31922e-12
6:160622271:160622333	GRMZM2G360681_T01	0.95634	7.25642e-16	1.31922e-12
6:160623488:160623623	GRMZM2G360681_T01	0.95634	7.25642e-16	1.31922e-12
6:160624255:160624317	GRMZM2G360681_T01	0.95634	7.25642e-16	1.31922e-12
6:160622627:160622680	GRMZM2G360681_T01	0.95634	7.25642e-16	1.31922e-12
6:160624170:160624336	GRMZM2G360681_T01	0.95634	7.25642e-16	1.31922e-12
6:160622007:160622192	GRMZM2G360681_T01	0.95634	7.25642e-16	1.31922e-12
4:236859961:236860645	GRMZM2G419844_T01	0.955103	1.18981e-15	2.16307e-12
4:236859549:236859777	GRMZM2G419844_T01	0.954061	1.78105e-15	3.23795e-12
4:236860026:236860254	GRMZM2G419844_T01	0.954061	1.78105e-15	3.23795e-12
4:236860233:236883252	GRMZM2G419844_T01	0.954061	1.78105e-15	3.23795e-12
4:236860377:236860606	GRMZM2G419844_T01	0.954061	1.78105e-15	3.23795e-12
4:236859733:236860645	GRMZM2G419844_T01	0.954061	1.78105e-15	3.23795e-12
4:236860645:236882068	GRMZM2G419844_T01	0.954061	1.78105e-15	3.23795e-12
4:236860026:236883045	GRMZM2G419844_T01	0.954061	1.78105e-15	3.23795e-12
4:236860189:236883208	GRMZM2G419844_T01	0.954061	1.78105e-15	3.23795e-12
4:236859733:236883208	GRMZM2G419844_T01	0.954061	1.78105e-15	3.23795e-12
4:236860189:236883436	GRMZM2G419844_T01	0.954061	1.78105e-15	3.23795e-12
4:236859733:236860189	GRMZM2G419844_T01	0.954061	1.78105e-15	3.23795e-12
4:236860254:236883045	GRMZM2G419844_T01	0.954061	1.78105e-15	3.23795e-12
4:236859961:236883436	GRMZM2G419844_T01	0.954061	1.78105e-15	3.23795e-12
4:236859921:236882940	GRMZM2G419844_T01	0.954061	1.78105e-15	3.23795e-12
4:236860189:236882068	GRMZM2G419844_T01	0.954061	1.78105e-15	3.23795e-12
4:236860149:236860377	GRMZM2G419844_T01	0.954061	1.78105e-15	3.23795e-12
4:236859961:236882068	GRMZM2G419844_T01	0.954061	1.78105e-15	3.23795e-12
4:236859961:236883208	GRMZM2G419844_T01	0.954061	1.78105e-15	3.23795e-12
4:236860189:236860417	GRMZM2G419844_T01	0.954061	1.78105e-15	3.23795e-12
4:236860254:236882818	GRMZM2G419844_T01	0.954061	1.78105e-15	3.23795e-12
4:236859733:236860417	GRMZM2G419844_T01	0.954061	1.78105e-15	3.23795e-12
4:236859549:236883252	GRMZM2G419844_T01	0.954061	1.78105e-15	3.23795e-12
4:236859693:236882940	GRMZM2G419844_T01	0.954061	1.78105e-15	3.23795e-12
4:236860377:236883169	GRMZM2G419844_T01	0.954061	1.78105e-15	3.23795e-12
4:236859798:236860254	GRMZM2G419844_T01	0.954061	1.78105e-15	3.23795e-12
2:213580291:213580446	GRMZM2G123212_T01	0.952878	2.77847e-15	5.05126e-12
2:213580441:213580531	GRMZM2G123212_T01	0.952878	2.77847e-15	5.05126e-12
2:213580291:213580450	GRMZM2G123212_T01	0.952878	2.77847e-15	5.05126e-12
2:213580291:213580422	GRMZM2G123212_T01	0.952878	2.77847e-15	5.05126e-12
2:213580291:213580452	GRMZM2G123212_T01	0.952878	2.77847e-15	5.05126e-12
2:213580470:213580525	GRMZM2G123212_T01	0.952878	2.77847e-15	5.05126e-12
2:213580361:213580533	GRMZM2G123212_T01	0.952878	2.77847e-15	5.05126e-12
2:213580291:213580458	GRMZM2G123212_T01	0.952878	2.77847e-15	5.05126e-12
2:213580361:213580443	GRMZM2G123212_T01	0.952878	2.77847e-15	5.05126e-12
2:213580291:213580461	GRMZM2G123212_T01	0.952878	2.77847e-15	5.05126e-12
5:77573533:77658398	GRMZM2G303419_T01	0.951463	4.64425e-15	8.44325e-12
2:3773460:3788333	GRMZM2G321394_T01	0.950541	6.42771e-15	1.16856e-11
4:236860233:236860461	GRMZM2G419844_T01	0.950085	7.52879e-15	1.36873e-11
1:7566692:7566815	GRMZM2G410991_T01	0.948289	1.37825e-14	2.50566e-11
7:131785813:131785864	GRMZM2G069651_T01	0.947847	1.59326e-14	2.89656e-11
7:131785726:131785873	GRMZM2G069651_T01	0.947847	1.59326e-14	2.89656e-11
7:131787049:131787183	GRMZM2G069651_T01	0.947847	1.59326e-14	2.89656e-11
7:131787205:131787324	GRMZM2G069651_T01	0.947847	1.59326e-14	2.89656e-11
7:131787049:131787250	GRMZM2G069651_T01	0.947847	1.59326e-14	2.89656e-11
7:131787058:131787183	GRMZM2G069651_T01	0.947847	1.59326e-14	2.89656e-11
7:131787053:131787250	GRMZM2G069651_T01	0.947847	1.59326e-14	2.89656e-11
3:20534391:20534547	GRMZM2G158232_T01	0.945816	3.04143e-14	5.52931e-11
3:20534683:20534849	GRMZM2G158232_T01	0.945816	3.04143e-14	5.52931e-11
3:20534683:20534870	GRMZM2G158232_T01	0.945816	3.04143e-14	5.52931e-11
3:20534267:20534322	GRMZM2G158232_T01	0.945816	3.04143e-14	5.52931e-11
3:20534260:20534316	GRMZM2G158232_T01	0.945816	3.04143e-14	5.52931e-11
9:136301005:136301241	GRMZM2G115825_T01	0.943904	5.43975e-14	9.88946e-11
2:13010979:13017664	GRMZM2G361049_T01	0.943504	6.12419e-14	1.11338e-10
4:236859961:236860417	GRMZM2G419844_T01	0.940354	1.50323e-13	2.73287e-10
5:185694811:185694942	GRMZM2G075255_T01	0.939561	1.86744e-13	3.395e-10
2:10570832:10604116	GRMZM2G093526_T01	0.938495	2.48511e-13	4.51794e-10
2:224064469:224064670	GRMZM2G166776_T01	0.937528	3.20358e-13	5.8241e-10
3:194424856:194425039	GRMZM2G033359_T01	0.936694	3.97157e-13	7.22031e-10
7:138094948:138095087	GRMZM2G000264_T01	0.936231	4.46797e-13	8.12277e-10
2:213362387:213366371	GRMZM2G068715_T01	0.935799	4.98277e-13	9.05868e-10
9:123418311:123454828	GRMZM2G124239_T01	0.934791	6.40378e-13	1.16421e-09
6:24282017:24282097	GRMZM2G448607_T01	0.934524	6.83681e-13	1.24293e-09
1:55084790:55084922	GRMZM2G016480_T01	0.93399	7.78858e-13	1.41596e-09
7:149252053:149275592	GRMZM2G084757_T01	0.933052	9.75932e-13	1.77424e-09
7:143113978:143114124	GRMZM2G179024_T01	0.932608	1.08426e-12	1.97118e-09
5:82444211:82445123	GRMZM2G409726_T01	0.932351	1.15206e-12	2.09444e-09
3:32240974:32241127	GRMZM2G070167_T01	0.932265	1.17543e-12	2.13694e-09
4:236860005:236860461	GRMZM2G419844_T01	0.931761	1.32258e-12	2.40445e-09
5:82444036:82444264	GRMZM2G409726_T01	0.931612	1.36906e-12	2.48895e-09
8:173107085:173115077	GRMZM2G124365_T01	0.930271	1.86147e-12	3.38415e-09
1:17527143:17527324	AC206951.3_FGT017	0.93026	1.86615e-12	3.39265e-09
1:233719259:233719592	GRMZM5G860498_T01	0.930123	1.92491e-12	3.4995e-09
4:1295352:1295457	GRMZM2G349791_T01	0.928398	2.82448e-12	5.13491e-09
8:168956204:168956395	GRMZM2G310431_T01	0.928217	2.93829e-12	5.34181e-09
8:168957899:168958038	GRMZM2G310431_T01	0.928217	2.93829e-12	5.34181e-09
8:168956112:168956184	GRMZM2G310431_T01	0.928217	2.93829e-12	5.34181e-09
8:168955537:168955614	GRMZM2G310431_T01	0.928217	2.93829e-12	5.34181e-09
8:168955588:168955695	GRMZM2G310431_T01	0.928217	2.93829e-12	5.34181e-09
8:168955537:168955588	GRMZM2G310431_T01	0.928217	2.93829e-12	5.34181e-09
8:168955944:168955995	GRMZM2G310431_T01	0.928217	2.93829e-12	5.34181e-09
8:168955573:168955773	GRMZM2G310431_T01	0.928217	2.93829e-12	5.34181e-09
1:272220393:272220604	GRMZM2G049349_T01	0.928038	3.05555e-12	5.55499e-09
8:170963264:171006108	GRMZM2G076152_T01	0.927722	3.27218e-12	5.94882e-09
5:57914956:57915145	GRMZM2G305148_T01	0.926136	4.58945e-12	8.34363e-09
1:263147824:263148051	GRMZM2G079668_T01	0.926036	4.68677e-12	8.52056e-09
1:263148991:263149110	GRMZM2G079668_T01	0.926036	4.68677e-12	8.52056e-09
1:263147664:263148099	GRMZM2G079668_T01	0.926036	4.68677e-12	8.52056e-09
1:263148819:263148931	GRMZM2G079668_T01	0.926036	4.68677e-12	8.52056e-09
1:263148823:263149007	GRMZM2G079668_T01	0.926036	4.68677e-12	8.52056e-09
1:263148621:263148822	GRMZM2G079668_T01	0.926036	4.68677e-12	8.52056e-09
1:263148819:263149007	GRMZM2G079668_T01	0.926036	4.68677e-12	8.52056e-09
1:263148627:263148732	GRMZM2G079668_T01	0.926036	4.68677e-12	8.52056e-09
3:218836225:218836342	GRMZM2G074097_T01	0.920479	1.42906e-11	2.59803e-08
3:218836886:218836998	GRMZM2G074097_T01	0.919102	1.85513e-11	3.37262e-08
7:169407529:169407691	GRMZM2G148249_T01	0.919062	1.86908e-11	3.39799e-08
1:17668798:17668863	GRMZM5G815358_T01	0.917698	2.40677e-11	4.37551e-08
5:214380286:214404480	GRMZM2G096962_T01	0.915264	3.72987e-11	6.7809e-08
1:246555234:246604771	GRMZM2G487322_T01	0.914365	4.36762e-11	7.94034e-08
1:246555234:246604768	GRMZM2G487322_T01	0.914365	4.36762e-11	7.94034e-08
7:7414663:7415185	GRMZM2G044498_T01	0.913418	5.14583e-11	9.35512e-08
7:7414702:7414972	GRMZM2G044498_T01	0.913418	5.14583e-11	9.35512e-08
7:7414663:7414907	GRMZM2G044498_T01	0.913418	5.14583e-11	9.35512e-08
1:4771865:4808467	GRMZM2G475380_T01	0.912783	5.73632e-11	1.04286e-07
2:10571183:10604501	GRMZM2G093526_T01	0.906367	1.62928e-10	2.96203e-07
3:224463586:224463896	GRMZM5G874955_T01	0.905861	1.7623e-10	3.20386e-07
10:12922284:12922385	GRMZM2G015869_T01	0.902902	2.75812e-10	5.01427e-07
2:3772633:3785004	GRMZM2G321394_T01	0.900696	3.80838e-10	6.92363e-07
5:82444211:82445579	GRMZM2G409726_T01	0.897084	6.33476e-10	1.15166e-06
5:82444211:82445351	GRMZM2G409726_T01	0.897084	6.33476e-10	1.15166e-06
5:82444717:82444945	GRMZM2G409726_T01	0.897084	6.33476e-10	1.15166e-06
5:82443963:82444211	GRMZM2G409726_T01	0.897084	6.33476e-10	1.15166e-06
5:82444211:82444667	GRMZM2G409726_T01	0.897084	6.33476e-10	1.15166e-06
3:156939222:156964716	GRMZM2G089952_T01	0.896885	6.51011e-10	1.18354e-06
5:2602831:2605311	GRMZM2G110881_T01	0.894401	9.10954e-10	1.65612e-06
1:116081690:116091447	GRMZM2G326643_T01	0.892172	1.22104e-09	2.21985e-06
8:131523335:131523571	GRMZM2G351941_T01	0.891845	1.2737e-09	2.31558e-06
2:127093147:127093354	GRMZM2G085924_T01	0.890794	1.45769e-09	2.65008e-06
2:231371589:231461456	GRMZM2G115630_T01	0.888356	1.98049e-09	3.60053e-06
9:23816248:23816344	GRMZM2G069911_T01	0.888333	1.98618e-09	3.61088e-06
9:23815523:23815631	GRMZM2G069911_T01	0.888333	1.98618e-09	3.61088e-06
9:146457752:146457883	GRMZM2G024718_T01	0.884342	3.22029e-09	5.85448e-06
9:146457702:146457850	GRMZM2G024718_T01	0.884342	3.22029e-09	5.85448e-06
9:146459273:146459432	GRMZM2G024718_T01	0.884342	3.22029e-09	5.85448e-06
2:181843042:181843196	GRMZM2G088819_T01	0.882152	4.16002e-09	7.56292e-06
8:170963264:171007543	GRMZM2G076152_T01	0.879921	5.36614e-09	9.75564e-06
1:299565756:299641974	AC203966.5_FGT002	0.879222	5.80433e-09	1.05523e-05
2:184171696:184179715	GRMZM2G091588_T01	0.878169	6.52578e-09	1.18639e-05
4:32251356:32251491	AC196475.3_FGT004	0.878146	6.54221e-09	1.18937e-05
2:231371455:231461305	GRMZM2G115630_T01	0.877782	6.81031e-09	1.23811e-05
6:106464233:106543244	GRMZM2G169788_T01	0.876962	7.4517e-09	1.35472e-05
2:231372111:231461983	GRMZM2G115630_T01	0.876495	7.84036e-09	1.42538e-05
7:149251757:149274105	GRMZM2G084757_T01	0.875507	8.72387e-09	1.586e-05
3:211807376:211849459	GRMZM5G802854_T01	0.875059	9.15382e-09	1.66416e-05
1:191201821:191201991	GRMZM2G076257_T01	0.873957	1.0293e-08	1.87126e-05
1:287489811:287492514	GRMZM2G073511_T01	0.872919	1.14808e-08	2.08721e-05
7:118018384:118076357	GRMZM2G060369_T01	0.87201	1.2621e-08	2.29449e-05
2:127093149:127093314	GRMZM2G085924_T01	0.871186	1.37423e-08	2.49836e-05
10:144142720:144233236	GRMZM2G000620_T01	0.87103	1.39643e-08	2.53872e-05
10:144142734:144233236	GRMZM2G000620_T01	0.87103	1.39643e-08	2.53872e-05
2:28722755:28797303	GRMZM5G845736_T01	0.870461	1.48023e-08	2.69106e-05
1:299989329:299989506	GRMZM2G434173_T01	0.869689	1.60116e-08	2.91091e-05
1:299990443:299990624	GRMZM2G434173_T01	0.869689	1.60116e-08	2.91091e-05
1:299989336:299989485	GRMZM2G434173_T01	0.869689	1.60116e-08	2.91091e-05
1:299990768:299991050	GRMZM2G434173_T01	0.869689	1.60116e-08	2.91091e-05
5:206730281:206730388	GRMZM2G074267_T01	0.869379	1.6521e-08	3.00352e-05
9:27953573:27953825	GRMZM2G041765_T01	0.868439	1.81586e-08	3.30123e-05
4:236860806:236883614	GRMZM2G419844_T01	0.867253	2.0432e-08	3.71455e-05
2:127093153:127093314	GRMZM2G085924_T01	0.865073	2.52896e-08	4.59765e-05
1:299563453:299639192	AC203966.5_FGT002	0.863512	2.93788e-08	5.34107e-05
2:24333628:24372756	GRMZM5G836429_T01	0.861822	3.44729e-08	6.26718e-05
1:299564754:299640914	AC203966.5_FGT002	0.86156	3.53265e-08	6.42235e-05
1:191003012:191003153	GRMZM2G084149_T01	0.861469	3.56288e-08	6.47731e-05
1:202395816:202442779	GRMZM2G328309_T01	0.859775	4.1691e-08	7.57943e-05
3:199625148:199629529	GRMZM2G005082_T01	0.858161	4.83102e-08	8.78279e-05
4:236860189:236860645	GRMZM2G419844_T01	0.857579	5.09208e-08	9.25741e-05
5:24162374:24162577	GRMZM2G107402_T01	0.856263	5.72926e-08	0.000104158
1:65490553:65491356	GRMZM2G121990_T01	0.855815	5.96217e-08	0.000108392
8:170962469:171007196	GRMZM2G076152_T01	0.854718	6.56816e-08	0.000119409
2:83492774:83492985	GRMZM2G085086_T01	0.852946	7.66454e-08	0.000139341
2:83492774:83492980	GRMZM2G085086_T01	0.852946	7.66454e-08	0.000139341
2:83492774:83492975	GRMZM2G085086_T01	0.852946	7.66454e-08	0.000139341
6:75630761:75633162	GRMZM5G835276_T01	0.852883	7.70642e-08	0.000140103
8:18199520:18200022	GRMZM5G869422_T01	0.852406	8.02981e-08	0.000145982
2:213362773:213366371	GRMZM2G068715_T01	0.850514	9.43572e-08	0.000171541
4:236860645:236883208	GRMZM2G419844_T01	0.848516	1.11559e-07	0.000202815
1:76849748:76851780	GRMZM2G084440_T01	0.847492	1.21416e-07	0.000220734
4:220491436:220510964	GRMZM2G071010_T01	0.846693	1.29648e-07	0.0002357
1:205918483:206001861	GRMZM2G046005_T01	0.846667	1.29923e-07	0.000236199
2:2911818:2985911	GRMZM2G034748_T01	0.844939	1.49473e-07	0.000271742
9:137164009:137178309	GRMZM2G083262_T01	0.844768	1.5155e-07	0.000275518
3:222054375:222075833	GRMZM2G154839_T01	0.844239	1.58127e-07	0.000287476
5:82444211:82444895	GRMZM2G409726_T01	0.84392	1.62207e-07	0.000294892
2:13405962:13452557	GRMZM2G359331_T01	0.843048	1.7386e-07	0.000316078
1:2889998:2907498	GRMZM2G015384_T01	0.838878	2.40597e-07	0.000437405
8:4616363:4643693	GRMZM2G029731_T01	0.838767	2.42651e-07	0.00044114
2:3773460:3785004	GRMZM2G321394_T01	0.838755	2.42868e-07	0.000441534
1:50680454:50680646	GRMZM2G008490_T01	0.837522	2.66758e-07	0.000484965
9:26999983:27009787	GRMZM2G152025_T01	0.833926	3.4883e-07	0.000634173
1:49130668:49130792	GRMZM2G301823_T01	0.830925	4.33842e-07	0.000788725
8:48089045:48184162	GRMZM2G043238_T01	0.830449	4.48874e-07	0.000816054
1:236093352:236127404	GRMZM2G053764_T01	0.828967	4.98776e-07	0.000906775
9:148078090:148087602	GRMZM2G030915_T01	0.824845	6.64411e-07	0.0012079
7:154419819:154419971	GRMZM2G004880_T01	0.824701	6.71006e-07	0.00121989
9:148078413:148087883	GRMZM2G030915_T01	0.824657	6.73047e-07	0.0012236
3:154650461:154655121	GRMZM2G126371_T01	0.824584	6.76405e-07	0.0012297
2:102751450:102752514	GRMZM2G056500_T01	0.8189	9.89308e-07	0.00179856
1:238343759:238344036	GRMZM2G118917_T01	0.818202	1.03545e-06	0.00188245
8:74939088:74939280	GRMZM2G045664_T01	0.812715	1.46986e-06	0.00267221
6:165637816:165705229	GRMZM2G354604_T01	0.808719	1.88084e-06	0.00341936
4:3410763:3410931	GRMZM2G478920_T01	0.804227	2.46135e-06	0.00447473
9:99414288:99437628	GRMZM2G033555_T01	0.80378	2.52695e-06	0.00459399
7:166379026:166389293	GRMZM2G054136_T01	0.803684	2.54117e-06	0.00461985
7:169937025:169937097	GRMZM2G301934_T01	0.79947	3.24327e-06	0.00589627
10:92133235:92133337	GRMZM2G176998_T01	0.797589	3.60828e-06	0.00655985
2:10569617:10602267	GRMZM2G093526_T01	0.795934	3.95884e-06	0.00719717
9:101690076:101690261	GRMZM2G146573_T01	0.795327	4.0949e-06	0.00744453
7:129263874:129264436	GRMZM2G056600_T01	0.794831	4.20897e-06	0.00765191
8:175258678:175258792	GRMZM2G097282_T01	0.794812	4.21345e-06	0.00766005
3:177371027:177441623	GRMZM2G099007_T01	0.793121	4.62418e-06	0.00840676
8:71633117:71715549	GRMZM2G098679_T01	0.792909	4.67803e-06	0.00850466
4:239479373:239479508	GRMZM2G094579_T01	0.790435	5.34901e-06	0.0097245
5:139354782:139354884	GRMZM2G063162_T01	0.789887	5.50866e-06	0.0100147
5:139354399:139354510	GRMZM2G063162_T01	0.789887	5.50866e-06	0.0100147
8:5244144:5299428	GRMZM2G017285_T01	0.789779	5.54045e-06	0.0100725
10:10194698:10194810	GRMZM2G046284_T01	0.789723	5.5571e-06	0.0101028
1:116083434:116092181	GRMZM2G326643_T01	0.787678	6.19501e-06	0.0112625
4:236859961:236860189	GRMZM2G419844_T01	0.785822	6.82904e-06	0.0124152
4:240106066:240106168	GRMZM2G079348_T01	0.785772	6.84669e-06	0.0124473
4:5456700:5456801	GRMZM2G154523_T01	0.783285	7.78707e-06	0.0141569
8:171413081:171413190	GRMZM2G012160_T01	0.782477	8.11593e-06	0.0147548
1:49621740:49634317	GRMZM2G056373_T01	0.782048	8.29542e-06	0.0150811
8:18973835:19010494	GRMZM2G047949_T01	0.778503	9.91781e-06	0.0180306
1:264201790:264210953	GRMZM2G109056_T01	0.778484	9.92689e-06	0.0180471
5:215487588:215487660	GRMZM2G078324_T01	0.77832	1.00085e-05	0.0181954
7:137824574:137824688	GRMZM2G012891_T01	0.777831	1.02548e-05	0.0186432
5:74511669:74511809	GRMZM2G009365_T01	0.775962	1.1245e-05	0.0204434
4:233800442:233821521	GRMZM2G064023_T01	0.774558	1.20434e-05	0.0218948
6:167575492:167575945	GRMZM2G070659_T01	0.773884	1.24441e-05	0.0226234
3:174825876:174826031	GRMZM2G077333_T01	0.769976	1.50035e-05	0.0272763
9:11083774:11084246	GRMZM2G127609_T01	0.769589	1.52804e-05	0.0277798
3:178989222:178989354	GRMZM2G085577_T01	0.76901	1.57033e-05	0.0285486
4:228825334:228862803	GRMZM2G175510_T01	0.768831	1.58362e-05	0.0287902
2:29626150:29632120	GRMZM2G030275_T01	0.766255	1.78567e-05	0.0324635
5:14900731:14925058	GRMZM2G112957_T01	0.765383	1.85907e-05	0.0337978
5:193306873:193307048	AC209208.3_FGT002	0.76523	1.87218e-05	0.0340363
6:157481770:157482126	GRMZM2G370715_T01	0.764002	1.98054e-05	0.0360062
5:82445351:82445579	GRMZM2G409726_T01	0.763187	2.05548e-05	0.0373687
8:27699334:27798860	GRMZM2G133720_T01	0.761997	2.16931e-05	0.039438
6:43096574:43096890	GRMZM2G441583_T01	0.760796	2.28974e-05	0.0416274
5:217627697:217681270	GRMZM2G077531_T01	0.759143	2.46489e-05	0.0448117
1:285527762:285527874	GRMZM5G888196_T01	0.75892	2.48941e-05	0.0452574
9:26964608:27010229	GRMZM2G152025_T01	0.756788	2.73468e-05	0.0497165
