# Supplementary material for: Genome-wide identification and functional analysis of circRNAs in Zea mays
Source: PLoS One. 2018 Dec 11;13(12):e0202375. doi: 10.1371/journal.pone.0202375 (PMC6289457; doi:10.1371/journal.pone.0202375)
Supplement: S6 Table — (A) CircRNAs and the function of their parent genes. (B) Enrichment of pathway analysis. (XLS) [file pone.0202375.s010.xls]

## Sheet: S6A Table 
S6 Table. (A) CircRNAs and the function of their parent genes
CircRNA_coor	Parent gene of circRNA	Start of parent gene	End of parent gene	Pathway	Seqs in Pathway	Enzyme	Ezyme ID	Description	#GO	GO Names list	InterPro IDs
10:10194698:10194810	GRMZM2G046284	10194502	10196450	Biosynthesis of antibiotics	612	aldolase	ec:4.1.2.13	fructose-bisphosphate chloroplastic	9	P:small molecule metabolic process; P:carbohydrate metabolic process; P:generation of precursor metabolites and energy; P:catabolic process; P:cofactor metabolic process; F:lyase activity; P:biosynthetic process; P:cellular nitrogen compound metabolic process; C:plastid	IPR000741 (PFAM); IPR013785 (G3DSA:3.20.20.GENE3D); PTHR11627:SF8 (PANTHER); IPR029769 (PANTHER); IPR029768 (PROSITE_PATTERNS); SSF51569 (SUPERFAMILY)
10:10194987:10195110	GRMZM2G046284	10194502	10196450	Biosynthesis of antibiotics	612	aldolase	ec:4.1.2.13	fructose-bisphosphate chloroplastic	9	P:small molecule metabolic process; P:carbohydrate metabolic process; P:generation of precursor metabolites and energy; P:catabolic process; P:cofactor metabolic process; F:lyase activity; P:biosynthetic process; P:cellular nitrogen compound metabolic process; C:plastid	IPR000741 (PFAM); IPR013785 (G3DSA:3.20.20.GENE3D); PTHR11627:SF8 (PANTHER); IPR029769 (PANTHER); IPR029768 (PROSITE_PATTERNS); SSF51569 (SUPERFAMILY)
10:105042455:105042543	GRMZM2G126545	105040589	105051505					loc542207 isoform x1	3	F:DNA binding; C:nucleus; C:plastid	IPR001739 (PFAM); IPR001739 (G3DSA:3.30.890.GENE3D); IPR001739 (PROSITE_PROFILES); IPR016177 (SUPERFAMILY)
10:105238366:105238488	GRMZM2G323754	105210165	105238921					PREDICTED: uncharacterized protein LOC100383777 isoform X1	7	P:vesicle-mediated transport; C:mitochondrion; P:cell differentiation; P:vacuolar transport; C:Golgi apparatus; P:biosynthetic process; C:plastid	IPR019155 (PFAM); PTHR21481 (PANTHER)
10:106842803:106842909	GRMZM2G097662	106840264	106845222					nitrate-induced noi protein	-		IPR008700 (PFAM)
10:111243226:111243313	GRMZM2G123922	111239151	111246665					chaperone protein chloroplastic	5	F:DNA binding; C:mitochondrion; F:ion binding; F:peptidase activity; C:plastid	Coil (COILS); Coil (COILS); IPR001270 (PRINTS); IPR019489 (SMART); IPR003593 (SMART); IPR001943 (PFAM); G3DSA:1.10.8.60 (GENE3D); IPR019489 (PFAM); IPR003959 (PFAM); IPR023150 (G3DSA:1.10.1780.GENE3D); IPR004176 (PFAM); IPR003959 (PFAM); IPR027417 (G3DSA:3.40.50.GENE3D); PTHR11638:SF90 (PANTHER); PTHR11638 (PANTHER); IPR018368 (PROSITE_PATTERNS); IPR028299 (PROSITE_PATTERNS); IPR001943 (PROSITE_P…
10:113710006:113710084	GRMZM2G147390	113709280	113710910					salt response protein	3	F:DNA binding; C:nucleus; P:regulation of transcription, DNA-templated	Coil (COILS); IPR007033 (PFAM); IPR007033 (PANTHER); PTHR21470:SF2 (PANTHER)
10:114289282:114289706	GRMZM2G123633	114288173	114290565	Starch and sucrose metabolism	458	alpha-glucosidase	ec:3.2.1.48	beta- insoluble isoenzyme 3	7	P:carbohydrate metabolic process; C:cell wall; C:cytoplasmic, membrane-bounded vesicle; C:endoplasmic reticulum; C:protein complex; C:extracellular region; F:hydrolase activity, acting on glycosyl bonds	IPR001362 (SMART); IPR013189 (G3DSA:2.60.120.GENE3D); IPR023296 (G3DSA:2.115.10.GENE3D); IPR013148 (PFAM); IPR013189 (PFAM); PTHR31953 (PANTHER); PTHR31953:SF2 (PANTHER); IPR018053 (PROSITE_PATTERNS); SIGNAL_PEPTIDE_N_REGION (PHOBIUS); NON_CYTOPLASMIC_DOMAIN (PHOBIUS); SIGNAL_PEPTIDE (PHOBIUS); SIGNAL_PEPTIDE_C_REGION (PHOBIUS); SIGNAL_PEPTIDE_H_REGION (PHOBIUS); SignalP-noTM (SIGNALP_EUK); Signa…
10:117323035:117323208	GRMZM2G476555	117322936	117323883					eukaryotic translation initiation factor 1a	2	F:translation factor activity, RNA binding; C:ribosome	IPR001253 (SMART); IPR012340 (G3DSA:2.40.50.GENE3D); IPR001253 (TIGRFAM); IPR006196 (PFAM); IPR001253 (PANTHER); IPR018104 (PROSITE_PATTERNS); IPR001253 (PRODOM); IPR001253 (HAMAP); IPR006196 (PROSITE_PROFILES); IPR012340 (SUPERFAMILY)
10:117571102:117571210	GRMZM2G072322	117570464	117572329					seed biotin-containing protein sbp65	1	C:cellular_component	Coil (COILS); Coil (COILS); IPR025423 (PFAM); PTHR23241 (PANTHER); PTHR23241:SF44 (PANTHER); SIGNAL_PEPTIDE_C_REGION (PHOBIUS); TRANSMEMBRANE (PHOBIUS); NON_CYTOPLASMIC_DOMAIN (PHOBIUS); NON_CYTOPLASMIC_DOMAIN (PHOBIUS); TRANSMEMBRANE (PHOBIUS); TRANSMEMBRANE (PHOBIUS); SIGNAL_PEPTIDE (PHOBIUS); SIGNAL_PEPTIDE_H_REGION (PHOBIUS); CYTOPLASMIC_DOMAIN (PHOBIUS); SIGNAL_PEPTIDE_N_REGION (PHOBIUS); TR…
10:119759675:119759784	GRMZM2G346839	119759011	119760065					kda heat shock	3	C:cytoplasmic, membrane-bounded vesicle; C:endoplasmic reticulum; P:response to stress	IPR008978 (G3DSA:2.60.40.GENE3D); IPR002068 (PFAM); PTHR11527:SF113 (PANTHER); PTHR11527 (PANTHER); SIGNAL_PEPTIDE_N_REGION (PHOBIUS); NON_CYTOPLASMIC_DOMAIN (PHOBIUS); SIGNAL_PEPTIDE_H_REGION (PHOBIUS); SIGNAL_PEPTIDE (PHOBIUS); SIGNAL_PEPTIDE_C_REGION (PHOBIUS); IPR002068 (PROSITE_PROFILES); SignalP-TM (SIGNALP_GRAM_POSITIVE); SignalP-noTM (SIGNALP_EUK); SignalP-noTM (SIGNALP_GRAM_NEGATIVE); IP…
10:120945337:120945463	GRMZM2G112285	120943823	120945642					nucleic acid binding protein	1	F:molecular_function	IPR000504 (SMART); IPR000504 (PFAM); IPR012677 (G3DSA:3.30.70.GENE3D); PTHR24012 (PANTHER); PTHR24012:SF276 (PANTHER); IPR000504 (PROSITE_PROFILES); SSF54928 (SUPERFAMILY)
10:121847841:121849323	GRMZM2G017426	121847711	121851693					loricrin-like protein	1	C:cytoplasmic, membrane-bounded vesicle	PTHR31827 (PANTHER)
10:127988850:127989075	GRMZM2G125635	127986781	127989798	Arginine and proline metabolism	62	decarboxylase	ec:4.1.1.50	s-adenosylmethionine decarboxylase proenzyme	6	P:sulfur compound metabolic process; F:lyase activity; C:cytosol; P:cellular amino acid metabolic process; P:cellular nitrogen compound metabolic process; P:biosynthetic process	IPR018167 (PIRSF); IPR016067 (G3DSA:3.60.90.GENE3D); IPR018167 (TIGRFAM); IPR001985 (PFAM); PTHR11570:SF0 (PANTHER); IPR001985 (PANTHER); IPR018166 (PROSITE_PATTERNS); NON_CYTOPLASMIC_DOMAIN (PHOBIUS); SIGNAL_PEPTIDE (PHOBIUS); SIGNAL_PEPTIDE_C_REGION (PHOBIUS); SIGNAL_PEPTIDE_H_REGION (PHOBIUS); SIGNAL_PEPTIDE_N_REGION (PHOBIUS); IPR016067 (SUPERFAMILY)
10:128863490:128863550	GRMZM2G335521	128863028	128864547					polyadenylate-binding protein 2	2	F:RNA binding; C:cytoplasm	IPR002004 (SMART); IPR002004 (G3DSA:1.10.1900.GENE3D); IPR002004 (PFAM); PTHR24011 (PANTHER); PTHR24011:SF258 (PANTHER); IPR002004 (PROSITE_PROFILES); IPR002004 (SUPERFAMILY)
10:12922284:12922385	GRMZM2G015869	12922239	12927857					cystinosin homolog isoform x1	3	F:transmembrane transporter activity; C:cytoplasmic, membrane-bounded vesicle; C:vacuole	IPR006603 (SMART); IPR006603 (PFAM); IPR005282 (TIGRFAM); IPR005282 (PANTHER); PTHR13131:SF5 (PANTHER); CYTOPLASMIC_DOMAIN (PHOBIUS); NON_CYTOPLASMIC_DOMAIN (PHOBIUS); TRANSMEMBRANE (PHOBIUS); TRANSMEMBRANE (PHOBIUS); TRANSMEMBRANE (PHOBIUS); CYTOPLASMIC_DOMAIN (PHOBIUS); NON_CYTOPLASMIC_DOMAIN (PHOBIUS); TRANSMEMBRANE (PHOBIUS); TRANSMEMBRANE (PHOBIUS); NON_CYTOPLASMIC_DOMAIN (PHOBIUS); CYTOPLAS…
10:12923033:12924001	GRMZM2G015869	12922239	12927857					cystinosin homolog isoform x1	3	F:transmembrane transporter activity; C:cytoplasmic, membrane-bounded vesicle; C:vacuole	IPR006603 (SMART); IPR006603 (PFAM); IPR005282 (TIGRFAM); IPR005282 (PANTHER); PTHR13131:SF5 (PANTHER); CYTOPLASMIC_DOMAIN (PHOBIUS); NON_CYTOPLASMIC_DOMAIN (PHOBIUS); TRANSMEMBRANE (PHOBIUS); TRANSMEMBRANE (PHOBIUS); TRANSMEMBRANE (PHOBIUS); CYTOPLASMIC_DOMAIN (PHOBIUS); NON_CYTOPLASMIC_DOMAIN (PHOBIUS); TRANSMEMBRANE (PHOBIUS); TRANSMEMBRANE (PHOBIUS); NON_CYTOPLASMIC_DOMAIN (PHOBIUS); CYTOPLAS…
10:130510299:130510609	GRMZM2G005859	130509883	130512799					uncharacterized protein LOC100217228	1	C:plastid	IPR003675 (PFAM); TRANSMEMBRANE (PHOBIUS); CYTOPLASMIC_DOMAIN (PHOBIUS); NON_CYTOPLASMIC_DOMAIN (PHOBIUS); TRANSMEMBRANE (PHOBIUS); CYTOPLASMIC_DOMAIN (PHOBIUS); TMhelix (TMHMM); TMhelix (TMHMM); TMhelix (TMHMM); TMhelix (TMHMM); TMhelix (TMHMM); TMhelix (TMHMM); TMhelix (TMHMM)
10:130510836:130510972	GRMZM2G005859	130509883	130512799					uncharacterized protein LOC100217228	1	C:plastid	IPR003675 (PFAM); TRANSMEMBRANE (PHOBIUS); CYTOPLASMIC_DOMAIN (PHOBIUS); NON_CYTOPLASMIC_DOMAIN (PHOBIUS); TRANSMEMBRANE (PHOBIUS); CYTOPLASMIC_DOMAIN (PHOBIUS); TMhelix (TMHMM); TMhelix (TMHMM); TMhelix (TMHMM); TMhelix (TMHMM); TMhelix (TMHMM); TMhelix (TMHMM); TMhelix (TMHMM)
10:13170572:13172433	GRMZM2G303655	13160811	13175718					ubiquitin carboxyl-terminal hydrolase 12-like isoform x1	3	P:catabolic process; P:cellular protein modification process; F:peptidase activity	Coil (COILS); IPR024729 (PFAM); IPR029346 (PFAM); PTHR24619 (PANTHER); PTHR24619:SF121 (PANTHER); SSF54001 (SUPERFAMILY)
10:13170572:13175706	GRMZM2G303655	13160811	13175718					ubiquitin carboxyl-terminal hydrolase 12-like isoform x1	3	P:catabolic process; P:cellular protein modification process; F:peptidase activity	Coil (COILS); IPR024729 (PFAM); IPR029346 (PFAM); PTHR24619 (PANTHER); PTHR24619:SF121 (PANTHER); SSF54001 (SUPERFAMILY)
10:132619774:132619903	GRMZM2G468855	132618906	132621315					carbonyl reductase 1	1	F:oxidoreductase activity	IPR002347 (PRINTS); IPR016040 (G3DSA:3.40.50.GENE3D); PTHR24322 (PANTHER); PTHR24322:SF295 (PANTHER); SSF51735 (SUPERFAMILY)
10:133215664:133215779	GRMZM2G057084	133215256	133234969					serine threonine-protein kinase grik1-like	7	P:signal transduction; P:lipid metabolic process; F:ion binding; P:cellular protein modification process; P:cellular amino acid metabolic process; F:kinase activity; C:intracellular	IPR002290 (SMART); G3DSA:3.30.200.20 (GENE3D); IPR000719 (PFAM); G3DSA:1.10.510.10 (GENE3D); PTHR24347:SF149 (PANTHER); IPR020636 (PANTHER); IPR017441 (PROSITE_PATTERNS); IPR008271 (PROSITE_PATTERNS); IPR000719 (PROSITE_PROFILES); IPR011009 (SUPERFAMILY)
10:137485922:137486321	AC209206.3_FG011	137481424	137487962					protein argonaute 1b isoform x2	2	P:biological_process; F:molecular_function	IPR003165 (SMART); IPR003100 (SMART); G3DSA:3.40.50.2300 (GENE3D); IPR003165 (PFAM); IPR012337 (G3DSA:3.30.420.GENE3D); IPR014811 (PFAM); IPR024357 (PFAM); IPR003100 (PFAM); G3DSA:2.170.260.10 (GENE3D); PTHR22891:SF25 (PANTHER); PTHR22891 (PANTHER); IPR003165 (PROSITE_PROFILES); IPR003100 (PROSITE_PROFILES); IPR003100 (SUPERFAMILY); IPR012337 (SUPERFAMILY)
10:137962428:137995155	GRMZM2G084491	137962408	137995650					niemann-pick c1	4	C:mitochondrion; F:signal transducer activity; P:transport; C:plasma membrane	IPR003392 (PFAM); G3DSA:1.20.1640.10 (GENE3D); PTHR10796 (PANTHER); PTHR10796:SF35 (PANTHER); NON_CYTOPLASMIC_DOMAIN (PHOBIUS); NON_CYTOPLASMIC_DOMAIN (PHOBIUS); TRANSMEMBRANE (PHOBIUS); TRANSMEMBRANE (PHOBIUS); CYTOPLASMIC_DOMAIN (PHOBIUS); NON_CYTOPLASMIC_DOMAIN (PHOBIUS); CYTOPLASMIC_DOMAIN (PHOBIUS); TRANSMEMBRANE (PHOBIUS); CYTOPLASMIC_DOMAIN (PHOBIUS); CYTOPLASMIC_DOMAIN (PHOBIUS); TRANSMEM…
10:137962428:137995292	GRMZM2G084491	137962408	137995650					niemann-pick c1	4	C:mitochondrion; F:signal transducer activity; P:transport; C:plasma membrane	IPR003392 (PFAM); G3DSA:1.20.1640.10 (GENE3D); PTHR10796 (PANTHER); PTHR10796:SF35 (PANTHER); NON_CYTOPLASMIC_DOMAIN (PHOBIUS); NON_CYTOPLASMIC_DOMAIN (PHOBIUS); TRANSMEMBRANE (PHOBIUS); TRANSMEMBRANE (PHOBIUS); CYTOPLASMIC_DOMAIN (PHOBIUS); NON_CYTOPLASMIC_DOMAIN (PHOBIUS); CYTOPLASMIC_DOMAIN (PHOBIUS); TRANSMEMBRANE (PHOBIUS); CYTOPLASMIC_DOMAIN (PHOBIUS); CYTOPLASMIC_DOMAIN (PHOBIUS); TRANSMEM…
10:141586854:141586956	GRMZM2G456547	141586748	141588272					probable nucleoredoxin 3	1	F:oxidoreductase activity	IPR012336 (G3DSA:3.40.30.GENE3D); IPR012336 (PFAM); IPR011424 (PFAM); PTHR13871:SF22 (PANTHER); PTHR13871 (PANTHER); IPR012336 (PROSITE_PROFILES); IPR012336 (SUPERFAMILY); SSF57889 (SUPERFAMILY)
10:141662954:141663057	GRMZM2G155949	141650359	141672286					protein strawberry notch-like	3	F:ion binding; P:cellular nitrogen compound metabolic process; P:biosynthetic process	IPR026937 (PFAM); IPR026741 (PANTHER); PTHR12706:SF13 (PANTHER); IPR027417 (SUPERFAMILY)
10:142332454:142332622	GRMZM2G114182	142329418	142336291					myosin-10 isoform x1	1	C:cellular_component	Coil (COILS); Coil (COILS); Coil (COILS); Coil (COILS); Coil (COILS); Coil (COILS); Coil (COILS); Coil (COILS); Coil (COILS); Coil (COILS); Coil (COILS); Coil (COILS); Coil (COILS); Coil (COILS); Coil (COILS); Coil (COILS); Coil (COILS); CYTOPLASMIC_DOMAIN (PHOBIUS); NON_CYTOPLASMIC_DOMAIN (PHOBIUS); TRANSMEMBRANE (PHOBIUS); SSF57997 (SUPERFAMILY); TMhelix (TMHMM)
10:144462787:144462969	GRMZM2G143035	144461995	144463334					histone -specific chaperone chz1-like	-		no IPS match
10:144616488:144616641	GRMZM2G177412	144614306	144619343	Porphyrin and chlorophyll metabolism	80	reductase	ec:1.2.1.70	plant elicitor peptide 2	4	F:oxidoreductase activity; P:cofactor metabolic process; P:cellular nitrogen compound metabolic process; P:biosynthetic process	no IPS match
10:144616961:144617012	GRMZM2G177412	144614306	144619343	Porphyrin and chlorophyll metabolism	80	reductase	ec:1.2.1.70	plant elicitor peptide 2	4	F:oxidoreductase activity; P:cofactor metabolic process; P:cellular nitrogen compound metabolic process; P:biosynthetic process	no IPS match
10:144617009:144617206	GRMZM2G177412	144614306	144619343	Porphyrin and chlorophyll metabolism	80	reductase	ec:1.2.1.70	plant elicitor peptide 2	4	F:oxidoreductase activity; P:cofactor metabolic process; P:cellular nitrogen compound metabolic process; P:biosynthetic process	no IPS match
10:146467421:146467650	GRMZM2G098290	146465614	146471079					plastid glutamine synthetase 2	20	P:generation of precursor metabolites and energy; P:sulfur compound metabolic process; P:catabolic process; F:ion binding; P:cellular amino acid metabolic process; P:biosynthetic process; C:ribosome; C:extracellular region; P:aging; P:transport; C:plastid; P:response to stress; C:thylakoid; P:carbohydrate metabolic process; P:cofactor metabolic process; P:nitrogen cycle metabolic process; C:cytos…	IPR008147 (PFAM); IPR014746 (G3DSA:3.30.590.GENE3D); IPR008146 (PFAM); PTHR20852:SF53 (PANTHER); PTHR20852 (PANTHER); IPR027302 (PROSITE_PATTERNS); IPR027303 (PROSITE_PATTERNS); IPR008147 (SUPERFAMILY); SSF55931 (SUPERFAMILY)
10:147891190:147891295	GRMZM2G092427	147890562	147891878					chlorophyll a-b binding protein cp24 chloroplastic	6	P:generation of precursor metabolites and energy; P:cellular protein modification process; P:photosynthesis; C:plastid; F:molecular_function; C:thylakoid	IPR023329 (G3DSA:1.10.3460.GENE3D); IPR022796 (PFAM); PTHR21649:SF2 (PANTHER); IPR001344 (PANTHER); TRANSMEMBRANE (PHOBIUS); NON_CYTOPLASMIC_DOMAIN (PHOBIUS); CYTOPLASMIC_DOMAIN (PHOBIUS); SIGNAL_PEPTIDE_C_REGION (PHOBIUS); SIGNAL_PEPTIDE (PHOBIUS); SIGNAL_PEPTIDE_H_REGION (PHOBIUS); SIGNAL_PEPTIDE_N_REGION (PHOBIUS); IPR023329 (SUPERFAMILY)
10:147960338:147960454	GRMZM2G323024	147954762	147960936	Porphyrin and chlorophyll metabolism	80	chelatase	ec:6.6.1.1	magnesium-chelatase subunit chloroplastic	9	C:mitochondrion; P:cofactor metabolic process; F:ion binding; P:photosynthesis; C:protein complex; P:cellular nitrogen compound metabolic process; P:biosynthetic process; C:plastid; F:ligase activity	Coil (COILS); IPR022571 (PFAM); IPR003672 (PFAM); IPR011771 (TIGRFAM); PTHR23304 (PANTHER); PTHR23304:SF96 (PANTHER); SIGNAL_PEPTIDE_N_REGION (PHOBIUS); SIGNAL_PEPTIDE_C_REGION (PHOBIUS); NON_CYTOPLASMIC_DOMAIN (PHOBIUS); SIGNAL_PEPTIDE (PHOBIUS); SIGNAL_PEPTIDE_H_REGION (PHOBIUS)
10:149743876:149743995	GRMZM5G885706	149743173	149744153					acyl-coenzyme a thioesterase 13-like	-		no IPS match
10:15717957:15718756	GRMZM2G152757	15716134	15720543	Sulfur metabolism	51	nucleotidase	ec:3.1.3.7	3 (2 ) -bisphosphate nucleotidase	5	P:sulfur compound metabolic process; P:lipid metabolic process; F:phosphatase activity; F:ion binding; C:cytoplasmic, membrane-bounded vesicle	IPR000760 (PRINTS); G3DSA:3.30.540.10 (GENE3D); IPR000760 (PFAM); IPR006239 (TIGRFAM); G3DSA:3.40.190.80 (GENE3D); IPR000760 (PANTHER); PTHR20854:SF21 (PANTHER); IPR020550 (PROSITE_PATTERNS); IPR020583 (PROSITE_PATTERNS); SIGNAL_PEPTIDE_N_REGION (PHOBIUS); SIGNAL_PEPTIDE_C_REGION (PHOBIUS); SIGNAL_PEPTIDE_H_REGION (PHOBIUS); SIGNAL_PEPTIDE (PHOBIUS); NON_CYTOPLASMIC_DOMAIN (PHOBIUS); SSF56655 (SU…
10:15719609:15720113	GRMZM2G152757	15716134	15720543	Sulfur metabolism	51	nucleotidase	ec:3.1.3.7	3 (2 ) -bisphosphate nucleotidase	5	P:sulfur compound metabolic process; P:lipid metabolic process; F:phosphatase activity; F:ion binding; C:cytoplasmic, membrane-bounded vesicle	IPR000760 (PRINTS); G3DSA:3.30.540.10 (GENE3D); IPR000760 (PFAM); IPR006239 (TIGRFAM); G3DSA:3.40.190.80 (GENE3D); IPR000760 (PANTHER); PTHR20854:SF21 (PANTHER); IPR020550 (PROSITE_PATTERNS); IPR020583 (PROSITE_PATTERNS); SIGNAL_PEPTIDE_N_REGION (PHOBIUS); SIGNAL_PEPTIDE_C_REGION (PHOBIUS); SIGNAL_PEPTIDE_H_REGION (PHOBIUS); SIGNAL_PEPTIDE (PHOBIUS); NON_CYTOPLASMIC_DOMAIN (PHOBIUS); SSF56655 (SU…
10:17541145:17541367	GRMZM5G879536	17526755	17543320					cyclin-a2-1 isoform x2	4	C:nucleus; P:cellular protein modification process; P:cell cycle; F:enzyme binding	IPR014400 (PIRSF); IPR013763 (SMART); IPR006671 (PFAM); IPR013763 (G3DSA:1.10.472.GENE3D); IPR004367 (PFAM); PTHR10177 (PANTHER); IPR029507 (PTHR10177:PANTHER); NON_CYTOPLASMIC_DOMAIN (PHOBIUS); SIGNAL_PEPTIDE_H_REGION (PHOBIUS); SIGNAL_PEPTIDE_N_REGION (PHOBIUS); SIGNAL_PEPTIDE (PHOBIUS); SIGNAL_PEPTIDE_C_REGION (PHOBIUS); SignalP-TM (SIGNALP_GRAM_POSITIVE); IPR013763 (SUPERFAMILY)
10:20711431:20711536	GRMZM2G331368	20699314	20716048					e3 ubiquitin-protein ligase upl1-like	5	C:nucleus; C:cytoplasm; P:catabolic process; P:cellular protein modification process; F:ligase activity	Coil (COILS); IPR000569 (SMART); IPR003903 (SMART); IPR015940 (SMART); IPR010314 (PFAM); IPR010309 (PFAM); G3DSA:1.10.8.10 (GENE3D); IPR025527 (PFAM); IPR000449 (PFAM); IPR000569 (PFAM); G3DSA:3.30.2160.10 (GENE3D); PTHR11254:SF288 (PANTHER); PTHR11254 (PANTHER); SIGNAL_PEPTIDE_N_REGION (PHOBIUS); SIGNAL_PEPTIDE_C_REGION (PHOBIUS); SIGNAL_PEPTIDE (PHOBIUS); NON_CYTOPLASMIC_DOMAIN (PHOBIUS); SIGNA…
10:24611552:24612194	GRMZM2G300969	24611278	24614473					pollen-specific leucine-rich repeat extensin-like protein 3	1	C:mitochondrion	PR01217 (PRINTS); G3DSA:3.80.10.10 (GENE3D); PTHR32093 (PANTHER); SIGNAL_PEPTIDE_H_REGION (PHOBIUS); SIGNAL_PEPTIDE_N_REGION (PHOBIUS); SIGNAL_PEPTIDE_C_REGION (PHOBIUS); SIGNAL_PEPTIDE (PHOBIUS); NON_CYTOPLASMIC_DOMAIN (PHOBIUS); SignalP-noTM (SIGNALP_EUK); SignalP-TM (SIGNALP_GRAM_POSITIVE); SignalP-noTM (SIGNALP_GRAM_NEGATIVE); SSF52058 (SUPERFAMILY); TMhelix (TMHMM)
10:24611676:24612255	GRMZM2G001058	24611302	24614635					---NA---	-		no IPS match
10:24611850:24612282	GRMZM2G001058	24611302	24614635					---NA---	-		no IPS match
10:24611856:24612528	GRMZM2G001058	24611302	24614635					---NA---	-		no IPS match
10:24612321:24612675	GRMZM2G001058	24611302	24614635					---NA---	-		no IPS match
10:24612434:24612734	GRMZM2G300969	24611278	24614473					pollen-specific leucine-rich repeat extensin-like protein 3	1	C:mitochondrion	PR01217 (PRINTS); G3DSA:3.80.10.10 (GENE3D); PTHR32093 (PANTHER); SIGNAL_PEPTIDE_H_REGION (PHOBIUS); SIGNAL_PEPTIDE_N_REGION (PHOBIUS); SIGNAL_PEPTIDE_C_REGION (PHOBIUS); SIGNAL_PEPTIDE (PHOBIUS); NON_CYTOPLASMIC_DOMAIN (PHOBIUS); SignalP-noTM (SIGNALP_EUK); SignalP-TM (SIGNALP_GRAM_POSITIVE); SignalP-noTM (SIGNALP_GRAM_NEGATIVE); SSF52058 (SUPERFAMILY); TMhelix (TMHMM)
10:24612657:24612951	GRMZM2G001058	24611302	24614635					---NA---	-		no IPS match
10:34927629:34927836	GRMZM2G003059	34927005	34928412					calcium-dependent protein kinase 7-like	8	C:nucleus; P:signal transduction; P:cellular protein modification process; F:ion binding; P:cellular amino acid metabolic process; F:kinase activity; C:plastid; C:plasma membrane	IPR002048 (SMART); IPR011992 (G3DSA:1.10.238.GENE3D); IPR011992 (PFAM); PTHR24349:SF93 (PANTHER); PTHR24349 (PANTHER); IPR018247 (PROSITE_PATTERNS); NON_CYTOPLASMIC_DOMAIN (PHOBIUS); SIGNAL_PEPTIDE_H_REGION (PHOBIUS); SIGNAL_PEPTIDE_N_REGION (PHOBIUS); SIGNAL_PEPTIDE_C_REGION (PHOBIUS); SIGNAL_PEPTIDE (PHOBIUS); IPR002048 (PROSITE_PROFILES); SSF47473 (SUPERFAMILY)
10:35583658:35584726	GRMZM2G009443	35583589	35590383					chaperone protein chloroplastic	5	F:DNA binding; C:mitochondrion; F:ion binding; F:peptidase activity; C:plastid	Coil (COILS); Coil (COILS); IPR001270 (PRINTS); IPR019489 (SMART); IPR003593 (SMART); IPR027417 (G3DSA:3.40.50.GENE3D); IPR023150 (G3DSA:1.10.1780.GENE3D); IPR004176 (PFAM); IPR003959 (PFAM); IPR001943 (PFAM); IPR019489 (PFAM); IPR003959 (PFAM); G3DSA:1.10.8.60 (GENE3D); PTHR11638 (PANTHER); PTHR11638:SF90 (PANTHER); IPR018368 (PROSITE_PATTERNS); IPR028299 (PROSITE_PATTERNS); IPR001943 (PROSITE_P…
10:35589555:35589717	GRMZM2G009443	35583589	35590383					chaperone protein chloroplastic	5	F:DNA binding; C:mitochondrion; F:ion binding; F:peptidase activity; C:plastid	Coil (COILS); Coil (COILS); IPR001270 (PRINTS); IPR019489 (SMART); IPR003593 (SMART); IPR027417 (G3DSA:3.40.50.GENE3D); IPR023150 (G3DSA:1.10.1780.GENE3D); IPR004176 (PFAM); IPR003959 (PFAM); IPR001943 (PFAM); IPR019489 (PFAM); IPR003959 (PFAM); G3DSA:1.10.8.60 (GENE3D); PTHR11638 (PANTHER); PTHR11638:SF90 (PANTHER); IPR018368 (PROSITE_PATTERNS); IPR028299 (PROSITE_PATTERNS); IPR001943 (PROSITE_P…
10:37757164:37757612	GRMZM2G008247	37754967	37759771	Starch and sucrose metabolism	458	gentiobiase	ec:3.2.1.21	beta-d-glucosidase precursor	4	P:carbohydrate metabolic process; P:signal transduction; C:plastid; F:hydrolase activity, acting on glycosyl bonds	IPR001360 (PRINTS); IPR013781 (G3DSA:3.20.20.GENE3D); IPR001360 (PFAM); PTHR10353:SF37 (PANTHER); IPR001360 (PANTHER); IPR018120 (PROSITE_PATTERNS); IPR018120 (PROSITE_PATTERNS); SIGNAL_PEPTIDE_N_REGION (PHOBIUS); NON_CYTOPLASMIC_DOMAIN (PHOBIUS); SIGNAL_PEPTIDE_H_REGION (PHOBIUS); SIGNAL_PEPTIDE (PHOBIUS); SIGNAL_PEPTIDE_C_REGION (PHOBIUS); IPR017853 (SUPERFAMILY)
10:4614596:4614808	GRMZM2G022318	4611629	4615022					translation initiation factor if-2-like	4	C:cytoplasm; P:homeostatic process; F:ion binding; P:transport	IPR006121 (PFAM); G3DSA:3.30.70.100 (GENE3D); PTHR22814:SF33 (PANTHER); PTHR22814 (PANTHER); IPR006121 (PROSITE_PROFILES); IPR006121 (SUPERFAMILY)
10:4673906:4674000	GRMZM2G003762	4673445	4676086	Alanine, aspartate and glutamate metabolism	67	synthase (glutamine-hydrolysing)	ec:6.3.5.4	stem-specific protein tsjt1	6	P:cellular amino acid metabolic process; C:cytosol; P:cellular nitrogen compound metabolic process; P:biosynthetic process; F:ligase activity; C:plasma membrane	IPR024286 (PFAM); IPR029055 (G3DSA:3.60.20.GENE3D); PTHR11772 (PANTHER); PTHR11772:SF4 (PANTHER); IPR029055 (SUPERFAMILY)
10:4673968:4674168	GRMZM2G003762	4673445	4676086	Alanine, aspartate and glutamate metabolism	67	synthase (glutamine-hydrolysing)	ec:6.3.5.4	stem-specific protein tsjt1	6	P:cellular amino acid metabolic process; C:cytosol; P:cellular nitrogen compound metabolic process; P:biosynthetic process; F:ligase activity; C:plasma membrane	IPR024286 (PFAM); IPR029055 (G3DSA:3.60.20.GENE3D); PTHR11772 (PANTHER); PTHR11772:SF4 (PANTHER); IPR029055 (SUPERFAMILY)
10:4674733:4674799	GRMZM2G003762	4673445	4676086	Alanine, aspartate and glutamate metabolism	67	synthase (glutamine-hydrolysing)	ec:6.3.5.4	stem-specific protein tsjt1	6	P:cellular amino acid metabolic process; C:cytosol; P:cellular nitrogen compound metabolic process; P:biosynthetic process; F:ligase activity; C:plasma membrane	IPR024286 (PFAM); IPR029055 (G3DSA:3.60.20.GENE3D); PTHR11772 (PANTHER); PTHR11772:SF4 (PANTHER); IPR029055 (SUPERFAMILY)
10:4674733:4674817	GRMZM2G003762	4673445	4676086	Alanine, aspartate and glutamate metabolism	67	synthase (glutamine-hydrolysing)	ec:6.3.5.4	stem-specific protein tsjt1	6	P:cellular amino acid metabolic process; C:cytosol; P:cellular nitrogen compound metabolic process; P:biosynthetic process; F:ligase activity; C:plasma membrane	IPR024286 (PFAM); IPR029055 (G3DSA:3.60.20.GENE3D); PTHR11772 (PANTHER); PTHR11772:SF4 (PANTHER); IPR029055 (SUPERFAMILY)
10:47751440:47751616	GRMZM2G146951	47749003	47752985					transmembrane 9 superfamily member 4-like	1	C:cytoplasmic, membrane-bounded vesicle	IPR004240 (PFAM); IPR004240 (PANTHER); PTHR10766:SF37 (PANTHER); TRANSMEMBRANE (PHOBIUS); CYTOPLASMIC_DOMAIN (PHOBIUS); NON_CYTOPLASMIC_DOMAIN (PHOBIUS); SIGNAL_PEPTIDE_H_REGION (PHOBIUS); CYTOPLASMIC_DOMAIN (PHOBIUS); TRANSMEMBRANE (PHOBIUS); CYTOPLASMIC_DOMAIN (PHOBIUS); TRANSMEMBRANE (PHOBIUS); TRANSMEMBRANE (PHOBIUS); NON_CYTOPLASMIC_DOMAIN (PHOBIUS); TRANSMEMBRANE (PHOBIUS); CYTOPLASMIC_DOMA…
10:4776589:4776652	GRMZM2G031033	4776409	4777145					at3g10020 t22k18_16	2	P:response to oxidative stress; P:anaerobic respiration	PTHR12626:SF1 (PANTHER); PTHR12626 (PANTHER)
10:4776625:4776679	GRMZM2G031033	4776409	4777145					at3g10020 t22k18_16	2	P:response to oxidative stress; P:anaerobic respiration	PTHR12626:SF1 (PANTHER); PTHR12626 (PANTHER)
10:4776625:4776757	GRMZM2G031033	4776409	4777145					at3g10020 t22k18_16	2	P:response to oxidative stress; P:anaerobic respiration	PTHR12626:SF1 (PANTHER); PTHR12626 (PANTHER)
10:4878076:4878195	GRMZM2G314661	4871817	4880152	Purine metabolism	1168	adenylpyrophosphatase	ec:3.6.1.3	phd-finger family expressed	4	F:ATPase activity; F:transmembrane transporter activity; F:ion binding; C:plasma membrane	IPR001965 (SMART); IPR004022 (PFAM); IPR028942 (PFAM); IPR019787 (PFAM); IPR013083 (G3DSA:3.30.40.GENE3D); PTHR22880 (PANTHER); PTHR22880:SF145 (PANTHER); IPR019786 (PROSITE_PATTERNS); IPR018501 (PROSITE_PROFILES); IPR019787 (PROSITE_PROFILES); IPR011011 (SUPERFAMILY)
10:55692378:55755309	GRMZM2G127087	55603292	55756434					-beta-macrocarpene synthase	7	C:cytoplasm; P:lipid metabolic process; F:ion binding; F:lyase activity; P:biosynthetic process; P:response to stress; F:isomerase activity	Coil (COILS); IPR001906 (G3DSA:1.50.30.GENE3D); IPR008949 (G3DSA:1.10.600.GENE3D); IPR005630 (PFAM); IPR001906 (PFAM); PTHR31225 (PANTHER); PTHR31225:SF1 (PANTHER); CYTOPLASMIC_DOMAIN (PHOBIUS); NON_CYTOPLASMIC_DOMAIN (PHOBIUS); TRANSMEMBRANE (PHOBIUS); IPR008949 (SUPERFAMILY); IPR008930 (SUPERFAMILY)
10:59508033:59508204	GRMZM2G141399	59506710	59518288	Starch and sucrose metabolism	458	synthase	ec:2.4.1.11	starch synthase iiia	3	P:carbohydrate metabolic process; F:transferase activity, transferring glycosyl groups; P:biosynthetic process	Coil (COILS); Coil (COILS); IPR005085 (SMART); G3DSA:3.40.50.2000 (GENE3D); IPR013534 (PFAM); IPR001296 (PFAM); IPR005085 (PFAM); PTHR12526:SF326 (PANTHER); PTHR12526 (PANTHER); IPR011835 (HAMAP); SSF53756 (SUPERFAMILY)
10:60080982:60081118	GRMZM2G181192	60080812	60087313	Pyruvate metabolism	121	lyase	ec:4.4.1.5	lactoylglutathione lyase	4	P:small molecule metabolic process; P:carbohydrate metabolic process; F:ion binding; F:lyase activity	IPR004360 (PFAM); IPR004361 (TIGRFAM); IPR029068 (G3DSA:3.10.180.GENE3D); PTHR10374 (PANTHER); PTHR10374:SF6 (PANTHER); IPR018146 (PROSITE_PATTERNS); IPR018146 (PROSITE_PATTERNS); IPR029068 (SUPERFAMILY)
10:62249775:62249827	GRMZM2G034152	62249317	62253700	Arginine and proline metabolism	62	oxidase (propane-1,3-diamine-forming)	ec:1.5.3.14	polyamine oxidase	2	F:oxidoreductase activity; C:cytoplasmic, membrane-bounded vesicle	IPR001613 (PRINTS); IPR016040 (G3DSA:3.40.50.GENE3D); G3DSA:3.90.660.10 (GENE3D); IPR002937 (PFAM); PTHR10742:SF30 (PANTHER); PTHR10742 (PANTHER); SIGNAL_PEPTIDE (PHOBIUS); SIGNAL_PEPTIDE_C_REGION (PHOBIUS); NON_CYTOPLASMIC_DOMAIN (PHOBIUS); SIGNAL_PEPTIDE_H_REGION (PHOBIUS); SIGNAL_PEPTIDE_N_REGION (PHOBIUS); SignalP-noTM (SIGNALP_EUK); SignalP-noTM (SIGNALP_GRAM_NEGATIVE); SignalP-TM (SIGNALP_G…
10:62250159:62250273	GRMZM2G034152	62249317	62253700	Arginine and proline metabolism	62	oxidase (propane-1,3-diamine-forming)	ec:1.5.3.14	polyamine oxidase	2	F:oxidoreductase activity; C:cytoplasmic, membrane-bounded vesicle	IPR001613 (PRINTS); IPR016040 (G3DSA:3.40.50.GENE3D); G3DSA:3.90.660.10 (GENE3D); IPR002937 (PFAM); PTHR10742:SF30 (PANTHER); PTHR10742 (PANTHER); SIGNAL_PEPTIDE (PHOBIUS); SIGNAL_PEPTIDE_C_REGION (PHOBIUS); NON_CYTOPLASMIC_DOMAIN (PHOBIUS); SIGNAL_PEPTIDE_H_REGION (PHOBIUS); SIGNAL_PEPTIDE_N_REGION (PHOBIUS); SignalP-noTM (SIGNALP_EUK); SignalP-noTM (SIGNALP_GRAM_NEGATIVE); SignalP-TM (SIGNALP_G…
10:65737131:65747142	GRMZM2G404426	65737120	65752360					protein strawberry notch homolog 1-like	3	F:ion binding; P:cellular nitrogen compound metabolic process; P:biosynthetic process	IPR001965 (SMART); IPR026937 (PFAM); IPR013083 (G3DSA:3.30.40.GENE3D); IPR026741 (PANTHER); PTHR12706:SF13 (PANTHER); IPR019786 (PROSITE_PATTERNS); IPR019787 (PROSITE_PROFILES); IPR011011 (SUPERFAMILY); IPR027417 (SUPERFAMILY)
10:66635861:66636015	GRMZM2G155357	66633118	66638541					unknown	3	P:biosynthetic process; C:cellular_component; F:molecular_function	no IPS match
10:66635879:66636015	GRMZM2G155357	66633118	66638541					unknown	3	P:biosynthetic process; C:cellular_component; F:molecular_function	no IPS match
10:71051686:71052447	GRMZM2G112782	71050578	71054403					clathrin-coat assembly	5	P:membrane organization; P:vesicle-mediated transport; C:cytoplasm; C:protein complex; F:molecular_function	G3DSA:1.20.58.90 (GENE3D); IPR015260 (PFAM); PTHR12380:SF47 (PANTHER); PTHR12380 (PANTHER); CYTOPLASMIC_DOMAIN (PHOBIUS); NON_CYTOPLASMIC_DOMAIN (PHOBIUS); TRANSMEMBRANE (PHOBIUS); IPR010989 (SUPERFAMILY); TMhelix (TMHMM)
10:73132171:73132425	GRMZM2G022506	73131964	73135240					uncharacterized protein LOC100191215	6	C:cytoplasm; P:lipid metabolic process; F:lyase activity; F:ion binding; P:biosynthetic process; P:response to stress	SIGNAL_PEPTIDE_C_REGION (PHOBIUS); NON_CYTOPLASMIC_DOMAIN (PHOBIUS); SIGNAL_PEPTIDE (PHOBIUS); SIGNAL_PEPTIDE_H_REGION (PHOBIUS); SIGNAL_PEPTIDE_N_REGION (PHOBIUS)
10:75669774:75671643	GRMZM2G055125	75668946	75675094					mps one binder kinase activator-like 1a	1	F:kinase activity	IPR005301 (G3DSA:1.20.140.GENE3D); IPR005301 (PFAM); IPR005301 (PANTHER); IPR005301 (SUPERFAMILY)
10:76224274:76224385	GRMZM2G078292	76224116	76227981					amino acid permease family expressed	4	F:transmembrane transporter activity; C:cytoplasmic, membrane-bounded vesicle; C:plasma membrane; C:plastid	IPR002293 (PIRSF); IPR002293 (PFAM); IPR002293 (PANTHER); PTHR11785:SF237 (PANTHER); TRANSMEMBRANE (PHOBIUS); TRANSMEMBRANE (PHOBIUS); TRANSMEMBRANE (PHOBIUS); TRANSMEMBRANE (PHOBIUS); CYTOPLASMIC_DOMAIN (PHOBIUS); TRANSMEMBRANE (PHOBIUS); NON_CYTOPLASMIC_DOMAIN (PHOBIUS); NON_CYTOPLASMIC_DOMAIN (PHOBIUS); TRANSMEMBRANE (PHOBIUS); TRANSMEMBRANE (PHOBIUS); CYTOPLASMIC_DOMAIN (PHOBIUS); NON_CYTOPLA…
10:76402608:76404370	GRMZM2G079908	76402555	76405224					acyl- -binding protein	1	F:ion binding	IPR000582 (PRINTS); IPR000582 (PFAM); IPR014352 (G3DSA:1.20.80.GENE3D); PTHR23310 (PANTHER); IPR022408 (PROSITE_PATTERNS); IPR000582 (PROSITE_PROFILES); IPR000582 (SUPERFAMILY)
10:76403295:76404396	GRMZM2G079908	76402555	76405224					acyl- -binding protein	1	F:ion binding	IPR000582 (PRINTS); IPR000582 (PFAM); IPR014352 (G3DSA:1.20.80.GENE3D); PTHR23310 (PANTHER); IPR022408 (PROSITE_PATTERNS); IPR000582 (PROSITE_PROFILES); IPR000582 (SUPERFAMILY)
10:76645462:76645747	GRMZM2G042992	76636684	76645749					topless-related protein 1-like	4	C:nucleus; P:cellular nitrogen compound metabolic process; P:biosynthetic process; F:molecular_function	IPR006595 (SMART); IPR006594 (SMART); IPR001680 (SMART); IPR001680 (PFAM); IPR015943 (G3DSA:2.130.10.GENE3D); IPR027728 (PTHR22847:PANTHER); PTHR22847 (PANTHER); IPR019775 (PROSITE_PATTERNS); IPR017986 (PROSITE_PROFILES); IPR006594 (PROSITE_PROFILES); IPR006595 (PROSITE_PROFILES); IPR001680 (PROSITE_PROFILES); IPR011041 (SUPERFAMILY); IPR011047 (SUPERFAMILY); IPR011048 (SUPERFAMILY)
10:82040335:82040400	GRMZM5G828229	82038497	82043288					monodehydroascorbate reductase mitochondrial isoform x2	4	F:oxidoreductase activity; C:mitochondrion; F:ion binding; C:plastid	PR00411 (PRINTS); IPR013027 (PRINTS); IPR001327 (PFAM); G3DSA:3.50.50.60 (GENE3D); IPR023753 (PFAM); PTHR22912 (PANTHER); PTHR22912:SF97 (PANTHER); SSF51905 (SUPERFAMILY)
10:83418839:83419113	GRMZM2G003765	83417551	83420067					dag chloroplastic	2	P:cellular nitrogen compound metabolic process; C:plastid	PTHR31346 (PANTHER); PTHR31346:SF3 (PANTHER); SIGNAL_PEPTIDE_H_REGION (PHOBIUS); NON_CYTOPLASMIC_DOMAIN (PHOBIUS); SIGNAL_PEPTIDE_N_REGION (PHOBIUS); SIGNAL_PEPTIDE_C_REGION (PHOBIUS); SIGNAL_PEPTIDE (PHOBIUS)
10:83454251:83454376	GRMZM2G003897	83447249	83454536					glycine-rich rna-binding protein mitochondrial	3	C:mitochondrion; F:molecular_function; C:plastid	IPR000504 (SMART); IPR000504 (PFAM); IPR012677 (G3DSA:3.30.70.GENE3D); PTHR24012:SF311 (PANTHER); PTHR24012 (PANTHER); SIGNAL_PEPTIDE (PHOBIUS); SIGNAL_PEPTIDE_N_REGION (PHOBIUS); SIGNAL_PEPTIDE_C_REGION (PHOBIUS); NON_CYTOPLASMIC_DOMAIN (PHOBIUS); SIGNAL_PEPTIDE_H_REGION (PHOBIUS); IPR000504 (PROSITE_PROFILES); SignalP-TM (SIGNALP_GRAM_POSITIVE); SSF54928 (SUPERFAMILY)
10:83456475:83456763	GRMZM2G306105	83456324	83457414					hypothetical protein ZEAMMB73_634637	1	C:cellular_component	SIGNAL_PEPTIDE (PHOBIUS); CYTOPLASMIC_DOMAIN (PHOBIUS); SIGNAL_PEPTIDE_C_REGION (PHOBIUS); SIGNAL_PEPTIDE_H_REGION (PHOBIUS); TRANSMEMBRANE (PHOBIUS); SIGNAL_PEPTIDE_N_REGION (PHOBIUS); NON_CYTOPLASMIC_DOMAIN (PHOBIUS); TMhelix (TMHMM)
10:84241504:84241645	GRMZM2G005126	84238750	84246224					zinc finger ccch domain-containing protein 55-like	1	F:ion binding	Coil (COILS); IPR000571 (SMART); IPR000571 (G3DSA:4.10.1000.GENE3D); IPR000571 (PFAM); PTHR15242 (PANTHER); PTHR15242:SF0 (PANTHER); IPR000571 (PROSITE_PROFILES); SSF90229 (SUPERFAMILY)
10:85189650:85191256	GRMZM2G101875	85188397	85193819					long chain acyl- synthetase 1	7	P:small molecule metabolic process; P:lipid metabolic process; C:endoplasmic reticulum; P:biosynthetic process; F:ligase activity; P:response to stress; P:immune system process	G3DSA:3.40.50.980 (GENE3D); G3DSA:2.30.38.10 (GENE3D); IPR000873 (PFAM); PTHR24096:SF111 (PANTHER); PTHR24096 (PANTHER); IPR020845 (PROSITE_PATTERNS); SSF56801 (SUPERFAMILY)
10:85191155:85191413	GRMZM2G101875	85188397	85193819					long chain acyl- synthetase 1	7	P:small molecule metabolic process; P:lipid metabolic process; C:endoplasmic reticulum; P:biosynthetic process; F:ligase activity; P:response to stress; P:immune system process	G3DSA:3.40.50.980 (GENE3D); G3DSA:2.30.38.10 (GENE3D); IPR000873 (PFAM); PTHR24096:SF111 (PANTHER); PTHR24096 (PANTHER); IPR020845 (PROSITE_PATTERNS); SSF56801 (SUPERFAMILY)
10:87084444:87084631	GRMZM2G122943	87082935	87085115	Oxidative phosphorylation	156	dehydrogenase	ec:1.6.99.3	soluble diacylglycerol acyltransferase	6	P:generation of precursor metabolites and energy; F:transferase activity, transferring acyl groups; F:oxidoreductase activity; P:lipid metabolic process; C:cytosol; P:biosynthetic process	Coil (COILS); Coil (COILS); IPR012336 (G3DSA:3.40.30.GENE3D); IPR012336 (SUPERFAMILY)
10:87091315:87091392	GRMZM2G123029	87089587	87092722					aspartic proteinase	5	P:catabolic process; P:lipid metabolic process; C:cytoplasmic, membrane-bounded vesicle; F:peptidase activity; C:vacuole	IPR001461 (PRINTS); IPR008139 (SMART); IPR001461 (PFAM); IPR007856 (PFAM); IPR021109 (G3DSA:2.40.70.GENE3D); IPR011001 (G3DSA:1.10.225.GENE3D); IPR008138 (PFAM); IPR001461 (PANTHER); PTHR13683:SF253 (PANTHER); IPR001969 (PROSITE_PATTERNS); IPR008139 (PROSITE_PROFILES); IPR021109 (SUPERFAMILY); IPR011001 (SUPERFAMILY)
10:87270472:87270623	GRMZM2G015605	87270038	87270963					low temprature induced-like protein	1	C:cytoplasmic, membrane-bounded vesicle	IPR000612 (PFAM); PTHR21659:SF7 (PANTHER); IPR000612 (PANTHER); IPR000612 (PROSITE_PATTERNS); TRANSMEMBRANE (PHOBIUS); CYTOPLASMIC_DOMAIN (PHOBIUS); CYTOPLASMIC_DOMAIN (PHOBIUS); TRANSMEMBRANE (PHOBIUS); NON_CYTOPLASMIC_DOMAIN (PHOBIUS); TMhelix (TMHMM); TMhelix (TMHMM)
10:87270472:87270640	GRMZM2G015605	87270038	87270963					low temprature induced-like protein	1	C:cytoplasmic, membrane-bounded vesicle	IPR000612 (PFAM); PTHR21659:SF7 (PANTHER); IPR000612 (PANTHER); IPR000612 (PROSITE_PATTERNS); TRANSMEMBRANE (PHOBIUS); CYTOPLASMIC_DOMAIN (PHOBIUS); CYTOPLASMIC_DOMAIN (PHOBIUS); TRANSMEMBRANE (PHOBIUS); NON_CYTOPLASMIC_DOMAIN (PHOBIUS); TMhelix (TMHMM); TMhelix (TMHMM)
10:8849004:8849264	GRMZM2G136910	8848146	8849526					abscisic stress ripening	1	P:response to stress	IPR003496 (PFAM)
10:8849004:8849294	GRMZM2G136910	8848146	8849526					abscisic stress ripening	1	P:response to stress	IPR003496 (PFAM)
10:8849004:8849312	GRMZM2G136910	8848146	8849526					abscisic stress ripening	1	P:response to stress	IPR003496 (PFAM)
10:8849004:8849327	GRMZM2G136910	8848146	8849526					abscisic stress ripening	1	P:response to stress	IPR003496 (PFAM)
10:8849312:8849420	GRMZM2G136910	8848146	8849526					abscisic stress ripening	1	P:response to stress	IPR003496 (PFAM)
10:89922428:89923568	GRMZM2G017419	89922124	89924191					thioredoxin superfamily protein	10	P:small molecule metabolic process; P:generation of precursor metabolites and energy; P:sulfur compound metabolic process; F:oxidoreductase activity; P:homeostatic process; P:lipid metabolic process; P:biosynthetic process; P:protein folding; C:plastid; P:response to stress	PR00421 (PRINTS); IPR013766 (PFAM); IPR012336 (G3DSA:3.40.30.GENE3D); IPR005746 (PANTHER); PTHR10438:SF238 (PANTHER); IPR017937 (PROSITE_PATTERNS); IPR012336 (PROSITE_PROFILES); SignalP-TM (SIGNALP_GRAM_POSITIVE); IPR012336 (SUPERFAMILY)
10:92133235:92133337	GRMZM2G176998	92132744	92135362					wd40-like beta propeller repeat family expressed	1	F:molecular_function	IPR015943 (G3DSA:2.130.10.GENE3D); IPR011659 (PFAM); G3DSA:2.120.10.60 (GENE3D); PTHR32161 (PANTHER); PTHR32161:SF1 (PANTHER); SSF82171 (SUPERFAMILY)
10:93684557:93684678	GRMZM5G833699	93684085	93687059					heat shock protein 90	5	C:cytoplasm; F:ion binding; F:unfolded protein binding; P:protein folding; P:response to stress	Coil (COILS); IPR020575 (PRINTS); IPR001404 (PIRSF); IPR003594 (SMART); PF13589 (PFAM); IPR001404 (PFAM); IPR003594 (G3DSA:3.30.565.GENE3D); IPR001404 (PANTHER); PTHR11528:SF43 (PANTHER); IPR019805 (PROSITE_PATTERNS); IPR001404 (HAMAP); SSF110942 (SUPERFAMILY); IPR020568 (SUPERFAMILY); IPR003594 (SUPERFAMILY)
10:93684688:93684928	GRMZM5G833699	93684085	93687059					heat shock protein 90	5	C:cytoplasm; F:ion binding; F:unfolded protein binding; P:protein folding; P:response to stress	Coil (COILS); IPR020575 (PRINTS); IPR001404 (PIRSF); IPR003594 (SMART); PF13589 (PFAM); IPR001404 (PFAM); IPR003594 (G3DSA:3.30.565.GENE3D); IPR001404 (PANTHER); PTHR11528:SF43 (PANTHER); IPR019805 (PROSITE_PATTERNS); IPR001404 (HAMAP); SSF110942 (SUPERFAMILY); IPR020568 (SUPERFAMILY); IPR003594 (SUPERFAMILY)
10:93685066:93685144	GRMZM5G833699	93684085	93687059					heat shock protein 90	5	C:cytoplasm; F:ion binding; F:unfolded protein binding; P:protein folding; P:response to stress	Coil (COILS); IPR020575 (PRINTS); IPR001404 (PIRSF); IPR003594 (SMART); PF13589 (PFAM); IPR001404 (PFAM); IPR003594 (G3DSA:3.30.565.GENE3D); IPR001404 (PANTHER); PTHR11528:SF43 (PANTHER); IPR019805 (PROSITE_PATTERNS); IPR001404 (HAMAP); SSF110942 (SUPERFAMILY); IPR020568 (SUPERFAMILY); IPR003594 (SUPERFAMILY)
10:93685076:93685156	GRMZM5G833699	93684085	93687059					heat shock protein 90	5	C:cytoplasm; F:ion binding; F:unfolded protein binding; P:protein folding; P:response to stress	Coil (COILS); IPR020575 (PRINTS); IPR001404 (PIRSF); IPR003594 (SMART); PF13589 (PFAM); IPR001404 (PFAM); IPR003594 (G3DSA:3.30.565.GENE3D); IPR001404 (PANTHER); PTHR11528:SF43 (PANTHER); IPR019805 (PROSITE_PATTERNS); IPR001404 (HAMAP); SSF110942 (SUPERFAMILY); IPR020568 (SUPERFAMILY); IPR003594 (SUPERFAMILY)
10:93685105:93685249	GRMZM5G833699	93684085	93687059					heat shock protein 90	5	C:cytoplasm; F:ion binding; F:unfolded protein binding; P:protein folding; P:response to stress	Coil (COILS); IPR020575 (PRINTS); IPR001404 (PIRSF); IPR003594 (SMART); PF13589 (PFAM); IPR001404 (PFAM); IPR003594 (G3DSA:3.30.565.GENE3D); IPR001404 (PANTHER); PTHR11528:SF43 (PANTHER); IPR019805 (PROSITE_PATTERNS); IPR001404 (HAMAP); SSF110942 (SUPERFAMILY); IPR020568 (SUPERFAMILY); IPR003594 (SUPERFAMILY)
10:93685108:93685249	GRMZM5G833699	93684085	93687059					heat shock protein 90	5	C:cytoplasm; F:ion binding; F:unfolded protein binding; P:protein folding; P:response to stress	Coil (COILS); IPR020575 (PRINTS); IPR001404 (PIRSF); IPR003594 (SMART); PF13589 (PFAM); IPR001404 (PFAM); IPR003594 (G3DSA:3.30.565.GENE3D); IPR001404 (PANTHER); PTHR11528:SF43 (PANTHER); IPR019805 (PROSITE_PATTERNS); IPR001404 (HAMAP); SSF110942 (SUPERFAMILY); IPR020568 (SUPERFAMILY); IPR003594 (SUPERFAMILY)
10:93685108:93685252	GRMZM5G833699	93684085	93687059					heat shock protein 90	5	C:cytoplasm; F:ion binding; F:unfolded protein binding; P:protein folding; P:response to stress	Coil (COILS); IPR020575 (PRINTS); IPR001404 (PIRSF); IPR003594 (SMART); PF13589 (PFAM); IPR001404 (PFAM); IPR003594 (G3DSA:3.30.565.GENE3D); IPR001404 (PANTHER); PTHR11528:SF43 (PANTHER); IPR019805 (PROSITE_PATTERNS); IPR001404 (HAMAP); SSF110942 (SUPERFAMILY); IPR020568 (SUPERFAMILY); IPR003594 (SUPERFAMILY)
10:93685946:93686071	GRMZM5G833699	93684085	93687059					heat shock protein 90	5	C:cytoplasm; F:ion binding; F:unfolded protein binding; P:protein folding; P:response to stress	Coil (COILS); IPR020575 (PRINTS); IPR001404 (PIRSF); IPR003594 (SMART); PF13589 (PFAM); IPR001404 (PFAM); IPR003594 (G3DSA:3.30.565.GENE3D); IPR001404 (PANTHER); PTHR11528:SF43 (PANTHER); IPR019805 (PROSITE_PATTERNS); IPR001404 (HAMAP); SSF110942 (SUPERFAMILY); IPR020568 (SUPERFAMILY); IPR003594 (SUPERFAMILY)
10:93685946:93686107	GRMZM5G833699	93684085	93687059					heat shock protein 90	5	C:cytoplasm; F:ion binding; F:unfolded protein binding; P:protein folding; P:response to stress	Coil (COILS); IPR020575 (PRINTS); IPR001404 (PIRSF); IPR003594 (SMART); PF13589 (PFAM); IPR001404 (PFAM); IPR003594 (G3DSA:3.30.565.GENE3D); IPR001404 (PANTHER); PTHR11528:SF43 (PANTHER); IPR019805 (PROSITE_PATTERNS); IPR001404 (HAMAP); SSF110942 (SUPERFAMILY); IPR020568 (SUPERFAMILY); IPR003594 (SUPERFAMILY)
10:93685946:93686110	GRMZM5G833699	93684085	93687059					heat shock protein 90	5	C:cytoplasm; F:ion binding; F:unfolded protein binding; P:protein folding; P:response to stress	Coil (COILS); IPR020575 (PRINTS); IPR001404 (PIRSF); IPR003594 (SMART); PF13589 (PFAM); IPR001404 (PFAM); IPR003594 (G3DSA:3.30.565.GENE3D); IPR001404 (PANTHER); PTHR11528:SF43 (PANTHER); IPR019805 (PROSITE_PATTERNS); IPR001404 (HAMAP); SSF110942 (SUPERFAMILY); IPR020568 (SUPERFAMILY); IPR003594 (SUPERFAMILY)
10:93685946:93686125	GRMZM5G833699	93684085	93687059					heat shock protein 90	5	C:cytoplasm; F:ion binding; F:unfolded protein binding; P:protein folding; P:response to stress	Coil (COILS); IPR020575 (PRINTS); IPR001404 (PIRSF); IPR003594 (SMART); PF13589 (PFAM); IPR001404 (PFAM); IPR003594 (G3DSA:3.30.565.GENE3D); IPR001404 (PANTHER); PTHR11528:SF43 (PANTHER); IPR019805 (PROSITE_PATTERNS); IPR001404 (HAMAP); SSF110942 (SUPERFAMILY); IPR020568 (SUPERFAMILY); IPR003594 (SUPERFAMILY)
10:93686032:93686083	GRMZM5G833699	93684085	93687059					heat shock protein 90	5	C:cytoplasm; F:ion binding; F:unfolded protein binding; P:protein folding; P:response to stress	Coil (COILS); IPR020575 (PRINTS); IPR001404 (PIRSF); IPR003594 (SMART); PF13589 (PFAM); IPR001404 (PFAM); IPR003594 (G3DSA:3.30.565.GENE3D); IPR001404 (PANTHER); PTHR11528:SF43 (PANTHER); IPR019805 (PROSITE_PATTERNS); IPR001404 (HAMAP); SSF110942 (SUPERFAMILY); IPR020568 (SUPERFAMILY); IPR003594 (SUPERFAMILY)
10:9369582:9370120	GRMZM2G118316	9361647	9378515					chaperone protein dnaj mitochondrial-like	11	P:membrane organization; P:cell death; C:mitochondrion; F:ion binding; P:cell differentiation; P:anatomical structure formation involved in morphogenesis; F:unfolded protein binding; P:protein folding; C:plastid; P:response to stress; P:reproduction	IPR001623 (PRINTS); IPR001623 (SMART); G3DSA:2.60.260.20 (GENE3D); IPR002939 (PFAM); IPR001305 (PFAM); IPR001623 (PFAM); IPR001305 (G3DSA:2.10.230.GENE3D); IPR001623 (G3DSA:1.10.287.GENE3D); PTHR24076:SF85 (PANTHER); PTHR24076 (PANTHER); IPR018253 (PROSITE_PATTERNS); IPR012724 (HAMAP); IPR001623 (PROSITE_PROFILES); IPR001305 (PROSITE_PROFILES); IPR001623 (SUPERFAMILY); IPR008971 (SUPERFAMILY); IP…
10:9579648:9583967	GRMZM2G443495	9579022	9587717					fatty acid amide hydrolase-like	3	P:biological_process; C:cellular_component; F:ligase activity	IPR000120 (PFAM); IPR023631 (G3DSA:3.90.1300.GENE3D); IPR000120 (PANTHER); PTHR11895:SF67 (PANTHER); IPR023631 (SUPERFAMILY)
10:9580042:9584325	GRMZM2G443495	9579022	9587717					fatty acid amide hydrolase-like	3	P:biological_process; C:cellular_component; F:ligase activity	IPR000120 (PFAM); IPR023631 (G3DSA:3.90.1300.GENE3D); IPR000120 (PANTHER); PTHR11895:SF67 (PANTHER); IPR023631 (SUPERFAMILY)
1:102584109:102584337	GRMZM2G090500	102580902	102584706					web family protein chloroplastic-like	5	C:nuclear chromosome; P:DNA metabolic process; P:cell cycle; P:reproduction; C:plastid	Coil (COILS); Coil (COILS); Coil (COILS); Coil (COILS); Coil (COILS); Coil (COILS); Coil (COILS); Coil (COILS); Coil (COILS); Coil (COILS); IPR008545 (PFAM); PTHR23160 (PANTHER); PTHR23160:SF2 (PANTHER); SSF57997 (SUPERFAMILY)
1:1039336:1041811	GRMZM2G052586	1036799	1042292					50s ribosomal protein l35	4	F:structural constituent of ribosome; P:ribosome biogenesis; C:ribosome; P:translation	IPR001706 (PRINTS); IPR021137 (PFAM); SIGNAL_PEPTIDE_N_REGION (PHOBIUS); SIGNAL_PEPTIDE_H_REGION (PHOBIUS); SIGNAL_PEPTIDE (PHOBIUS); SIGNAL_PEPTIDE_C_REGION (PHOBIUS); NON_CYTOPLASMIC_DOMAIN (PHOBIUS); SSF143034 (SUPERFAMILY); TMhelix (TMHMM)
1:116062209:116062848	GRMZM2G326643	116015318	116090359	Starch and sucrose metabolism	458	synthase	ec:2.4.1.34	callose synthase 10	5	P:carbohydrate metabolic process; F:transferase activity, transferring glycosyl groups; C:protein complex; P:biosynthetic process; C:plasma membrane	IPR026899 (PFAM); IPR003440 (PFAM); PTHR12741:SF5 (PANTHER); PTHR12741 (PANTHER); TRANSMEMBRANE (PHOBIUS); TRANSMEMBRANE (PHOBIUS); CYTOPLASMIC_DOMAIN (PHOBIUS); CYTOPLASMIC_DOMAIN (PHOBIUS); NON_CYTOPLASMIC_DOMAIN (PHOBIUS); NON_CYTOPLASMIC_DOMAIN (PHOBIUS); NON_CYTOPLASMIC_DOMAIN (PHOBIUS); TRANSMEMBRANE (PHOBIUS); CYTOPLASMIC_DOMAIN (PHOBIUS); TRANSMEMBRANE (PHOBIUS); TRANSMEMBRANE (PHOBIUS); …
1:116083434:116083751	GRMZM2G326643	116015318	116090359	Starch and sucrose metabolism	458	synthase	ec:2.4.1.34	callose synthase 10	5	P:carbohydrate metabolic process; F:transferase activity, transferring glycosyl groups; C:protein complex; P:biosynthetic process; C:plasma membrane	IPR026899 (PFAM); IPR003440 (PFAM); PTHR12741:SF5 (PANTHER); PTHR12741 (PANTHER); TRANSMEMBRANE (PHOBIUS); TRANSMEMBRANE (PHOBIUS); CYTOPLASMIC_DOMAIN (PHOBIUS); CYTOPLASMIC_DOMAIN (PHOBIUS); NON_CYTOPLASMIC_DOMAIN (PHOBIUS); NON_CYTOPLASMIC_DOMAIN (PHOBIUS); NON_CYTOPLASMIC_DOMAIN (PHOBIUS); TRANSMEMBRANE (PHOBIUS); CYTOPLASMIC_DOMAIN (PHOBIUS); TRANSMEMBRANE (PHOBIUS); TRANSMEMBRANE (PHOBIUS); …
1:11944838:11944958	GRMZM2G141624	11944115	11945293					heavy metal-associated isoprenylated plant protein 26-like	4	C:cytoplasm; P:homeostatic process; F:ion binding; P:transport	IPR006121 (PFAM); G3DSA:3.30.70.100 (GENE3D); PTHR22814:SF14 (PANTHER); PTHR22814 (PANTHER); IPR006121 (PROSITE_PROFILES); IPR006121 (SUPERFAMILY)
1:11944904:11944958	GRMZM2G141624	11944115	11945293					heavy metal-associated isoprenylated plant protein 26-like	4	C:cytoplasm; P:homeostatic process; F:ion binding; P:transport	IPR006121 (PFAM); G3DSA:3.30.70.100 (GENE3D); PTHR22814:SF14 (PANTHER); PTHR22814 (PANTHER); IPR006121 (PROSITE_PROFILES); IPR006121 (SUPERFAMILY)
1:11945089:11945146	GRMZM2G141624	11944115	11945293					heavy metal-associated isoprenylated plant protein 26-like	4	C:cytoplasm; P:homeostatic process; F:ion binding; P:transport	IPR006121 (PFAM); G3DSA:3.30.70.100 (GENE3D); PTHR22814:SF14 (PANTHER); PTHR22814 (PANTHER); IPR006121 (PROSITE_PROFILES); IPR006121 (SUPERFAMILY)
1:120193380:120193525	GRMZM2G009465	120192918	120195211					proline-rich protein 4-like	1	C:cytoplasmic, membrane-bounded vesicle	PR01217 (PRINTS); IPR006041 (PFAM); SIGNAL_PEPTIDE_H_REGION (PHOBIUS); NON_CYTOPLASMIC_DOMAIN (PHOBIUS); SIGNAL_PEPTIDE (PHOBIUS); SIGNAL_PEPTIDE_N_REGION (PHOBIUS); SIGNAL_PEPTIDE_C_REGION (PHOBIUS); SignalP-TM (SIGNALP_GRAM_POSITIVE); SignalP-noTM (SIGNALP_EUK)
1:1202950:1203056	GRMZM2G026639	1195260	1203566	Sphingolipid metabolism	65	phosphodiesterase D	ec:3.1.4.41	sphingomyelin phosphodiesterase 4	3	P:lipid metabolic process; C:cellular_component; F:molecular_function	IPR024129 (PFAM); PTHR31801 (PANTHER); PTHR31801:SF1 (PANTHER); NON_CYTOPLASMIC_DOMAIN (PHOBIUS); CYTOPLASMIC_DOMAIN (PHOBIUS); SIGNAL_PEPTIDE_H_REGION (PHOBIUS); SIGNAL_PEPTIDE_C_REGION (PHOBIUS); TRANSMEMBRANE (PHOBIUS); SIGNAL_PEPTIDE_N_REGION (PHOBIUS); SIGNAL_PEPTIDE (PHOBIUS); NON_CYTOPLASMIC_DOMAIN (PHOBIUS); TRANSMEMBRANE (PHOBIUS)
1:125804902:125805004	GRMZM2G172581	125804313	125812407					tpa: maspardin	-		no IPS match
1:13641704:13641756	GRMZM2G004641	13641526	13645372					bel1-like homeodomain protein 7	4	C:nucleus; F:DNA binding; P:cellular nitrogen compound metabolic process; P:biosynthetic process	Coil (COILS); IPR001356 (SMART); IPR006563 (SMART); IPR006563 (PFAM); IPR009057 (G3DSA:1.10.10.GENE3D); IPR008422 (PFAM); PTHR11850 (PANTHER); PTHR11850:SF65 (PANTHER); IPR001356 (PROSITE_PROFILES); IPR009057 (SUPERFAMILY)
1:13689391:13689523	GRMZM2G417455	13683400	13689639	Other glycan degradation	68	lactase (ambiguous)	ec:3.2.1.23	beta-galactosidase 5	10	P:small molecule metabolic process; P:carbohydrate metabolic process; P:catabolic process; C:cell wall; P:lipid metabolic process; C:cytoplasmic, membrane-bounded vesicle; C:protein complex; C:extracellular region; C:vacuole; F:hydrolase activity, acting on glycosyl bonds	IPR001944 (PRINTS); IPR013781 (G3DSA:3.20.20.GENE3D); IPR000922 (PFAM); IPR001944 (PFAM); IPR008979 (G3DSA:2.60.120.GENE3D); IPR001944 (PANTHER); PTHR23421:SF51 (PANTHER); IPR019801 (PROSITE_PATTERNS); SIGNAL_PEPTIDE (PHOBIUS); SIGNAL_PEPTIDE_N_REGION (PHOBIUS); SIGNAL_PEPTIDE_H_REGION (PHOBIUS); NON_CYTOPLASMIC_DOMAIN (PHOBIUS); SIGNAL_PEPTIDE_C_REGION (PHOBIUS); IPR000922 (PROSITE_PROFILES); Si…
1:141927623:141927727	GRMZM2G053531	141927457	141934380					wound responsive protein	2	C:nucleus; F:nuclease activity	IPR003729 (PFAM); PTHR15160:SF1 (PANTHER); PTHR15160 (PANTHER); IPR003729 (PROSITE_PROFILES); IPR003729 (SUPERFAMILY)
1:144956781:144956925	GRMZM2G077757	144956049	144971726					zinc finger isoform 2	1	F:molecular_function	IPR000467 (SMART); IPR000467 (PFAM); IPR001374 (G3DSA:3.30.1370.GENE3D); PTHR23329 (PANTHER); PTHR23329:SF9 (PANTHER); IPR000467 (PROSITE_PROFILES)
1:14637721:14637772	GRMZM2G026807	14624231	14639380					ribulose-phosphate 3- chloroplastic	14	P:catabolic process; F:ion binding; P:biosynthetic process; C:extracellular region; C:plastid; C:thylakoid; P:small molecule metabolic process; P:carbohydrate metabolic process; P:cofactor metabolic process; C:cytosol; P:photosynthesis; P:cellular nitrogen compound metabolic process; F:isomerase activity; F:transferase activity, transferring alkyl or aryl (other than methyl) groups	IPR026019 (PIRSF); IPR000056 (TIGRFAM); IPR000056 (PFAM); IPR013785 (G3DSA:3.20.20.GENE3D); PTHR11749:SF4 (PANTHER); IPR000056 (PANTHER); IPR000056 (PROSITE_PATTERNS); IPR000056 (PROSITE_PATTERNS); IPR011060 (SUPERFAMILY)
1:149552697:149552903	GRMZM2G424181	149546205	149553840					protein modifier of snc1 1-like	-		Coil (COILS); Coil (COILS)
1:150112543:150112649	GRMZM2G322024	150104706	150113173					PREDICTED: uncharacterized protein LOC100502213 isoform X1	1	C:plastid	Coil (COILS); Coil (COILS); IPR019607 (PFAM); IPR013633 (PFAM); PTHR21563 (PANTHER); SSF101447 (SUPERFAMILY)
1:154081056:154081161	GRMZM2G056039	154077677	154081800					heat shock cognate 70 kda protein 2	2	F:ion binding; C:cellular_component	Coil (COILS); IPR013126 (PRINTS); G3DSA:3.90.640.10 (GENE3D); IPR029047 (G3DSA:2.60.34.GENE3D); IPR013126 (PFAM); IPR029048 (G3DSA:1.20.1270.GENE3D); G3DSA:3.30.420.40 (GENE3D); G3DSA:3.30.30.30 (GENE3D); PTHR19375:SF164 (PANTHER); PTHR19375 (PANTHER); IPR018181 (PROSITE_PATTERNS); IPR018181 (PROSITE_PATTERNS); IPR018181 (PROSITE_PATTERNS); IPR029048 (SUPERFAMILY); SSF53067 (SUPERFAMILY); IPR0290…
1:155193945:155194095	GRMZM2G065066	155190833	155194586					serine arginine-rich sc35-like splicing factor scl30	6	C:nucleus; P:protein complex assembly; C:cytoplasm; P:cellular nitrogen compound metabolic process; P:biosynthetic process; F:enzyme binding	PTHR23147 (PANTHER)
1:158314014:158317919	GRMZM2G062788	158313837	158325193					bundle sheath defective protein	2	F:unfolded protein binding; C:plastid	IPR001305 (G3DSA:2.10.230.GENE3D); SIGNAL_PEPTIDE (PHOBIUS); SIGNAL_PEPTIDE_H_REGION (PHOBIUS); SIGNAL_PEPTIDE_C_REGION (PHOBIUS); NON_CYTOPLASMIC_DOMAIN (PHOBIUS); SIGNAL_PEPTIDE_N_REGION (PHOBIUS); IPR001305 (SUPERFAMILY)
1:160810453:160810652	GRMZM2G331902	160808686	160810744					probable polyamine transporter at3g19553	2	F:transmembrane transporter activity; C:plasma membrane	IPR002293 (PIRSF); IPR002293 (PFAM); PTHR11785:SF205 (PANTHER); IPR002293 (PANTHER); NON_CYTOPLASMIC_DOMAIN (PHOBIUS); TRANSMEMBRANE (PHOBIUS); TRANSMEMBRANE (PHOBIUS); TRANSMEMBRANE (PHOBIUS); TRANSMEMBRANE (PHOBIUS); NON_CYTOPLASMIC_DOMAIN (PHOBIUS); NON_CYTOPLASMIC_DOMAIN (PHOBIUS); TRANSMEMBRANE (PHOBIUS); TRANSMEMBRANE (PHOBIUS); TRANSMEMBRANE (PHOBIUS); CYTOPLASMIC_DOMAIN (PHOBIUS); CYTOPLA…
1:162539986:162540173	GRMZM2G137293	162536751	162540432					thioredoxin-like 5	7	P:small molecule metabolic process; P:sulfur compound metabolic process; C:cytoplasm; F:oxidoreductase activity; P:homeostatic process; P:protein folding; P:response to stress	IPR012336 (G3DSA:3.40.30.GENE3D); PTHR10438:SF251 (PANTHER); IPR005746 (PANTHER); TRANSMEMBRANE (PHOBIUS); NON_CYTOPLASMIC_DOMAIN (PHOBIUS); CYTOPLASMIC_DOMAIN (PHOBIUS); IPR012336 (SUPERFAMILY); TMhelix (TMHMM)
1:162594214:162594330	GRMZM2G041050	162585638	162594462					nucleobase-ascorbate transporter 3	2	F:transmembrane transporter activity; C:plasma membrane	IPR006043 (PFAM); PTHR11119:SF29 (PANTHER); IPR006043 (PANTHER); CYTOPLASMIC_DOMAIN (PHOBIUS); TRANSMEMBRANE (PHOBIUS); NON_CYTOPLASMIC_DOMAIN (PHOBIUS); TRANSMEMBRANE (PHOBIUS); TRANSMEMBRANE (PHOBIUS); CYTOPLASMIC_DOMAIN (PHOBIUS); CYTOPLASMIC_DOMAIN (PHOBIUS); TRANSMEMBRANE (PHOBIUS); TRANSMEMBRANE (PHOBIUS); TRANSMEMBRANE (PHOBIUS); TRANSMEMBRANE (PHOBIUS); CYTOPLASMIC_DOMAIN (PHOBIUS); TRANS…
1:170303638:170303811	GRMZM2G097116	170302031	170305625					cytochrome p450 86a2-like	3	F:oxidoreductase activity; F:ion binding; C:cellular_component	IPR001128 (G3DSA:1.10.630.GENE3D); PTHR24296 (PANTHER); PTHR24296:SF6 (PANTHER); IPR001128 (SUPERFAMILY)
1:170303638:170303841	GRMZM2G097116	170302031	170305625					cytochrome p450 86a2-like	3	F:oxidoreductase activity; F:ion binding; C:cellular_component	IPR001128 (G3DSA:1.10.630.GENE3D); PTHR24296 (PANTHER); PTHR24296:SF6 (PANTHER); IPR001128 (SUPERFAMILY)
1:170303638:170303845	GRMZM2G097116	170302031	170305625					cytochrome p450 86a2-like	3	F:oxidoreductase activity; F:ion binding; C:cellular_component	IPR001128 (G3DSA:1.10.630.GENE3D); PTHR24296 (PANTHER); PTHR24296:SF6 (PANTHER); IPR001128 (SUPERFAMILY)
1:170303693:170304029	GRMZM2G097116	170302031	170305625					cytochrome p450 86a2-like	3	F:oxidoreductase activity; F:ion binding; C:cellular_component	IPR001128 (G3DSA:1.10.630.GENE3D); PTHR24296 (PANTHER); PTHR24296:SF6 (PANTHER); IPR001128 (SUPERFAMILY)
1:170578597:170578778	GRMZM2G073427	170573935	170578823					tpa: bzip transcription factor superfamily protein	6	F:DNA binding; F:nucleic acid binding transcription factor activity; P:cellular nitrogen compound metabolic process; P:biosynthetic process; C:protein complex; C:intracellular	Coil (COILS); G3DSA:1.20.5.170 (GENE3D); IPR004827 (PFAM); PTHR22952 (PANTHER); PTHR22952:SF113 (PANTHER); IPR004827 (PROSITE_PATTERNS); IPR004827 (PROSITE_PROFILES); SSF57959 (SUPERFAMILY)
1:170578603:170578729	GRMZM2G073427	170573935	170578823					tpa: bzip transcription factor superfamily protein	6	F:DNA binding; F:nucleic acid binding transcription factor activity; P:cellular nitrogen compound metabolic process; P:biosynthetic process; C:protein complex; C:intracellular	Coil (COILS); G3DSA:1.20.5.170 (GENE3D); IPR004827 (PFAM); PTHR22952 (PANTHER); PTHR22952:SF113 (PANTHER); IPR004827 (PROSITE_PATTERNS); IPR004827 (PROSITE_PROFILES); SSF57959 (SUPERFAMILY)
1:172937525:172937588	GRMZM2G107984	172936435	172940878					dead-box atp-dependent rna helicase 9-like	7	F:ATPase activity; F:RNA binding; C:mitochondrion; F:ion binding; F:helicase activity; P:cellular nitrogen compound metabolic process; C:plastid	IPR014001 (SMART); IPR001650 (SMART); IPR027417 (G3DSA:3.40.50.GENE3D); IPR011545 (PFAM); IPR001650 (PFAM); PTHR24031:SF190 (PANTHER); PTHR24031 (PANTHER); SIGNAL_PEPTIDE_H_REGION (PHOBIUS); SIGNAL_PEPTIDE (PHOBIUS); NON_CYTOPLASMIC_DOMAIN (PHOBIUS); SIGNAL_PEPTIDE_N_REGION (PHOBIUS); SIGNAL_PEPTIDE_C_REGION (PHOBIUS); IPR001650 (PROSITE_PROFILES); IPR014014 (PROSITE_PROFILES); IPR014001 (PROSITE…
1:173656822:173658940	GRMZM2G119339	173654440	173659966					mediator of rna polymerase ii transcription subunit 19a isoform x1	-		PTHR22536 (PANTHER)
1:17668798:17668863	GRMZM5G815358	17668483	17670551					uncharacterized protein LOC100274071	-		no IPS match
1:176841400:176841672	GRMZM2G149751	176837841	176845518	One carbon pool by folate	33	synthase	ec:2.1.1.13	5-methyltetrahydropteroyltriglutamate--homocysteine methyltransferase 1	7	P:sulfur compound metabolic process; F:ion binding; C:cytosol; P:cellular amino acid metabolic process; F:methyltransferase activity; P:biosynthetic process; C:extracellular region	IPR006276 (PIRSF); IPR002629 (PFAM); IPR013215 (PFAM); G3DSA:3.20.20.210 (GENE3D); IPR006276 (TIGRFAM); PTHR30519:SF0 (PANTHER); PTHR30519 (PANTHER); IPR006276 (HAMAP); SSF51726 (SUPERFAMILY)
1:177031866:177032150	GRMZM2G005887	177027402	177032403	Sulfur metabolism	51	synthase	ec:2.5.1.47	cysteine synthase	7	P:sulfur compound metabolic process; C:mitochondrion; F:ion binding; F:lyase activity; P:cellular amino acid metabolic process; P:biosynthetic process; C:protein complex	IPR005859 (TIGRFAM); IPR001926 (PFAM); G3DSA:3.40.50.1100 (GENE3D); IPR005856 (TIGRFAM); PTHR10314:SF97 (PANTHER); PTHR10314 (PANTHER); IPR001216 (PROSITE_PATTERNS); IPR001926 (SUPERFAMILY)
1:177050321:177050428	GRMZM2G094742	177045380	177050536					TPA: hypothetical protein ZEAMMB73_968377, partial	-		no IPS match
1:178476851:178476948	GRMZM2G080603	178476591	178478157					glycine-rich rna binding partial	1	F:molecular_function	IPR000504 (SMART); IPR012677 (G3DSA:3.30.70.GENE3D); IPR000504 (PFAM); PTHR24012 (PANTHER); PTHR24012:SF238 (PANTHER); IPR000504 (PROSITE_PROFILES); SSF54928 (SUPERFAMILY)
1:178476851:178477223	GRMZM2G080603	178476591	178478157					glycine-rich rna binding partial	1	F:molecular_function	IPR000504 (SMART); IPR012677 (G3DSA:3.30.70.GENE3D); IPR000504 (PFAM); PTHR24012 (PANTHER); PTHR24012:SF238 (PANTHER); IPR000504 (PROSITE_PROFILES); SSF54928 (SUPERFAMILY)
1:178476888:178477577	GRMZM2G080603	178476591	178478157					glycine-rich rna binding partial	1	F:molecular_function	IPR000504 (SMART); IPR012677 (G3DSA:3.30.70.GENE3D); IPR000504 (PFAM); PTHR24012 (PANTHER); PTHR24012:SF238 (PANTHER); IPR000504 (PROSITE_PROFILES); SSF54928 (SUPERFAMILY)
1:178477185:178477299	GRMZM2G080603	178476591	178478157					glycine-rich rna binding partial	1	F:molecular_function	IPR000504 (SMART); IPR012677 (G3DSA:3.30.70.GENE3D); IPR000504 (PFAM); PTHR24012 (PANTHER); PTHR24012:SF238 (PANTHER); IPR000504 (PROSITE_PROFILES); SSF54928 (SUPERFAMILY)
1:182079753:182079826	GRMZM2G023906	182075296	182094029					TPA: hypothetical protein ZEAMMB73_260754	1	C:plastid	Coil (COILS); Coil (COILS); IPR011685 (PFAM); PTHR14009 (PANTHER); PTHR14009:SF9 (PANTHER); NON_CYTOPLASMIC_DOMAIN (PHOBIUS); CYTOPLASMIC_DOMAIN (PHOBIUS); TRANSMEMBRANE (PHOBIUS)
1:182103315:182103453	GRMZM2G023313	182102270	182104289					uncharacterized protein LOC100192591	2	C:membrane; C:integral component of membrane	no IPS match
1:182103339:182103453	GRMZM2G023313	182102270	182104289					uncharacterized protein LOC100192591	2	C:membrane; C:integral component of membrane	no IPS match
1:183983727:183983888	GRMZM2G080724	183983464	183984705					retrotransposon protein	-		IPR008978 (G3DSA:2.60.40.GENE3D); IPR002068 (PFAM); PTHR11527 (PANTHER); PTHR11527:SF95 (PANTHER); IPR002068 (PROSITE_PROFILES); IPR008978 (SUPERFAMILY)
1:183983727:183983891	GRMZM2G080724	183983464	183984705					retrotransposon protein	-		IPR008978 (G3DSA:2.60.40.GENE3D); IPR002068 (PFAM); PTHR11527 (PANTHER); PTHR11527:SF95 (PANTHER); IPR002068 (PROSITE_PROFILES); IPR008978 (SUPERFAMILY)
1:183983727:183983899	GRMZM2G080724	183983464	183984705					retrotransposon protein	-		IPR008978 (G3DSA:2.60.40.GENE3D); IPR002068 (PFAM); PTHR11527 (PANTHER); PTHR11527:SF95 (PANTHER); IPR002068 (PROSITE_PROFILES); IPR008978 (SUPERFAMILY)
1:183983727:183983903	GRMZM2G080724	183983464	183984705					retrotransposon protein	-		IPR008978 (G3DSA:2.60.40.GENE3D); IPR002068 (PFAM); PTHR11527 (PANTHER); PTHR11527:SF95 (PANTHER); IPR002068 (PROSITE_PROFILES); IPR008978 (SUPERFAMILY)
1:183983727:183983906	GRMZM2G080724	183983464	183984705					retrotransposon protein	-		IPR008978 (G3DSA:2.60.40.GENE3D); IPR002068 (PFAM); PTHR11527 (PANTHER); PTHR11527:SF95 (PANTHER); IPR002068 (PROSITE_PROFILES); IPR008978 (SUPERFAMILY)
1:183983732:183983853	GRMZM2G080724	183983464	183984705					retrotransposon protein	-		IPR008978 (G3DSA:2.60.40.GENE3D); IPR002068 (PFAM); PTHR11527 (PANTHER); PTHR11527:SF95 (PANTHER); IPR002068 (PROSITE_PROFILES); IPR008978 (SUPERFAMILY)
1:183983732:183983888	GRMZM2G080724	183983464	183984705					retrotransposon protein	-		IPR008978 (G3DSA:2.60.40.GENE3D); IPR002068 (PFAM); PTHR11527 (PANTHER); PTHR11527:SF95 (PANTHER); IPR002068 (PROSITE_PROFILES); IPR008978 (SUPERFAMILY)
1:183983732:183983903	GRMZM2G080724	183983464	183984705					retrotransposon protein	-		IPR008978 (G3DSA:2.60.40.GENE3D); IPR002068 (PFAM); PTHR11527 (PANTHER); PTHR11527:SF95 (PANTHER); IPR002068 (PROSITE_PROFILES); IPR008978 (SUPERFAMILY)
1:183983732:183983906	GRMZM2G080724	183983464	183984705					retrotransposon protein	-		IPR008978 (G3DSA:2.60.40.GENE3D); IPR002068 (PFAM); PTHR11527 (PANTHER); PTHR11527:SF95 (PANTHER); IPR002068 (PROSITE_PROFILES); IPR008978 (SUPERFAMILY)
1:183983732:183983947	GRMZM2G080724	183983464	183984705					retrotransposon protein	-		IPR008978 (G3DSA:2.60.40.GENE3D); IPR002068 (PFAM); PTHR11527 (PANTHER); PTHR11527:SF95 (PANTHER); IPR002068 (PROSITE_PROFILES); IPR008978 (SUPERFAMILY)
1:184242404:184242623	GRMZM2G024668	184242132	184246791					heat shock protein 90	5	C:cytoplasm; F:ion binding; F:unfolded protein binding; P:protein folding; P:response to stress	Coil (COILS); IPR020575 (PRINTS); IPR003594 (SMART); IPR003594 (G3DSA:3.30.565.GENE3D); IPR001404 (PFAM); PF13589 (PFAM); IPR001404 (PANTHER); PTHR11528:SF43 (PANTHER); IPR019805 (PROSITE_PATTERNS); IPR003594 (SUPERFAMILY); IPR020568 (SUPERFAMILY)
1:184242845:184242935	GRMZM2G024668	184242132	184246791					heat shock protein 90	5	C:cytoplasm; F:ion binding; F:unfolded protein binding; P:protein folding; P:response to stress	Coil (COILS); IPR020575 (PRINTS); IPR003594 (SMART); IPR003594 (G3DSA:3.30.565.GENE3D); IPR001404 (PFAM); PF13589 (PFAM); IPR001404 (PANTHER); PTHR11528:SF43 (PANTHER); IPR019805 (PROSITE_PATTERNS); IPR003594 (SUPERFAMILY); IPR020568 (SUPERFAMILY)
1:184242845:184242971	GRMZM2G024668	184242132	184246791					heat shock protein 90	5	C:cytoplasm; F:ion binding; F:unfolded protein binding; P:protein folding; P:response to stress	Coil (COILS); IPR020575 (PRINTS); IPR003594 (SMART); IPR003594 (G3DSA:3.30.565.GENE3D); IPR001404 (PFAM); PF13589 (PFAM); IPR001404 (PANTHER); PTHR11528:SF43 (PANTHER); IPR019805 (PROSITE_PATTERNS); IPR003594 (SUPERFAMILY); IPR020568 (SUPERFAMILY)
1:184242845:184242974	GRMZM2G024668	184242132	184246791					heat shock protein 90	5	C:cytoplasm; F:ion binding; F:unfolded protein binding; P:protein folding; P:response to stress	Coil (COILS); IPR020575 (PRINTS); IPR003594 (SMART); IPR003594 (G3DSA:3.30.565.GENE3D); IPR001404 (PFAM); PF13589 (PFAM); IPR001404 (PANTHER); PTHR11528:SF43 (PANTHER); IPR019805 (PROSITE_PATTERNS); IPR003594 (SUPERFAMILY); IPR020568 (SUPERFAMILY)
1:184242845:184243034	GRMZM2G024668	184242132	184246791					heat shock protein 90	5	C:cytoplasm; F:ion binding; F:unfolded protein binding; P:protein folding; P:response to stress	Coil (COILS); IPR020575 (PRINTS); IPR003594 (SMART); IPR003594 (G3DSA:3.30.565.GENE3D); IPR001404 (PFAM); PF13589 (PFAM); IPR001404 (PANTHER); PTHR11528:SF43 (PANTHER); IPR019805 (PROSITE_PATTERNS); IPR003594 (SUPERFAMILY); IPR020568 (SUPERFAMILY)
1:184242845:184243037	GRMZM2G024668	184242132	184246791					heat shock protein 90	5	C:cytoplasm; F:ion binding; F:unfolded protein binding; P:protein folding; P:response to stress	Coil (COILS); IPR020575 (PRINTS); IPR003594 (SMART); IPR003594 (G3DSA:3.30.565.GENE3D); IPR001404 (PFAM); PF13589 (PFAM); IPR001404 (PANTHER); PTHR11528:SF43 (PANTHER); IPR019805 (PROSITE_PATTERNS); IPR003594 (SUPERFAMILY); IPR020568 (SUPERFAMILY)
1:184242845:184243040	GRMZM2G024668	184242132	184246791					heat shock protein 90	5	C:cytoplasm; F:ion binding; F:unfolded protein binding; P:protein folding; P:response to stress	Coil (COILS); IPR020575 (PRINTS); IPR003594 (SMART); IPR003594 (G3DSA:3.30.565.GENE3D); IPR001404 (PFAM); PF13589 (PFAM); IPR001404 (PANTHER); PTHR11528:SF43 (PANTHER); IPR019805 (PROSITE_PATTERNS); IPR003594 (SUPERFAMILY); IPR020568 (SUPERFAMILY)
1:184243346:184243418	GRMZM2G024668	184242132	184246791					heat shock protein 90	5	C:cytoplasm; F:ion binding; F:unfolded protein binding; P:protein folding; P:response to stress	Coil (COILS); IPR020575 (PRINTS); IPR003594 (SMART); IPR003594 (G3DSA:3.30.565.GENE3D); IPR001404 (PFAM); PF13589 (PFAM); IPR001404 (PANTHER); PTHR11528:SF43 (PANTHER); IPR019805 (PROSITE_PATTERNS); IPR003594 (SUPERFAMILY); IPR020568 (SUPERFAMILY)
1:184245825:184245994	GRMZM2G024668	184242132	184246791					heat shock protein 90	5	C:cytoplasm; F:ion binding; F:unfolded protein binding; P:protein folding; P:response to stress	Coil (COILS); IPR020575 (PRINTS); IPR003594 (SMART); IPR003594 (G3DSA:3.30.565.GENE3D); IPR001404 (PFAM); PF13589 (PFAM); IPR001404 (PANTHER); PTHR11528:SF43 (PANTHER); IPR019805 (PROSITE_PATTERNS); IPR003594 (SUPERFAMILY); IPR020568 (SUPERFAMILY)
1:191003012:191003153	GRMZM2G084149	190997916	191004927					spindle pole body component 110-like	1	C:cytoplasmic, membrane-bounded vesicle	Coil (COILS); Coil (COILS); SIGNAL_PEPTIDE_H_REGION (PHOBIUS); CYTOPLASMIC_DOMAIN (PHOBIUS); SIGNAL_PEPTIDE_N_REGION (PHOBIUS); SIGNAL_PEPTIDE (PHOBIUS); SIGNAL_PEPTIDE_C_REGION (PHOBIUS); NON_CYTOPLASMIC_DOMAIN (PHOBIUS); TRANSMEMBRANE (PHOBIUS); SignalP-noTM (SIGNALP_GRAM_NEGATIVE); SignalP-TM (SIGNALP_GRAM_POSITIVE); SignalP-noTM (SIGNALP_EUK); SSF58113 (SUPERFAMILY); SSF57997 (SUPERFAMILY); T…
1:191201821:191201991	GRMZM2G076257	191198905	191202833					pentatricopeptide repeat-containing protein chloroplastic	3	F:ion binding; P:anatomical structure development; C:cytoplasmic, membrane-bounded vesicle	PF14432 (PFAM); IPR002885 (PFAM); IPR002885 (TIGRFAM); IPR002885 (PFAM); IPR011990 (G3DSA:1.25.40.GENE3D); PTHR24015 (PANTHER); PTHR24015:SF105 (PANTHER); IPR002885 (PROSITE_PROFILES); SSF48452 (SUPERFAMILY)
1:191449071:191449279	GRMZM2G074114	191446573	191449631					tpa: pyridoxamine 5-phosphate oxidase protein	2	F:oxidoreductase activity; C:plastid	PF13883 (PFAM); IPR012349 (G3DSA:2.30.110.GENE3D); PTHR13343:SF16 (PANTHER); PTHR13343 (PANTHER); SIGNAL_PEPTIDE (PHOBIUS); SIGNAL_PEPTIDE_H_REGION (PHOBIUS); SIGNAL_PEPTIDE_N_REGION (PHOBIUS); NON_CYTOPLASMIC_DOMAIN (PHOBIUS); SIGNAL_PEPTIDE_C_REGION (PHOBIUS); IPR012349 (SUPERFAMILY)
1:192400372:192400435	GRMZM2G096585	192400083	192403992					70 kda peptidyl-prolyl isomerase	5	C:cytoplasm; P:cellular protein modification process; C:endoplasmic reticulum; P:protein folding; F:isomerase activity	G3DSA:3.10.50.40 (GENE3D); IPR001179 (PFAM); IPR023566 (PANTHER); PTHR10516:SF279 (PANTHER); IPR001179 (PROSITE_PROFILES); SSF54534 (SUPERFAMILY)
1:192400628:192402078	GRMZM2G096585	192400083	192403992					70 kda peptidyl-prolyl isomerase	5	C:cytoplasm; P:cellular protein modification process; C:endoplasmic reticulum; P:protein folding; F:isomerase activity	G3DSA:3.10.50.40 (GENE3D); IPR001179 (PFAM); IPR023566 (PANTHER); PTHR10516:SF279 (PANTHER); IPR001179 (PROSITE_PROFILES); SSF54534 (SUPERFAMILY)
1:192401925:192402063	GRMZM2G096585	192400083	192403992					70 kda peptidyl-prolyl isomerase	5	C:cytoplasm; P:cellular protein modification process; C:endoplasmic reticulum; P:protein folding; F:isomerase activity	G3DSA:3.10.50.40 (GENE3D); IPR001179 (PFAM); IPR023566 (PANTHER); PTHR10516:SF279 (PANTHER); IPR001179 (PROSITE_PROFILES); SSF54534 (SUPERFAMILY)
1:192402721:192402844	GRMZM2G096585	192400083	192403992					70 kda peptidyl-prolyl isomerase	5	C:cytoplasm; P:cellular protein modification process; C:endoplasmic reticulum; P:protein folding; F:isomerase activity	G3DSA:3.10.50.40 (GENE3D); IPR001179 (PFAM); IPR023566 (PANTHER); PTHR10516:SF279 (PANTHER); IPR001179 (PROSITE_PROFILES); SSF54534 (SUPERFAMILY)
1:192406906:192407146	GRMZM2G096806	192404194	192408778					dentin sialophospho isoform x2	2	F:ion binding; F:peptidase activity	Coil (COILS)
1:193867230:193867520	GRMZM2G114739	193865451	193869209	Sulfur metabolism	51	oxidase	ec:1.8.3.1	sulfite oxidase	8	P:small molecule metabolic process; C:peroxisome; P:sulfur compound metabolic process; F:oxidoreductase activity; C:mitochondrion; P:cofactor metabolic process; F:ion binding; P:nitrogen cycle metabolic process	IPR008335 (PRINTS); IPR005066 (G3DSA:2.60.40.GENE3D); IPR005066 (PFAM); IPR000572 (G3DSA:3.90.420.GENE3D); IPR000572 (PFAM); PTHR19372:SF2 (PANTHER); PTHR19372 (PANTHER); IPR000572 (SUPERFAMILY); IPR014756 (SUPERFAMILY)
1:196302138:196302270	GRMZM2G143644	196301961	196305825					probable e3 ubiquitin-protein ligase ari8	6	P:catabolic process; C:mitochondrion; F:ion binding; P:cellular protein modification process; C:protein complex; F:enzyme binding	IPR001878 (SMART); IPR001841 (SMART); IPR002867 (SMART); IPR002867 (PFAM); IPR013083 (G3DSA:3.30.40.GENE3D); PTHR11685:SF10 (PANTHER); PTHR11685 (PANTHER); IPR001841 (PROSITE_PROFILES); SSF57850 (SUPERFAMILY)
1:1968828:1968951	GRMZM2G060296	1962962	1970150	Purine metabolism	1168	phosphatase	ec:3.6.1.15	signal recognition particle receptor subunit alpha	8	P:protein targeting; P:membrane organization; C:cytoplasm; F:oxidoreductase activity; F:GTPase activity; F:ion binding; C:endoplasmic reticulum; C:protein complex	Coil (COILS); IPR003593 (SMART); IPR000897 (SMART); IPR027417 (G3DSA:3.40.50.GENE3D); IPR013822 (PFAM); IPR000897 (PFAM); IPR007222 (PFAM); G3DSA:1.20.120.140 (GENE3D); PTHR11564 (PANTHER); PTHR11564:SF16 (PANTHER); IPR000897 (PROSITE_PATTERNS); SIGNAL_PEPTIDE_H_REGION (PHOBIUS); SIGNAL_PEPTIDE_N_REGION (PHOBIUS); SIGNAL_PEPTIDE_C_REGION (PHOBIUS); SIGNAL_PEPTIDE (PHOBIUS); NON_CYTOPLASMIC_DOMAIN…
1:197857107:197857196	GRMZM2G021816	197854710	197858129					activator of 90 kda heat shock protein atpase homolog	4	C:cytosol; P:protein folding; F:enzyme regulator activity; P:response to stress	IPR015310 (SMART); IPR015310 (PFAM); IPR013538 (PFAM); PTHR13009 (PANTHER); PTHR13009:SF0 (PANTHER); IPR015310 (SUPERFAMILY); SSF55961 (SUPERFAMILY)
1:197857107:197857244	GRMZM2G021816	197854710	197858129					activator of 90 kda heat shock protein atpase homolog	4	C:cytosol; P:protein folding; F:enzyme regulator activity; P:response to stress	IPR015310 (SMART); IPR015310 (PFAM); IPR013538 (PFAM); PTHR13009 (PANTHER); PTHR13009:SF0 (PANTHER); IPR015310 (SUPERFAMILY); SSF55961 (SUPERFAMILY)
1:197857113:197857301	GRMZM2G021816	197854710	197858129					activator of 90 kda heat shock protein atpase homolog	4	C:cytosol; P:protein folding; F:enzyme regulator activity; P:response to stress	IPR015310 (SMART); IPR015310 (PFAM); IPR013538 (PFAM); PTHR13009 (PANTHER); PTHR13009:SF0 (PANTHER); IPR015310 (SUPERFAMILY); SSF55961 (SUPERFAMILY)
1:197857406:197857526	GRMZM2G021816	197854710	197858129					activator of 90 kda heat shock protein atpase homolog	4	C:cytosol; P:protein folding; F:enzyme regulator activity; P:response to stress	IPR015310 (SMART); IPR015310 (PFAM); IPR013538 (PFAM); PTHR13009 (PANTHER); PTHR13009:SF0 (PANTHER); IPR015310 (SUPERFAMILY); SSF55961 (SUPERFAMILY)
1:200483491:200483555	GRMZM2G157018	200480447	200483616					atp synthase subunit mitochondrial	15	F:transmembrane transporter activity; P:catabolic process; F:ion binding; P:biosynthetic process; C:protein complex; C:ribosome; C:nucleolus; C:vacuole; P:response to stress; C:plastid; C:thylakoid; P:small molecule metabolic process; C:mitochondrion; C:cytosol; P:cellular nitrogen compound metabolic process	Coil (COILS); IPR008689 (PIRSF); IPR008689 (PFAM); PTHR12700 (PANTHER); PTHR12700:SF12 (PANTHER); PD968187 (PRODOM); SSF161065 (SUPERFAMILY)
1:20218751:20218852	GRMZM2G432566	20213131	20219312					e3 ubiquitin-protein ligase hel2	2	F:ion binding; C:cellular_component	PTHR22938:SF0 (PANTHER); PTHR22938 (PANTHER)
1:202761610:202761855	GRMZM2G389233	202752380	202764350					puromycin-sensitive aminopeptidase isoform x2	8	F:transmembrane transporter activity; P:catabolic process; C:mitochondrion; F:ion binding; C:cytoplasmic, membrane-bounded vesicle; P:cellular nitrogen compound metabolic process; F:peptidase activity; C:plasma membrane	G3DSA:1.10.390.10 (GENE3D); IPR024601 (G3DSA:1.25.50.GENE3D); IPR024601 (PFAM); PTHR11533:SF168 (PANTHER); IPR001930 (PANTHER); SSF55486 (SUPERFAMILY)
1:202761698:202761905	GRMZM2G389233	202752380	202764350					puromycin-sensitive aminopeptidase isoform x2	8	F:transmembrane transporter activity; P:catabolic process; C:mitochondrion; F:ion binding; C:cytoplasmic, membrane-bounded vesicle; P:cellular nitrogen compound metabolic process; F:peptidase activity; C:plasma membrane	G3DSA:1.10.390.10 (GENE3D); IPR024601 (G3DSA:1.25.50.GENE3D); IPR024601 (PFAM); PTHR11533:SF168 (PANTHER); IPR001930 (PANTHER); SSF55486 (SUPERFAMILY)
1:202766427:202766611	GRMZM2G090177	202765503	202766778					protein src2 homolog	2	C:cellular_component; F:molecular_function	IPR000008 (SMART); IPR000008 (G3DSA:2.60.40.GENE3D); IPR000008 (PFAM); PTHR32246 (PANTHER); PTHR32246:SF17 (PANTHER); IPR000008 (PROSITE_PROFILES); IPR000008 (SUPERFAMILY)
1:203171274:203171418	GRMZM2G129513	203170067	203174226	Pyruvate metabolism	121	dehydrogenase (NADP+)	ec:1.1.1.82	nadp-dependant malate partial	5	P:small molecule metabolic process; P:carbohydrate metabolic process; P:generation of precursor metabolites and energy; F:oxidoreductase activity; C:plastid	IPR015955 (G3DSA:3.90.110.GENE3D); IPR022383 (PFAM); IPR010945 (TIGRFAM); IPR011273 (TIGRFAM); IPR001236 (PFAM); IPR016040 (G3DSA:3.40.50.GENE3D); PTHR23382:SF0 (PANTHER); IPR010945 (PANTHER); IPR001252 (PROSITE_PATTERNS); IPR015955 (SUPERFAMILY); SSF51735 (SUPERFAMILY)
1:203648297:203648416	GRMZM2G106980	203647149	203653762					uncharacterized loc100279974 precursor	-		IPR004873 (PFAM); PTHR31236 (PANTHER); SIGNAL_PEPTIDE (PHOBIUS); SIGNAL_PEPTIDE_N_REGION (PHOBIUS); SIGNAL_PEPTIDE_H_REGION (PHOBIUS); SIGNAL_PEPTIDE_C_REGION (PHOBIUS); NON_CYTOPLASMIC_DOMAIN (PHOBIUS); IPR004873 (PROSITE_PROFILES); SignalP-TM (SIGNALP_GRAM_POSITIVE); SignalP-noTM (SIGNALP_EUK); TMhelix (TMHMM)
1:203648412:203648544	GRMZM2G106980	203647149	203653762					uncharacterized loc100279974 precursor	-		IPR004873 (PFAM); PTHR31236 (PANTHER); SIGNAL_PEPTIDE (PHOBIUS); SIGNAL_PEPTIDE_N_REGION (PHOBIUS); SIGNAL_PEPTIDE_H_REGION (PHOBIUS); SIGNAL_PEPTIDE_C_REGION (PHOBIUS); NON_CYTOPLASMIC_DOMAIN (PHOBIUS); IPR004873 (PROSITE_PROFILES); SignalP-TM (SIGNALP_GRAM_POSITIVE); SignalP-noTM (SIGNALP_EUK); TMhelix (TMHMM)
1:203648412:203648586	GRMZM2G106980	203647149	203653762					uncharacterized loc100279974 precursor	-		IPR004873 (PFAM); PTHR31236 (PANTHER); SIGNAL_PEPTIDE (PHOBIUS); SIGNAL_PEPTIDE_N_REGION (PHOBIUS); SIGNAL_PEPTIDE_H_REGION (PHOBIUS); SIGNAL_PEPTIDE_C_REGION (PHOBIUS); NON_CYTOPLASMIC_DOMAIN (PHOBIUS); IPR004873 (PROSITE_PROFILES); SignalP-TM (SIGNALP_GRAM_POSITIVE); SignalP-noTM (SIGNALP_EUK); TMhelix (TMHMM)
1:203648412:203649027	GRMZM2G106980	203647149	203653762					uncharacterized loc100279974 precursor	-		IPR004873 (PFAM); PTHR31236 (PANTHER); SIGNAL_PEPTIDE (PHOBIUS); SIGNAL_PEPTIDE_N_REGION (PHOBIUS); SIGNAL_PEPTIDE_H_REGION (PHOBIUS); SIGNAL_PEPTIDE_C_REGION (PHOBIUS); NON_CYTOPLASMIC_DOMAIN (PHOBIUS); IPR004873 (PROSITE_PROFILES); SignalP-TM (SIGNALP_GRAM_POSITIVE); SignalP-noTM (SIGNALP_EUK); TMhelix (TMHMM)
1:203649159:203649291	GRMZM2G106980	203647149	203653762					uncharacterized loc100279974 precursor	-		IPR004873 (PFAM); PTHR31236 (PANTHER); SIGNAL_PEPTIDE (PHOBIUS); SIGNAL_PEPTIDE_N_REGION (PHOBIUS); SIGNAL_PEPTIDE_H_REGION (PHOBIUS); SIGNAL_PEPTIDE_C_REGION (PHOBIUS); NON_CYTOPLASMIC_DOMAIN (PHOBIUS); IPR004873 (PROSITE_PROFILES); SignalP-TM (SIGNALP_GRAM_POSITIVE); SignalP-noTM (SIGNALP_EUK); TMhelix (TMHMM)
1:2039777:2039962	GRMZM2G164696	2037790	2040079	Purine metabolism	1168	phosphatase	ec:3.6.1.15	tubulin beta-2 chain	7	C:cytoskeleton; C:cytoplasm; P:protein complex assembly; F:GTPase activity; F:structural molecule activity; F:ion binding; C:protein complex	Coil (COILS); IPR002453 (PRINTS); IPR000217 (PRINTS); IPR003008 (SMART); IPR018316 (SMART); IPR003008 (PFAM); IPR023123 (G3DSA:1.10.287.GENE3D); IPR018316 (G3DSA:3.30.1330.GENE3D); IPR003008 (G3DSA:3.40.50.GENE3D); IPR018316 (PFAM); PTHR11588:SF66 (PANTHER); IPR000217 (PANTHER); IPR017975 (PROSITE_PATTERNS); IPR013838 (PROSITE_PATTERNS); IPR003008 (SUPERFAMILY); IPR008280 (SUPERFAMILY)
1:20419264:20419411	GRMZM2G134367	20418930	20420739					type i cytoskeletal 9	-		no IPS match
1:20419366:20419543	GRMZM2G134367	20418930	20420739					type i cytoskeletal 9	-		no IPS match
1:20419530:20419603	GRMZM2G134367	20418930	20420739					type i cytoskeletal 9	-		no IPS match
1:20419530:20419728	GRMZM2G134367	20418930	20420739					type i cytoskeletal 9	-		no IPS match
1:20419530:20420193	GRMZM2G134367	20418930	20420739					type i cytoskeletal 9	-		no IPS match
1:20419614:20419728	GRMZM2G134367	20418930	20420739					type i cytoskeletal 9	-		no IPS match
1:20419728:20419851	GRMZM2G134367	20418930	20420739					type i cytoskeletal 9	-		no IPS match
1:20419728:20419908	GRMZM2G134367	20418930	20420739					type i cytoskeletal 9	-		no IPS match
1:20419728:20419968	GRMZM2G134367	20418930	20420739					type i cytoskeletal 9	-		no IPS match
1:20419785:20419908	GRMZM2G134367	20418930	20420739					type i cytoskeletal 9	-		no IPS match
1:20419785:20419968	GRMZM2G134367	20418930	20420739					type i cytoskeletal 9	-		no IPS match
1:20419915:20420035	GRMZM2G134367	20418930	20420739					type i cytoskeletal 9	-		no IPS match
1:20419915:20420095	GRMZM2G134367	20418930	20420739					type i cytoskeletal 9	-		no IPS match
1:20419930:20420049	GRMZM2G134367	20418930	20420739					type i cytoskeletal 9	-		no IPS match
1:204802275:204803745	GRMZM2G167836	204801265	204804192					vesicle-associated membrane protein 727	8	P:protein targeting; P:membrane organization; C:endosome; P:vesicle-mediated transport; C:cytoplasmic, membrane-bounded vesicle; P:vacuolar transport; C:protein complex; F:molecular_function	IPR001388 (PRINTS); G3DSA:1.10.3840.10 (GENE3D); IPR001388 (PFAM); IPR010908 (G3DSA:3.30.450.GENE3D); IPR010908 (PFAM); PTHR21136:SF79 (PANTHER); PTHR21136 (PANTHER); IPR001388 (PROSITE_PATTERNS); TRANSMEMBRANE (PHOBIUS); NON_CYTOPLASMIC_DOMAIN (PHOBIUS); CYTOPLASMIC_DOMAIN (PHOBIUS); IPR010908 (PROSITE_PROFILES); IPR001388 (PROSITE_PROFILES); SSF58038 (SUPERFAMILY); IPR011012 (SUPERFAMILY); TMhe…
1:204917365:205011397	GRMZM5G825090	204914762	205012952	Drug metabolism - cytochrome P450	136	transferase	ec:2.5.1.18	tpa: glutathione s-transferase domain containing protein	6	P:sulfur compound metabolic process; F:oxidoreductase activity; P:homeostatic process; C:mitochondrion; P:cellular nitrogen compound metabolic process; F:transferase activity, transferring alkyl or aryl (other than methyl) groups	IPR004045 (PFAM); IPR012336 (G3DSA:3.40.30.GENE3D); PTHR11260 (PANTHER); PTHR11260:SF136 (PANTHER); NON_CYTOPLASMIC_DOMAIN (PHOBIUS); CYTOPLASMIC_DOMAIN (PHOBIUS); TRANSMEMBRANE (PHOBIUS); IPR004045 (PROSITE_PROFILES); IPR012336 (SUPERFAMILY); TMhelix (TMHMM)
1:205389308:205389476	GRMZM2G158479	205374341	205391494					cytochrome c1- heme mitochondrial	6	P:small molecule metabolic process; P:generation of precursor metabolites and energy; C:mitochondrion; F:ion binding; C:protein complex; P:cellular nitrogen compound metabolic process	IPR002326 (PRINTS); IPR002326 (PFAM); IPR009056 (G3DSA:1.10.760.GENE3D); IPR002326 (PANTHER); IPR009056 (PROSITE_PROFILES); IPR009056 (SUPERFAMILY)
1:205412115:205412428	GRMZM2G158462	205410478	205412879					28 kda chloroplastic-like	2	F:molecular_function; C:plastid	IPR000504 (SMART); IPR012677 (G3DSA:3.30.70.GENE3D); IPR000504 (PFAM); PTHR24012:SF161 (PANTHER); PTHR24012 (PANTHER); SIGNAL_PEPTIDE_N_REGION (PHOBIUS); SIGNAL_PEPTIDE_H_REGION (PHOBIUS); SIGNAL_PEPTIDE (PHOBIUS); SIGNAL_PEPTIDE_C_REGION (PHOBIUS); NON_CYTOPLASMIC_DOMAIN (PHOBIUS); IPR000504 (PROSITE_PROFILES); SignalP-TM (SIGNALP_GRAM_POSITIVE); SSF54928 (SUPERFAMILY)
1:213653158:213653332	GRMZM2G153184	213652786	213654502					chlorophyll a-b binding protein 4	8	P:generation of precursor metabolites and energy; C:mitochondrion; F:ion binding; P:cellular protein modification process; P:photosynthesis; C:protein complex; C:plastid; C:thylakoid	IPR023329 (G3DSA:1.10.3460.GENE3D); IPR022796 (PFAM); IPR001344 (PANTHER); PTHR21649:SF4 (PANTHER); SignalP-TM (SIGNALP_GRAM_POSITIVE); IPR023329 (SUPERFAMILY)
1:213653190:213653338	GRMZM2G153184	213652786	213654502					chlorophyll a-b binding protein 4	8	P:generation of precursor metabolites and energy; C:mitochondrion; F:ion binding; P:cellular protein modification process; P:photosynthesis; C:protein complex; C:plastid; C:thylakoid	IPR023329 (G3DSA:1.10.3460.GENE3D); IPR022796 (PFAM); IPR001344 (PANTHER); PTHR21649:SF4 (PANTHER); SignalP-TM (SIGNALP_GRAM_POSITIVE); IPR023329 (SUPERFAMILY)
1:213653721:213653849	GRMZM2G153184	213652786	213654502					chlorophyll a-b binding protein 4	8	P:generation of precursor metabolites and energy; C:mitochondrion; F:ion binding; P:cellular protein modification process; P:photosynthesis; C:protein complex; C:plastid; C:thylakoid	IPR023329 (G3DSA:1.10.3460.GENE3D); IPR022796 (PFAM); IPR001344 (PANTHER); PTHR21649:SF4 (PANTHER); SignalP-TM (SIGNALP_GRAM_POSITIVE); IPR023329 (SUPERFAMILY)
1:213653849:213653939	GRMZM2G153184	213652786	213654502					chlorophyll a-b binding protein 4	8	P:generation of precursor metabolites and energy; C:mitochondrion; F:ion binding; P:cellular protein modification process; P:photosynthesis; C:protein complex; C:plastid; C:thylakoid	IPR023329 (G3DSA:1.10.3460.GENE3D); IPR022796 (PFAM); IPR001344 (PANTHER); PTHR21649:SF4 (PANTHER); SignalP-TM (SIGNALP_GRAM_POSITIVE); IPR023329 (SUPERFAMILY)
1:216877897:216878207	GRMZM2G142249	216871725	216878671	Purine metabolism	1168	adenylpyrophosphatase	ec:3.6.1.3	abc transporter a family member 2	4	F:ATPase activity; F:transmembrane transporter activity; F:ion binding; C:plastid	IPR003593 (SMART); IPR027417 (G3DSA:3.40.50.GENE3D); IPR003439 (PFAM); PTHR19229:SF119 (PANTHER); IPR026082 (PANTHER); IPR017871 (PROSITE_PATTERNS); TRANSMEMBRANE (PHOBIUS); TRANSMEMBRANE (PHOBIUS); CYTOPLASMIC_DOMAIN (PHOBIUS); TRANSMEMBRANE (PHOBIUS); TRANSMEMBRANE (PHOBIUS); TRANSMEMBRANE (PHOBIUS); NON_CYTOPLASMIC_DOMAIN (PHOBIUS); NON_CYTOPLASMIC_DOMAIN (PHOBIUS); CYTOPLASMIC_DOMAIN (PHOBIUS…
1:219807566:219807668	GRMZM2G141707	219805858	219809336					thioredoxin-like protein chloroplastic	12	P:small molecule metabolic process; P:cell death; P:sulfur compound metabolic process; F:oxidoreductase activity; P:homeostatic process; P:tRNA metabolic process; P:biosynthetic process; P:protein folding; C:plastid; P:response to stress; P:immune system process; C:thylakoid	PR00421 (PRINTS); IPR013766 (PFAM); IPR012336 (G3DSA:3.40.30.GENE3D); PTHR10438:SF257 (PANTHER); IPR005746 (PANTHER); IPR017937 (PROSITE_PATTERNS); SIGNAL_PEPTIDE_H_REGION (PHOBIUS); SIGNAL_PEPTIDE_N_REGION (PHOBIUS); SIGNAL_PEPTIDE_C_REGION (PHOBIUS); SIGNAL_PEPTIDE (PHOBIUS); NON_CYTOPLASMIC_DOMAIN (PHOBIUS); IPR012336 (PROSITE_PROFILES); IPR012336 (SUPERFAMILY)
1:220099980:220100032	GRMZM2G469523	220099238	220101113	Amino sugar and nucleotide sugar metabolism	176	4-epimerase	ec:5.1.3.2	udp-glucose 4-epimerase 2	4	P:small molecule metabolic process; P:carbohydrate metabolic process; P:cellular nitrogen compound metabolic process; F:isomerase activity	G3DSA:3.90.25.10 (GENE3D); IPR025308 (PFAM); PTHR10366 (PANTHER); PTHR10366:SF308 (PANTHER); SSF51735 (SUPERFAMILY)
1:220099982:220100206	GRMZM2G469523	220099238	220101113	Amino sugar and nucleotide sugar metabolism	176	4-epimerase	ec:5.1.3.2	udp-glucose 4-epimerase 2	4	P:small molecule metabolic process; P:carbohydrate metabolic process; P:cellular nitrogen compound metabolic process; F:isomerase activity	G3DSA:3.90.25.10 (GENE3D); IPR025308 (PFAM); PTHR10366 (PANTHER); PTHR10366:SF308 (PANTHER); SSF51735 (SUPERFAMILY)
1:220307622:220307729	GRMZM2G032351	220307458	220339987					lov domain-containing protein	14	P:transmembrane transport; F:structural molecule activity; F:ion binding; P:cellular protein modification process; P:cellular amino acid metabolic process; C:Golgi apparatus; C:protein complex; P:biosynthetic process; F:signal transducer activity; C:plasma membrane; C:nucleus; C:cytoskeleton; P:cellular nitrogen compound metabolic process; F:kinase activity	IPR000014 (SMART); IPR001610 (SMART); IPR002290 (SMART); IPR000014 (TIGRFAM); IPR000719 (PFAM); G3DSA:1.10.510.10 (GENE3D); G3DSA:3.30.450.20 (GENE3D); G3DSA:3.30.200.20 (GENE3D); IPR000014 (PFAM); PTHR24351:SF67 (PANTHER); PTHR24351 (PANTHER); IPR017441 (PROSITE_PATTERNS); IPR008271 (PROSITE_PATTERNS); IPR000700 (PROSITE_PROFILES); IPR000719 (PROSITE_PROFILES); IPR000014 (PROSITE_PROFILES); IPR0…
1:220711156:220711294	GRMZM2G327174	220707908	220715307					mediator of rna polymerase ii transcription subunit 19a-like isoform x1	1	C:cellular_component	Coil (COILS); PTHR22536 (PANTHER)
1:220711165:220711294	GRMZM2G327174	220707908	220715307					mediator of rna polymerase ii transcription subunit 19a-like isoform x1	1	C:cellular_component	Coil (COILS); PTHR22536 (PANTHER)
1:222547691:222550165	GRMZM2G025855	222547194	222550894					30s ribosomal protein chloroplastic	10	C:nucleus; F:RNA binding; F:structural constituent of ribosome; C:mitochondrion; C:cytosol; P:ribosome biogenesis; C:ribosome; C:plastid; C:thylakoid; P:translation	IPR013810 (PFAM); IPR014720 (G3DSA:3.30.160.GENE3D); IPR005712 (TIGRFAM); IPR005324 (PFAM); IPR014721 (G3DSA:3.30.230.GENE3D); IPR000851 (PANTHER); IPR018192 (PROSITE_PATTERNS); SIGNAL_PEPTIDE (PHOBIUS); SIGNAL_PEPTIDE_H_REGION (PHOBIUS); SIGNAL_PEPTIDE_C_REGION (PHOBIUS); NON_CYTOPLASMIC_DOMAIN (PHOBIUS); SIGNAL_PEPTIDE_N_REGION (PHOBIUS); IPR013810 (PROSITE_PROFILES); IPR005712 (HAMAP); SSF5476…
1:222591535:222591624	GRMZM2G123896	222590813	222592606					auxin-repressed kda protein	-		IPR008406 (PFAM)
1:222591972:222592115	GRMZM2G123896	222590813	222592606					auxin-repressed kda protein	-		IPR008406 (PFAM)
1:222591977:222592180	GRMZM2G123896	222590813	222592606					auxin-repressed kda protein	-		IPR008406 (PFAM)
1:22382249:22382419	GRMZM2G006977	22379293	22385166					calcium-transporting atpase plasma membrane-type-like	6	F:ATPase activity; F:transmembrane transporter activity; F:ion binding; C:cytoplasmic, membrane-bounded vesicle; C:endoplasmic reticulum; C:plasma membrane	IPR001757 (PRINTS); IPR001757 (PRINTS); IPR004014 (SMART); IPR001757 (TIGRFAM); IPR008250 (PFAM); IPR023214 (PFAM); IPR023298 (G3DSA:1.20.1110.GENE3D); IPR006408 (TIGRFAM); IPR024750 (PFAM); IPR023299 (G3DSA:3.40.1110.GENE3D); IPR004014 (PFAM); IPR006068 (PFAM); PTHR24093 (PANTHER); PTHR24093:SF262 (PANTHER); IPR018303 (PROSITE_PATTERNS); CYTOPLASMIC_DOMAIN (PHOBIUS); TRANSMEMBRANE (PHOBIUS); TRA…
1:228245460:228251926	GRMZM2G346455	228245258	228256942	Glycosphingolipid biosynthesis - globo series	29	melibiase	ec:3.2.1.22	alpha-galactosidase isoform x1	4	P:carbohydrate metabolic process; C:cell wall; C:cytoplasmic, membrane-bounded vesicle; F:hydrolase activity, acting on glycosyl bonds	IPR013785 (G3DSA:3.20.20.GENE3D); PTHR11452 (PANTHER); PTHR11452:SF18 (PANTHER); NON_CYTOPLASMIC_DOMAIN (PHOBIUS); SIGNAL_PEPTIDE_C_REGION (PHOBIUS); SIGNAL_PEPTIDE_N_REGION (PHOBIUS); SIGNAL_PEPTIDE_H_REGION (PHOBIUS); SIGNAL_PEPTIDE (PHOBIUS); SignalP-noTM (SIGNALP_EUK); SignalP-noTM (SIGNALP_GRAM_NEGATIVE); SignalP-TM (SIGNALP_GRAM_POSITIVE); IPR017853 (SUPERFAMILY); TMhelix (TMHMM)
1:230181895:230182463	GRMZM2G131577	230179502	230183279					transcription factor btf3	2	P:cellular nitrogen compound metabolic process; P:biosynthetic process	IPR002715 (PFAM); PTHR10351 (PANTHER); IPR002715 (PROSITE_PROFILES)
1:231707246:231707458	GRMZM2G107571	231707059	231720413					exportin-4 isoform x2	6	C:nuclear envelope; P:nucleocytoplasmic transport; C:cytoplasm; P:signal transduction; F:protein transporter activity; F:enzyme binding	PTHR12596:SF1 (PANTHER); PTHR12596 (PANTHER); CYTOPLASMIC_DOMAIN (PHOBIUS); NON_CYTOPLASMIC_DOMAIN (PHOBIUS); CYTOPLASMIC_DOMAIN (PHOBIUS); TRANSMEMBRANE (PHOBIUS); NON_CYTOPLASMIC_DOMAIN (PHOBIUS); TRANSMEMBRANE (PHOBIUS); TRANSMEMBRANE (PHOBIUS); IPR016024 (SUPERFAMILY); TMhelix (TMHMM)
1:233330341:233330452	AC198361.3_FG004	233330196	233331681					heterogeneous nuclear ribonucleoprotein 1-like	1	F:molecular_function	IPR000504 (SMART); IPR000504 (PFAM); IPR012677 (G3DSA:3.30.70.GENE3D); PTHR24012 (PANTHER); PTHR24012:SF289 (PANTHER); IPR000504 (PROSITE_PROFILES); SSF54928 (SUPERFAMILY)
1:233719259:233719592	GRMZM5G860498	233717434	233719729					TPA: hypothetical protein ZEAMMB73_608766	-		SIGNAL_PEPTIDE_C_REGION (PHOBIUS); NON_CYTOPLASMIC_DOMAIN (PHOBIUS); SIGNAL_PEPTIDE_N_REGION (PHOBIUS); SIGNAL_PEPTIDE (PHOBIUS); SIGNAL_PEPTIDE_H_REGION (PHOBIUS)
1:233889862:233889985	GRMZM2G004057	233889570	233895221					---NA---	-		no IPS match
1:234261177:234261304	GRMZM2G445905	234254283	234264784					eukaryotic initiation factor partial	11	C:nucleus; P:carbohydrate metabolic process; F:transferase activity, transferring glycosyl groups; F:ion binding; C:cytosol; F:translation factor activity, RNA binding; P:cell wall organization or biogenesis; C:ribosome; C:plasma membrane; P:response to stress; P:immune system process	IPR001040 (PFAM); IPR023398 (G3DSA:3.30.760.GENE3D); IPR001040 (PANTHER); PTHR11960:SF12 (PANTHER); IPR019770 (PROSITE_PATTERNS); IPR023398 (SUPERFAMILY)
1:236092969:236127190	GRMZM2G053764	236088923	236128384					ubiquitin-conjugating enzyme e2 4-like	6	C:cytoplasm; P:catabolic process; F:ion binding; P:cellular protein modification process; F:ligase activity; F:enzyme binding	SM00212 (SMART); IPR000608 (PFAM); IPR016135 (G3DSA:3.10.110.GENE3D); PTHR24067:SF0 (PANTHER); PTHR24067 (PANTHER); IPR023313 (PROSITE_PATTERNS); IPR000608 (PROSITE_PROFILES); IPR016135 (SUPERFAMILY)
1:236093352:236127404	GRMZM2G053764	236088923	236128384					ubiquitin-conjugating enzyme e2 4-like	6	C:cytoplasm; P:catabolic process; F:ion binding; P:cellular protein modification process; F:ligase activity; F:enzyme binding	SM00212 (SMART); IPR000608 (PFAM); IPR016135 (G3DSA:3.10.110.GENE3D); PTHR24067:SF0 (PANTHER); PTHR24067 (PANTHER); IPR023313 (PROSITE_PATTERNS); IPR000608 (PROSITE_PROFILES); IPR016135 (SUPERFAMILY)
1:236093832:236128045	GRMZM2G053764	236088923	236128384					ubiquitin-conjugating enzyme e2 4-like	6	C:cytoplasm; P:catabolic process; F:ion binding; P:cellular protein modification process; F:ligase activity; F:enzyme binding	SM00212 (SMART); IPR000608 (PFAM); IPR016135 (G3DSA:3.10.110.GENE3D); PTHR24067:SF0 (PANTHER); PTHR24067 (PANTHER); IPR023313 (PROSITE_PATTERNS); IPR000608 (PROSITE_PROFILES); IPR016135 (SUPERFAMILY)
1:237463890:237487288	GRMZM2G003724	237458102	237487302	Biosynthesis of antibiotics	612	kinase	ec:2.7.2.3	phosphoglycerate kinase	11	P:small molecule metabolic process; P:carbohydrate metabolic process; F:transferase activity, transferring glycosyl groups; P:generation of precursor metabolites and energy; P:catabolic process; C:mitochondrion; P:cofactor metabolic process; P:tRNA metabolic process; F:methyltransferase activity; P:biosynthetic process; F:kinase activity	IPR001576 (PRINTS); IPR003358 (PFAM); IPR029063 (G3DSA:3.40.50.GENE3D); IPR001576 (PFAM); IPR015901 (G3DSA:3.40.50.GENE3D); IPR015824 (G3DSA:3.40.50.GENE3D); PTHR23417:SF11 (PANTHER); PTHR23417 (PANTHER); IPR001576 (SUPERFAMILY); IPR029063 (SUPERFAMILY)
1:238343759:238344036	GRMZM2G118917	238325111	238344534					protein rrp6-like 2	4	C:nucleus; F:nuclease activity; C:protein complex; C:plastid	IPR002562 (SMART); IPR012337 (G3DSA:3.30.420.GENE3D); IPR002121 (PFAM); IPR002562 (PFAM); PTHR12124:SF42 (PANTHER); PTHR12124 (PANTHER); IPR002121 (PROSITE_PROFILES); IPR010997 (SUPERFAMILY); IPR012337 (SUPERFAMILY)
1:240980447:240980586	GRMZM2G110681	240979155	240980655					tpa: plant-specific domain tigr01615 family protein	1	C:plastid	IPR006502 (TIGRFAM); IPR006502 (PFAM); PTHR31579 (PANTHER)
1:242708783:242708977	GRMZM2G138455	242708568	242710974					cyclic dof factor 1-like	3	F:DNA binding; P:cellular nitrogen compound metabolic process; P:biosynthetic process	IPR003851 (PFAM); PTHR31089 (PANTHER); IPR003851 (PROSITE_PATTERNS); IPR003851 (PRODOM); IPR003851 (PROSITE_PROFILES)
1:244637068:244637126	GRMZM2G080355	244636779	244637709					stress enhanced protein chloroplastic-like	1	C:plastid	SIGNAL_PEPTIDE_H_REGION (PHOBIUS); CYTOPLASMIC_DOMAIN (PHOBIUS); TRANSMEMBRANE (PHOBIUS); SIGNAL_PEPTIDE_C_REGION (PHOBIUS); NON_CYTOPLASMIC_DOMAIN (PHOBIUS); SIGNAL_PEPTIDE (PHOBIUS); SIGNAL_PEPTIDE_N_REGION (PHOBIUS); IPR023329 (SUPERFAMILY); TMhelix (TMHMM)
1:246812486:246812740	GRMZM2G034417	246811373	246812779	Aminobenzoate degradation	333	nitrophenyl phosphatase	ec:3.1.3.41	inositol monophosphatase 3	11	P:small molecule metabolic process; P:carbohydrate metabolic process; P:catabolic process; P:signal transduction; P:lipid metabolic process; F:phosphatase activity; F:ion binding; C:cytosol; P:biosynthetic process; P:response to stress; C:plasma membrane	IPR000760 (PFAM); G3DSA:3.40.190.80 (GENE3D); IPR000760 (PANTHER); PTHR20854:SF4 (PANTHER); IPR020550 (PROSITE_PATTERNS); SSF56655 (SUPERFAMILY)
1:248589151:248589340	GRMZM5G859592	248587698	248589524					protein dek-like isoform x1	1	F:DNA binding	IPR014876 (PFAM); IPR009057 (G3DSA:1.10.10.GENE3D); PTHR13468 (PANTHER); PTHR13468:SF1 (PANTHER); SSF109715 (SUPERFAMILY)
1:248593277:248593379	GRMZM5G830403	248590498	248595567					TPA: hypothetical protein ZEAMMB73_895629	-		no IPS match
1:248734582:248734638	GRMZM2G383408	248732991	248736332					act domain-containing protein acr4 isoform x1	3	P:biological_process; F:nucleotidyltransferase activity; F:ion binding	IPR002912 (PFAM); G3DSA:3.30.70.260 (GENE3D); PTHR31096 (PANTHER); PTHR31096:SF7 (PANTHER); IPR002912 (PROSITE_PROFILES); SSF55021 (SUPERFAMILY)
1:248739569:248739753	GRMZM2G083437	248737732	248744361					nucleolar protein 14 isoform x1	8	P:small molecule metabolic process; C:cytosol; P:ribosome biogenesis; P:cellular nitrogen compound metabolic process; P:biosynthetic process; C:protein complex; C:nucleolus; C:plastid	Coil (COILS); Coil (COILS); IPR007276 (PFAM); IPR007276 (PANTHER); PTHR23183:SF0 (PANTHER)
1:248858359:248859496	GRMZM2G074024	248853576	248860904					ultraviolet-b receptor uvr8	-		IPR000408 (PRINTS); IPR009091 (G3DSA:2.130.10.GENE3D); IPR000408 (PFAM); PTHR22870:SF170 (PANTHER); PTHR22870 (PANTHER); IPR000408 (PROSITE_PROFILES); IPR009091 (SUPERFAMILY)
1:250066278:250066460	GRMZM2G157470	250061761	250067450					tpa: methyl- dna binding family protein	2	C:nucleus; F:DNA binding	IPR001739 (G3DSA:3.30.890.GENE3D); IPR001739 (PFAM); IPR001739 (PROSITE_PROFILES); IPR016177 (SUPERFAMILY)
1:250066364:250066517	GRMZM2G157470	250061761	250067450					tpa: methyl- dna binding family protein	2	C:nucleus; F:DNA binding	IPR001739 (G3DSA:3.30.890.GENE3D); IPR001739 (PFAM); IPR001739 (PROSITE_PROFILES); IPR016177 (SUPERFAMILY)
1:250066460:250066517	GRMZM2G157470	250061761	250067450					tpa: methyl- dna binding family protein	2	C:nucleus; F:DNA binding	IPR001739 (G3DSA:3.30.890.GENE3D); IPR001739 (PFAM); IPR001739 (PROSITE_PROFILES); IPR016177 (SUPERFAMILY)
1:250066460:250066754	GRMZM2G157470	250061761	250067450					tpa: methyl- dna binding family protein	2	C:nucleus; F:DNA binding	IPR001739 (G3DSA:3.30.890.GENE3D); IPR001739 (PFAM); IPR001739 (PROSITE_PROFILES); IPR016177 (SUPERFAMILY)
1:250092701:250092840	GRMZM2G364069	250092343	250095992					dnaj protein homolog	4	F:ion binding; F:unfolded protein binding; P:protein folding; P:response to stress	IPR001623 (PRINTS); IPR001623 (SMART); IPR001623 (G3DSA:1.10.287.GENE3D); IPR001623 (PFAM); IPR001305 (G3DSA:2.10.230.GENE3D); IPR002939 (PFAM); G3DSA:2.60.260.20 (GENE3D); IPR001305 (PFAM); PTHR24076 (PANTHER); PTHR24076:SF1 (PANTHER); IPR018253 (PROSITE_PATTERNS); IPR012724 (HAMAP); IPR001623 (PROSITE_PROFILES); IPR001305 (PROSITE_PROFILES); IPR001305 (SUPERFAMILY); IPR001623 (SUPERFAMILY); IPR…
1:250092952:250093091	GRMZM2G364069	250092343	250095992					dnaj protein homolog	4	F:ion binding; F:unfolded protein binding; P:protein folding; P:response to stress	IPR001623 (PRINTS); IPR001623 (SMART); IPR001623 (G3DSA:1.10.287.GENE3D); IPR001623 (PFAM); IPR001305 (G3DSA:2.10.230.GENE3D); IPR002939 (PFAM); G3DSA:2.60.260.20 (GENE3D); IPR001305 (PFAM); PTHR24076 (PANTHER); PTHR24076:SF1 (PANTHER); IPR018253 (PROSITE_PATTERNS); IPR012724 (HAMAP); IPR001623 (PROSITE_PROFILES); IPR001305 (PROSITE_PROFILES); IPR001305 (SUPERFAMILY); IPR001623 (SUPERFAMILY); IPR…
1:253900725:253901104	GRMZM2G099056	253893686	253906936					exocyst complex component sec3a-like	7	P:vesicle-mediated transport; C:cytoplasm; F:ion binding; F:lipid binding; C:protein complex; C:plasma membrane; F:enzyme binding	Coil (COILS); Coil (COILS); IPR019160 (PFAM); IPR028258 (PFAM); PTHR16092 (PANTHER); SIGNAL_PEPTIDE_C_REGION (PHOBIUS); NON_CYTOPLASMIC_DOMAIN (PHOBIUS); SIGNAL_PEPTIDE (PHOBIUS); SIGNAL_PEPTIDE_N_REGION (PHOBIUS); SIGNAL_PEPTIDE_H_REGION (PHOBIUS)
1:262175870:262176071	GRMZM2G068476	262171047	262176513					zinc finger ccch domain-containing protein 8	1	F:ion binding	IPR000571 (SMART); IPR000571 (G3DSA:4.10.1000.GENE3D); IPR000571 (PFAM); PTHR12547:SF57 (PANTHER); PTHR12547 (PANTHER); IPR000571 (PROSITE_PROFILES); SSF90229 (SUPERFAMILY)
1:263147664:263148099	GRMZM2G079668	263143605	263149463					stromal 70 kda heat shock-related chloroplastic	5	F:oxidoreductase activity; F:ion binding; F:unfolded protein binding; P:protein folding; C:plastid	Coil (COILS); Coil (COILS); IPR013126 (PRINTS); IPR029047 (G3DSA:2.60.34.GENE3D); IPR029048 (G3DSA:1.20.1270.GENE3D); G3DSA:3.30.30.30 (GENE3D); G3DSA:3.90.640.10 (GENE3D); IPR012725 (TIGRFAM); G3DSA:3.30.420.40 (GENE3D); IPR013126 (PFAM); PTHR19375:SF147 (PANTHER); PTHR19375 (PANTHER); IPR018181 (PROSITE_PATTERNS); IPR018181 (PROSITE_PATTERNS); IPR018181 (PROSITE_PATTERNS); IPR012725 (HAMAP); IP…
1:263147824:263148051	GRMZM2G079668	263143605	263149463					stromal 70 kda heat shock-related chloroplastic	5	F:oxidoreductase activity; F:ion binding; F:unfolded protein binding; P:protein folding; C:plastid	Coil (COILS); Coil (COILS); IPR013126 (PRINTS); IPR029047 (G3DSA:2.60.34.GENE3D); IPR029048 (G3DSA:1.20.1270.GENE3D); G3DSA:3.30.30.30 (GENE3D); G3DSA:3.90.640.10 (GENE3D); IPR012725 (TIGRFAM); G3DSA:3.30.420.40 (GENE3D); IPR013126 (PFAM); PTHR19375:SF147 (PANTHER); PTHR19375 (PANTHER); IPR018181 (PROSITE_PATTERNS); IPR018181 (PROSITE_PATTERNS); IPR018181 (PROSITE_PATTERNS); IPR012725 (HAMAP); IP…
1:263148357:263148659	GRMZM2G079668	263143605	263149463					stromal 70 kda heat shock-related chloroplastic	5	F:oxidoreductase activity; F:ion binding; F:unfolded protein binding; P:protein folding; C:plastid	Coil (COILS); Coil (COILS); IPR013126 (PRINTS); IPR029047 (G3DSA:2.60.34.GENE3D); IPR029048 (G3DSA:1.20.1270.GENE3D); G3DSA:3.30.30.30 (GENE3D); G3DSA:3.90.640.10 (GENE3D); IPR012725 (TIGRFAM); G3DSA:3.30.420.40 (GENE3D); IPR013126 (PFAM); PTHR19375:SF147 (PANTHER); PTHR19375 (PANTHER); IPR018181 (PROSITE_PATTERNS); IPR018181 (PROSITE_PATTERNS); IPR018181 (PROSITE_PATTERNS); IPR012725 (HAMAP); IP…
1:263148615:263148720	GRMZM2G079668	263143605	263149463					stromal 70 kda heat shock-related chloroplastic	5	F:oxidoreductase activity; F:ion binding; F:unfolded protein binding; P:protein folding; C:plastid	Coil (COILS); Coil (COILS); IPR013126 (PRINTS); IPR029047 (G3DSA:2.60.34.GENE3D); IPR029048 (G3DSA:1.20.1270.GENE3D); G3DSA:3.30.30.30 (GENE3D); G3DSA:3.90.640.10 (GENE3D); IPR012725 (TIGRFAM); G3DSA:3.30.420.40 (GENE3D); IPR013126 (PFAM); PTHR19375:SF147 (PANTHER); PTHR19375 (PANTHER); IPR018181 (PROSITE_PATTERNS); IPR018181 (PROSITE_PATTERNS); IPR018181 (PROSITE_PATTERNS); IPR012725 (HAMAP); IP…
1:263148621:263148822	GRMZM2G079668	263143605	263149463					stromal 70 kda heat shock-related chloroplastic	5	F:oxidoreductase activity; F:ion binding; F:unfolded protein binding; P:protein folding; C:plastid	Coil (COILS); Coil (COILS); IPR013126 (PRINTS); IPR029047 (G3DSA:2.60.34.GENE3D); IPR029048 (G3DSA:1.20.1270.GENE3D); G3DSA:3.30.30.30 (GENE3D); G3DSA:3.90.640.10 (GENE3D); IPR012725 (TIGRFAM); G3DSA:3.30.420.40 (GENE3D); IPR013126 (PFAM); PTHR19375:SF147 (PANTHER); PTHR19375 (PANTHER); IPR018181 (PROSITE_PATTERNS); IPR018181 (PROSITE_PATTERNS); IPR018181 (PROSITE_PATTERNS); IPR012725 (HAMAP); IP…
1:263148627:263148732	GRMZM2G079668	263143605	263149463					stromal 70 kda heat shock-related chloroplastic	5	F:oxidoreductase activity; F:ion binding; F:unfolded protein binding; P:protein folding; C:plastid	Coil (COILS); Coil (COILS); IPR013126 (PRINTS); IPR029047 (G3DSA:2.60.34.GENE3D); IPR029048 (G3DSA:1.20.1270.GENE3D); G3DSA:3.30.30.30 (GENE3D); G3DSA:3.90.640.10 (GENE3D); IPR012725 (TIGRFAM); G3DSA:3.30.420.40 (GENE3D); IPR013126 (PFAM); PTHR19375:SF147 (PANTHER); PTHR19375 (PANTHER); IPR018181 (PROSITE_PATTERNS); IPR018181 (PROSITE_PATTERNS); IPR018181 (PROSITE_PATTERNS); IPR012725 (HAMAP); IP…
1:263148819:263148931	GRMZM2G079668	263143605	263149463					stromal 70 kda heat shock-related chloroplastic	5	F:oxidoreductase activity; F:ion binding; F:unfolded protein binding; P:protein folding; C:plastid	Coil (COILS); Coil (COILS); IPR013126 (PRINTS); IPR029047 (G3DSA:2.60.34.GENE3D); IPR029048 (G3DSA:1.20.1270.GENE3D); G3DSA:3.30.30.30 (GENE3D); G3DSA:3.90.640.10 (GENE3D); IPR012725 (TIGRFAM); G3DSA:3.30.420.40 (GENE3D); IPR013126 (PFAM); PTHR19375:SF147 (PANTHER); PTHR19375 (PANTHER); IPR018181 (PROSITE_PATTERNS); IPR018181 (PROSITE_PATTERNS); IPR018181 (PROSITE_PATTERNS); IPR012725 (HAMAP); IP…
1:263148819:263149007	GRMZM2G079668	263143605	263149463					stromal 70 kda heat shock-related chloroplastic	5	F:oxidoreductase activity; F:ion binding; F:unfolded protein binding; P:protein folding; C:plastid	Coil (COILS); Coil (COILS); IPR013126 (PRINTS); IPR029047 (G3DSA:2.60.34.GENE3D); IPR029048 (G3DSA:1.20.1270.GENE3D); G3DSA:3.30.30.30 (GENE3D); G3DSA:3.90.640.10 (GENE3D); IPR012725 (TIGRFAM); G3DSA:3.30.420.40 (GENE3D); IPR013126 (PFAM); PTHR19375:SF147 (PANTHER); PTHR19375 (PANTHER); IPR018181 (PROSITE_PATTERNS); IPR018181 (PROSITE_PATTERNS); IPR018181 (PROSITE_PATTERNS); IPR012725 (HAMAP); IP…
1:263148823:263149007	GRMZM2G079668	263143605	263149463					stromal 70 kda heat shock-related chloroplastic	5	F:oxidoreductase activity; F:ion binding; F:unfolded protein binding; P:protein folding; C:plastid	Coil (COILS); Coil (COILS); IPR013126 (PRINTS); IPR029047 (G3DSA:2.60.34.GENE3D); IPR029048 (G3DSA:1.20.1270.GENE3D); G3DSA:3.30.30.30 (GENE3D); G3DSA:3.90.640.10 (GENE3D); IPR012725 (TIGRFAM); G3DSA:3.30.420.40 (GENE3D); IPR013126 (PFAM); PTHR19375:SF147 (PANTHER); PTHR19375 (PANTHER); IPR018181 (PROSITE_PATTERNS); IPR018181 (PROSITE_PATTERNS); IPR018181 (PROSITE_PATTERNS); IPR012725 (HAMAP); IP…
1:263148991:263149110	GRMZM2G079668	263143605	263149463					stromal 70 kda heat shock-related chloroplastic	5	F:oxidoreductase activity; F:ion binding; F:unfolded protein binding; P:protein folding; C:plastid	Coil (COILS); Coil (COILS); IPR013126 (PRINTS); IPR029047 (G3DSA:2.60.34.GENE3D); IPR029048 (G3DSA:1.20.1270.GENE3D); G3DSA:3.30.30.30 (GENE3D); G3DSA:3.90.640.10 (GENE3D); IPR012725 (TIGRFAM); G3DSA:3.30.420.40 (GENE3D); IPR013126 (PFAM); PTHR19375:SF147 (PANTHER); PTHR19375 (PANTHER); IPR018181 (PROSITE_PATTERNS); IPR018181 (PROSITE_PATTERNS); IPR018181 (PROSITE_PATTERNS); IPR012725 (HAMAP); IP…
1:264520056:264520155	GRMZM2G036505	264518237	264520273					TPA: hypothetical protein ZEAMMB73_471178	1	C:plastid	TRANSMEMBRANE (PHOBIUS); CYTOPLASMIC_DOMAIN (PHOBIUS); NON_CYTOPLASMIC_DOMAIN (PHOBIUS); SignalP-TM (SIGNALP_GRAM_POSITIVE); TMhelix (TMHMM)
1:264798941:264799122	GRMZM2G118003	264798453	264802542					glycosyl hydrolase family 1 expressed	8	P:small molecule metabolic process; P:carbohydrate metabolic process; P:catabolic process; P:lipid metabolic process; C:cytoplasmic, membrane-bounded vesicle; C:protein complex; C:extracellular region; F:hydrolase activity, acting on glycosyl bonds	IPR001360 (PFAM); IPR013781 (G3DSA:3.20.20.GENE3D); PTHR10353:SF28 (PANTHER); IPR001360 (PANTHER); IPR018120 (PROSITE_PATTERNS); NON_CYTOPLASMIC_DOMAIN (PHOBIUS); SIGNAL_PEPTIDE (PHOBIUS); SIGNAL_PEPTIDE_H_REGION (PHOBIUS); SIGNAL_PEPTIDE_C_REGION (PHOBIUS); SIGNAL_PEPTIDE_N_REGION (PHOBIUS); SignalP-noTM (SIGNALP_EUK); SignalP-noTM (SIGNALP_GRAM_NEGATIVE); SignalP-TM (SIGNALP_GRAM_POSITIVE); IPR…
1:264799316:264799747	GRMZM2G118003	264798453	264802542					glycosyl hydrolase family 1 expressed	8	P:small molecule metabolic process; P:carbohydrate metabolic process; P:catabolic process; P:lipid metabolic process; C:cytoplasmic, membrane-bounded vesicle; C:protein complex; C:extracellular region; F:hydrolase activity, acting on glycosyl bonds	IPR001360 (PFAM); IPR013781 (G3DSA:3.20.20.GENE3D); PTHR10353:SF28 (PANTHER); IPR001360 (PANTHER); IPR018120 (PROSITE_PATTERNS); NON_CYTOPLASMIC_DOMAIN (PHOBIUS); SIGNAL_PEPTIDE (PHOBIUS); SIGNAL_PEPTIDE_H_REGION (PHOBIUS); SIGNAL_PEPTIDE_C_REGION (PHOBIUS); SIGNAL_PEPTIDE_N_REGION (PHOBIUS); SignalP-noTM (SIGNALP_EUK); SignalP-noTM (SIGNALP_GRAM_NEGATIVE); SignalP-TM (SIGNALP_GRAM_POSITIVE); IPR…
1:267395213:267395330	GRMZM2G144346	267394424	267396871					zinc finger protein constans-like 16-like	3	F:ion binding; C:organelle; C:intracellular	IPR000315 (SMART); IPR010402 (PFAM); IPR000315 (PFAM); PTHR31874:SF1 (PANTHER); PTHR31874 (PANTHER); SIGNAL_PEPTIDE (PHOBIUS); SIGNAL_PEPTIDE_N_REGION (PHOBIUS); SIGNAL_PEPTIDE_C_REGION (PHOBIUS); NON_CYTOPLASMIC_DOMAIN (PHOBIUS); SIGNAL_PEPTIDE_H_REGION (PHOBIUS); IPR000315 (PROSITE_PROFILES); IPR010402 (PROSITE_PROFILES)
1:267887692:267887746	GRMZM2G023289	267887401	267894179	Purine metabolism	1168	(alpha-D-glucose-1,6-bisphosphate-dependent)	ec:5.4.2.2	cytoplasmic 2	11	P:small molecule metabolic process; P:carbohydrate metabolic process; P:generation of precursor metabolites and energy; P:catabolic process; P:cofactor metabolic process; F:ion binding; C:cytosol; P:biosynthetic process; P:cellular nitrogen compound metabolic process; C:plastid; F:isomerase activity	IPR005841 (PRINTS); IPR005846 (PFAM); IPR016055 (G3DSA:3.40.120.GENE3D); IPR005844 (PFAM); IPR005845 (PFAM); IPR005843 (PFAM); IPR005843 (G3DSA:3.30.310.GENE3D); PTHR22573 (PANTHER); PTHR22573:SF2 (PANTHER); IPR016066 (PROSITE_PATTERNS); IPR016055 (SUPERFAMILY); IPR005843 (SUPERFAMILY)
1:268258873:268259050	GRMZM5G881950	268251834	268259468					exportin-2	7	C:nuclear envelope; P:nucleocytoplasmic transport; P:protein targeting; P:signal transduction; C:cytosol; F:protein transporter activity; F:enzyme binding	Coil (COILS); IPR001494 (SMART); IPR013713 (PFAM); IPR001494 (PFAM); IPR005043 (PFAM); IPR011989 (G3DSA:1.25.10.GENE3D); PTHR10997 (PANTHER); PTHR10997:SF8 (PANTHER); IPR001494 (PROSITE_PROFILES); IPR016024 (SUPERFAMILY)
1:269036777:269037161	GRMZM2G047055	269035042	269037767					actin-1	3	C:cytoskeleton; C:cytoplasm; F:ion binding	IPR004000 (PRINTS); IPR004000 (SMART); IPR004000 (PFAM); G3DSA:3.30.420.40 (GENE3D); G3DSA:3.90.640.10 (GENE3D); PTHR11937:SF188 (PANTHER); IPR004000 (PANTHER); IPR004001 (PROSITE_PATTERNS); IPR020902 (PROSITE_PATTERNS); IPR004001 (PROSITE_PATTERNS); SSF53067 (SUPERFAMILY)
1:271106708:271111616	GRMZM2G153292	271106011	271114338	Purine metabolism	1168	phosphatase	ec:3.6.1.15	tubulin alpha-1 chain	7	C:cytoskeleton; C:cytoplasm; P:protein complex assembly; F:GTPase activity; F:structural molecule activity; F:ion binding; C:protein complex	Coil (COILS); IPR000217 (PRINTS); IPR002452 (PRINTS); IPR018316 (SMART); IPR003008 (SMART); IPR018316 (G3DSA:3.30.1330.GENE3D); IPR023123 (G3DSA:1.10.287.GENE3D); IPR003008 (G3DSA:3.40.50.GENE3D); IPR018316 (PFAM); IPR003008 (PFAM); IPR000217 (PANTHER); PTHR11588:SF48 (PANTHER); IPR017975 (PROSITE_PATTERNS); IPR003008 (SUPERFAMILY); IPR008280 (SUPERFAMILY)
1:271108661:271111641	GRMZM2G153292	271106011	271114338	Purine metabolism	1168	phosphatase	ec:3.6.1.15	tubulin alpha-1 chain	7	C:cytoskeleton; C:cytoplasm; P:protein complex assembly; F:GTPase activity; F:structural molecule activity; F:ion binding; C:protein complex	Coil (COILS); IPR000217 (PRINTS); IPR002452 (PRINTS); IPR018316 (SMART); IPR003008 (SMART); IPR018316 (G3DSA:3.30.1330.GENE3D); IPR023123 (G3DSA:1.10.287.GENE3D); IPR003008 (G3DSA:3.40.50.GENE3D); IPR018316 (PFAM); IPR003008 (PFAM); IPR000217 (PANTHER); PTHR11588:SF48 (PANTHER); IPR017975 (PROSITE_PATTERNS); IPR003008 (SUPERFAMILY); IPR008280 (SUPERFAMILY)
1:271108799:271112643	GRMZM2G153292	271106011	271114338	Purine metabolism	1168	phosphatase	ec:3.6.1.15	tubulin alpha-1 chain	7	C:cytoskeleton; C:cytoplasm; P:protein complex assembly; F:GTPase activity; F:structural molecule activity; F:ion binding; C:protein complex	Coil (COILS); IPR000217 (PRINTS); IPR002452 (PRINTS); IPR018316 (SMART); IPR003008 (SMART); IPR018316 (G3DSA:3.30.1330.GENE3D); IPR023123 (G3DSA:1.10.287.GENE3D); IPR003008 (G3DSA:3.40.50.GENE3D); IPR018316 (PFAM); IPR003008 (PFAM); IPR000217 (PANTHER); PTHR11588:SF48 (PANTHER); IPR017975 (PROSITE_PATTERNS); IPR003008 (SUPERFAMILY); IPR008280 (SUPERFAMILY)
1:271109452:271113204	GRMZM2G153292	271106011	271114338	Purine metabolism	1168	phosphatase	ec:3.6.1.15	tubulin alpha-1 chain	7	C:cytoskeleton; C:cytoplasm; P:protein complex assembly; F:GTPase activity; F:structural molecule activity; F:ion binding; C:protein complex	Coil (COILS); IPR000217 (PRINTS); IPR002452 (PRINTS); IPR018316 (SMART); IPR003008 (SMART); IPR018316 (G3DSA:3.30.1330.GENE3D); IPR023123 (G3DSA:1.10.287.GENE3D); IPR003008 (G3DSA:3.40.50.GENE3D); IPR018316 (PFAM); IPR003008 (PFAM); IPR000217 (PANTHER); PTHR11588:SF48 (PANTHER); IPR017975 (PROSITE_PATTERNS); IPR003008 (SUPERFAMILY); IPR008280 (SUPERFAMILY)
1:271109481:271110066	GRMZM2G153292	271106011	271114338	Purine metabolism	1168	phosphatase	ec:3.6.1.15	tubulin alpha-1 chain	7	C:cytoskeleton; C:cytoplasm; P:protein complex assembly; F:GTPase activity; F:structural molecule activity; F:ion binding; C:protein complex	Coil (COILS); IPR000217 (PRINTS); IPR002452 (PRINTS); IPR018316 (SMART); IPR003008 (SMART); IPR018316 (G3DSA:3.30.1330.GENE3D); IPR023123 (G3DSA:1.10.287.GENE3D); IPR003008 (G3DSA:3.40.50.GENE3D); IPR018316 (PFAM); IPR003008 (PFAM); IPR000217 (PANTHER); PTHR11588:SF48 (PANTHER); IPR017975 (PROSITE_PATTERNS); IPR003008 (SUPERFAMILY); IPR008280 (SUPERFAMILY)
1:271109481:271113338	GRMZM2G153292	271106011	271114338	Purine metabolism	1168	phosphatase	ec:3.6.1.15	tubulin alpha-1 chain	7	C:cytoskeleton; C:cytoplasm; P:protein complex assembly; F:GTPase activity; F:structural molecule activity; F:ion binding; C:protein complex	Coil (COILS); IPR000217 (PRINTS); IPR002452 (PRINTS); IPR018316 (SMART); IPR003008 (SMART); IPR018316 (G3DSA:3.30.1330.GENE3D); IPR023123 (G3DSA:1.10.287.GENE3D); IPR003008 (G3DSA:3.40.50.GENE3D); IPR018316 (PFAM); IPR003008 (PFAM); IPR000217 (PANTHER); PTHR11588:SF48 (PANTHER); IPR017975 (PROSITE_PATTERNS); IPR003008 (SUPERFAMILY); IPR008280 (SUPERFAMILY)
1:271109481:271113923	GRMZM2G153292	271106011	271114338	Purine metabolism	1168	phosphatase	ec:3.6.1.15	tubulin alpha-1 chain	7	C:cytoskeleton; C:cytoplasm; P:protein complex assembly; F:GTPase activity; F:structural molecule activity; F:ion binding; C:protein complex	Coil (COILS); IPR000217 (PRINTS); IPR002452 (PRINTS); IPR018316 (SMART); IPR003008 (SMART); IPR018316 (G3DSA:3.30.1330.GENE3D); IPR023123 (G3DSA:1.10.287.GENE3D); IPR003008 (G3DSA:3.40.50.GENE3D); IPR018316 (PFAM); IPR003008 (PFAM); IPR000217 (PANTHER); PTHR11588:SF48 (PANTHER); IPR017975 (PROSITE_PATTERNS); IPR003008 (SUPERFAMILY); IPR008280 (SUPERFAMILY)
1:271110055:271113912	GRMZM2G153292	271106011	271114338	Purine metabolism	1168	phosphatase	ec:3.6.1.15	tubulin alpha-1 chain	7	C:cytoskeleton; C:cytoplasm; P:protein complex assembly; F:GTPase activity; F:structural molecule activity; F:ion binding; C:protein complex	Coil (COILS); IPR000217 (PRINTS); IPR002452 (PRINTS); IPR018316 (SMART); IPR003008 (SMART); IPR018316 (G3DSA:3.30.1330.GENE3D); IPR023123 (G3DSA:1.10.287.GENE3D); IPR003008 (G3DSA:3.40.50.GENE3D); IPR018316 (PFAM); IPR003008 (PFAM); IPR000217 (PANTHER); PTHR11588:SF48 (PANTHER); IPR017975 (PROSITE_PATTERNS); IPR003008 (SUPERFAMILY); IPR008280 (SUPERFAMILY)
1:271113309:271113432	GRMZM2G153292	271106011	271114338	Purine metabolism	1168	phosphatase	ec:3.6.1.15	tubulin alpha-1 chain	7	C:cytoskeleton; C:cytoplasm; P:protein complex assembly; F:GTPase activity; F:structural molecule activity; F:ion binding; C:protein complex	Coil (COILS); IPR000217 (PRINTS); IPR002452 (PRINTS); IPR018316 (SMART); IPR003008 (SMART); IPR018316 (G3DSA:3.30.1330.GENE3D); IPR023123 (G3DSA:1.10.287.GENE3D); IPR003008 (G3DSA:3.40.50.GENE3D); IPR018316 (PFAM); IPR003008 (PFAM); IPR000217 (PANTHER); PTHR11588:SF48 (PANTHER); IPR017975 (PROSITE_PATTERNS); IPR003008 (SUPERFAMILY); IPR008280 (SUPERFAMILY)
1:271113338:271113923	GRMZM2G153292	271106011	271114338	Purine metabolism	1168	phosphatase	ec:3.6.1.15	tubulin alpha-1 chain	7	C:cytoskeleton; C:cytoplasm; P:protein complex assembly; F:GTPase activity; F:structural molecule activity; F:ion binding; C:protein complex	Coil (COILS); IPR000217 (PRINTS); IPR002452 (PRINTS); IPR018316 (SMART); IPR003008 (SMART); IPR018316 (G3DSA:3.30.1330.GENE3D); IPR023123 (G3DSA:1.10.287.GENE3D); IPR003008 (G3DSA:3.40.50.GENE3D); IPR018316 (PFAM); IPR003008 (PFAM); IPR000217 (PANTHER); PTHR11588:SF48 (PANTHER); IPR017975 (PROSITE_PATTERNS); IPR003008 (SUPERFAMILY); IPR008280 (SUPERFAMILY)
1:271220179:271220959	GRMZM2G149576	271206286	271222783					sulfite exporter family protein	1	C:mitochondrion	IPR002781 (PFAM); PTHR14255:SF5 (PANTHER); PTHR14255 (PANTHER); NON_CYTOPLASMIC_DOMAIN (PHOBIUS); TRANSMEMBRANE (PHOBIUS); TRANSMEMBRANE (PHOBIUS); NON_CYTOPLASMIC_DOMAIN (PHOBIUS); TRANSMEMBRANE (PHOBIUS); CYTOPLASMIC_DOMAIN (PHOBIUS); CYTOPLASMIC_DOMAIN (PHOBIUS); TRANSMEMBRANE (PHOBIUS); NON_CYTOPLASMIC_DOMAIN (PHOBIUS); CYTOPLASMIC_DOMAIN (PHOBIUS); NON_CYTOPLASMIC_DOMAIN (PHOBIUS); NON_CYTOP…
1:272220393:272220604	GRMZM2G049349	272218159	272220893					probable zinc metallopeptidase chloroplastic	2	F:peptidase activity; C:plastid	Coil (COILS); Coil (COILS); PTHR31412:SF2 (PANTHER); PTHR31412 (PANTHER); TRANSMEMBRANE (PHOBIUS); TRANSMEMBRANE (PHOBIUS); TRANSMEMBRANE (PHOBIUS); NON_CYTOPLASMIC_DOMAIN (PHOBIUS); TRANSMEMBRANE (PHOBIUS); SIGNAL_PEPTIDE_H_REGION (PHOBIUS); NON_CYTOPLASMIC_DOMAIN (PHOBIUS); TRANSMEMBRANE (PHOBIUS); TRANSMEMBRANE (PHOBIUS); SIGNAL_PEPTIDE_C_REGION (PHOBIUS); CYTOPLASMIC_DOMAIN (PHOBIUS); CYTOPLA…
1:273447598:273447726	GRMZM2G391936	273447466	273452300					glucose-1-phosphate adenylyltransferase large subunit	9	P:carbohydrate metabolic process; P:membrane organization; F:nucleotidyltransferase activity; P:generation of precursor metabolites and energy; F:ion binding; P:photosynthesis; P:biosynthetic process; P:cellular nitrogen compound metabolic process; C:plastid	G3DSA:2.160.10.10 (GENE3D); IPR029044 (G3DSA:3.90.550.GENE3D); IPR005835 (PFAM); PTHR22572:SF76 (PANTHER); PTHR22572 (PANTHER); IPR005836 (PROSITE_PATTERNS); IPR029044 (SUPERFAMILY); IPR011004 (SUPERFAMILY)
1:273568381:273568501	GRMZM2G164088	273566518	273570063					glycine-rich cell wall structural isoform x4	2	C:cytosol; F:molecular_function	IPR002775 (PFAM); IPR002775 (G3DSA:3.30.110.GENE3D); PTHR13516 (PANTHER); PTHR13516:SF3 (PANTHER); IPR002775 (SUPERFAMILY)
1:273986604:273986741	GRMZM2G442658	273983252	273987146	alpha-Linolenic acid metabolism	55	dehydrogenase	ec:1.1.1.1	alcohol dehydrogenase 1	3	C:cytoplasm; F:oxidoreductase activity; F:ion binding	IPR013149 (PFAM); IPR016040 (G3DSA:3.40.50.GENE3D); IPR011032 (G3DSA:3.90.180.GENE3D); IPR013154 (PFAM); PTHR11695:SF432 (PANTHER); IPR002085 (PANTHER); IPR002328 (PROSITE_PATTERNS); IPR011032 (SUPERFAMILY); SSF51735 (SUPERFAMILY)
1:275470777:275470846	GRMZM2G003489	275469821	275472064						-		SignalP-TM (SIGNALP_GRAM_POSITIVE)
1:276692595:276692757	GRMZM2G177974	276691853	276698575					transcriptional adapter ada2	12	F:DNA binding; F:transferase activity, transferring acyl groups; P:chromosome organization; F:transcription factor activity, protein binding; F:ion binding; P:cellular protein modification process; F:nucleic acid binding transcription factor activity; C:protein complex; C:chromosome; P:biosynthetic process; P:cellular nitrogen compound metabolic process; C:nucleoplasm	Coil (COILS); IPR001005 (SMART); IPR000433 (SMART); IPR016827 (PIRSF); IPR009057 (G3DSA:1.10.10.GENE3D); IPR001005 (PFAM); IPR000433 (PFAM); PTHR12374:SF20 (PANTHER); PTHR12374 (PANTHER); IPR000433 (PROSITE_PATTERNS); IPR000433 (PROSITE_PROFILES); IPR017884 (PROSITE_PROFILES); IPR007526 (PROSITE_PROFILES); SSF57850 (SUPERFAMILY); IPR009057 (SUPERFAMILY)
1:277601772:277601940	GRMZM2G024231	277592810	277602763					tpa: protein kinase superfamily protein	10	F:ATPase activity; C:nucleus; F:transmembrane transporter activity; C:mitochondrion; F:ion binding; P:cellular protein modification process; P:cellular amino acid metabolic process; C:chromosome; F:signal transducer activity; F:kinase activity	IPR002290 (SMART); IPR000719 (PFAM); G3DSA:3.30.200.20 (GENE3D); G3DSA:1.10.510.10 (GENE3D); PTHR24361 (PANTHER); PTHR24361:SF268 (PANTHER); IPR017441 (PROSITE_PATTERNS); IPR000719 (PROSITE_PROFILES); IPR011009 (SUPERFAMILY)
1:278131198:278131321	GRMZM2G328500	278126093	278132841	Amino sugar and nucleotide sugar metabolism	176	6-dehydrogenase	ec:1.1.1.22	udp-glucose 6-dehydrogenase 5	8	P:small molecule metabolic process; C:nucleus; P:carbohydrate metabolic process; F:oxidoreductase activity; C:cytosol; C:cytoplasmic, membrane-bounded vesicle; P:biosynthetic process; P:cellular nitrogen compound metabolic process	IPR017476 (PIRSF); IPR028356 (PIRSF); IPR014027 (SMART); IPR017476 (TIGRFAM); IPR014026 (PFAM); IPR016040 (G3DSA:3.40.50.GENE3D); G3DSA:1.20.5.100 (GENE3D); IPR014027 (PFAM); IPR001732 (PFAM); IPR017476 (PANTHER); IPR028356 (PTHR11374:PANTHER); IPR014027 (SUPERFAMILY); IPR008927 (SUPERFAMILY); SSF51735 (SUPERFAMILY)
1:2801411:2801486	GRMZM2G041881	2801080	2803977					transcription factor btf3	2	P:cellular nitrogen compound metabolic process; P:biosynthetic process	IPR002715 (PFAM); PTHR10351 (PANTHER); IPR002715 (PROSITE_PROFILES)
1:281820393:281820796	GRMZM2G135447	281820159	281827144					homeobox protein rough sheath 1	6	C:nucleus; F:DNA binding; F:nucleic acid binding transcription factor activity; C:protein complex; P:cellular nitrogen compound metabolic process; P:biosynthetic process	IPR001356 (SMART); IPR005539 (PFAM); IPR005541 (PFAM); IPR009057 (G3DSA:1.10.10.GENE3D); IPR005540 (PFAM); IPR008422 (PFAM); PTHR11850 (PANTHER); PTHR11850:SF64 (PANTHER); IPR017970 (PROSITE_PATTERNS); IPR001356 (PROSITE_PROFILES); IPR005539 (PROSITE_PROFILES); IPR009057 (SUPERFAMILY)
1:283324346:283324488	GRMZM2G463730	283318343	283325234					tpa: far1-domain family sequence	7	F:DNA binding; C:nucleus; F:nucleic acid binding transcription factor activity; F:ion binding; P:cellular nitrogen compound metabolic process; P:biosynthetic process; C:protein complex	Coil (COILS); Coil (COILS); Coil (COILS); IPR017956 (SMART); IPR006564 (SMART); IPR007527 (PFAM); IPR018289 (PFAM); IPR004330 (PFAM); PTHR31669:SF3 (PANTHER); PTHR31669 (PANTHER); IPR007527 (PROSITE_PROFILES); IPR001289 (PROSITE_PROFILES)
1:285527762:285527874	GRMZM5G888196	285527654	285529090					zinc finger protein gis-like	1	F:ion binding	IPR015880 (SMART); IPR007087 (PROSITE_PATTERNS); IPR007087 (PROSITE_PROFILES); SSF57667 (SUPERFAMILY)
1:285922838:285922967	GRMZM2G134917	285920953	285924151					dnaj protein homolog	4	F:ion binding; F:unfolded protein binding; P:protein folding; P:response to stress	IPR001623 (PRINTS); IPR001623 (SMART); G3DSA:2.60.260.20 (GENE3D); IPR001305 (PFAM); IPR001623 (PFAM); IPR002939 (PFAM); IPR001623 (G3DSA:1.10.287.GENE3D); IPR001305 (G3DSA:2.10.230.GENE3D); PTHR24076 (PANTHER); PTHR24076:SF1 (PANTHER); IPR018253 (PROSITE_PATTERNS); IPR001623 (PROSITE_PROFILES); IPR012724 (HAMAP); IPR001305 (PROSITE_PROFILES); IPR001623 (SUPERFAMILY); IPR008971 (SUPERFAMILY); IPR…
1:285922838:285922975	GRMZM2G134917	285920953	285924151					dnaj protein homolog	4	F:ion binding; F:unfolded protein binding; P:protein folding; P:response to stress	IPR001623 (PRINTS); IPR001623 (SMART); G3DSA:2.60.260.20 (GENE3D); IPR001305 (PFAM); IPR001623 (PFAM); IPR002939 (PFAM); IPR001623 (G3DSA:1.10.287.GENE3D); IPR001305 (G3DSA:2.10.230.GENE3D); PTHR24076 (PANTHER); PTHR24076:SF1 (PANTHER); IPR018253 (PROSITE_PATTERNS); IPR001623 (PROSITE_PROFILES); IPR012724 (HAMAP); IPR001305 (PROSITE_PROFILES); IPR001623 (SUPERFAMILY); IPR008971 (SUPERFAMILY); IPR…
1:285922918:285923004	GRMZM2G134917	285920953	285924151					dnaj protein homolog	4	F:ion binding; F:unfolded protein binding; P:protein folding; P:response to stress	IPR001623 (PRINTS); IPR001623 (SMART); G3DSA:2.60.260.20 (GENE3D); IPR001305 (PFAM); IPR001623 (PFAM); IPR002939 (PFAM); IPR001623 (G3DSA:1.10.287.GENE3D); IPR001305 (G3DSA:2.10.230.GENE3D); PTHR24076 (PANTHER); PTHR24076:SF1 (PANTHER); IPR018253 (PROSITE_PATTERNS); IPR001623 (PROSITE_PROFILES); IPR012724 (HAMAP); IPR001305 (PROSITE_PROFILES); IPR001623 (SUPERFAMILY); IPR008971 (SUPERFAMILY); IPR…
1:285922928:285923002	GRMZM2G134917	285920953	285924151					dnaj protein homolog	4	F:ion binding; F:unfolded protein binding; P:protein folding; P:response to stress	IPR001623 (PRINTS); IPR001623 (SMART); G3DSA:2.60.260.20 (GENE3D); IPR001305 (PFAM); IPR001623 (PFAM); IPR002939 (PFAM); IPR001623 (G3DSA:1.10.287.GENE3D); IPR001305 (G3DSA:2.10.230.GENE3D); PTHR24076 (PANTHER); PTHR24076:SF1 (PANTHER); IPR018253 (PROSITE_PATTERNS); IPR001623 (PROSITE_PROFILES); IPR012724 (HAMAP); IPR001305 (PROSITE_PROFILES); IPR001623 (SUPERFAMILY); IPR008971 (SUPERFAMILY); IPR…
1:285972046:285972241	GRMZM2G329300	285963476	285972528					nuclear pore complex protein nup1-like	1	C:cytoplasmic, membrane-bounded vesicle	Coil (COILS)
1:287489811:287492514	GRMZM2G073511	287488358	287492990					tetratricopeptide repeat protein 1	2	C:plastid; F:molecular_function	IPR019734 (SMART); IPR011990 (G3DSA:1.25.40.GENE3D); IPR013105 (PFAM); PF13414 (PFAM); PTHR22904:SF71 (PANTHER); PTHR22904 (PANTHER); IPR019734 (PROSITE_PROFILES); IPR013026 (PROSITE_PROFILES); SSF48452 (SUPERFAMILY)
1:287720788:287720954	GRMZM2G133023	287719533	287722437	Alanine, aspartate and glutamate metabolism	67	synthase (glutamine-hydrolysing)	ec:6.3.5.4	stem-specific protein tsjt1-like	5	P:cellular amino acid metabolic process; C:cytosol; P:cellular nitrogen compound metabolic process; P:biosynthetic process; F:ligase activity	IPR029055 (G3DSA:3.60.20.GENE3D); IPR024286 (PFAM); PTHR11772 (PANTHER); PTHR11772:SF8 (PANTHER); IPR029055 (SUPERFAMILY)
1:287720788:287721029	GRMZM2G133023	287719533	287722437	Alanine, aspartate and glutamate metabolism	67	synthase (glutamine-hydrolysing)	ec:6.3.5.4	stem-specific protein tsjt1-like	5	P:cellular amino acid metabolic process; C:cytosol; P:cellular nitrogen compound metabolic process; P:biosynthetic process; F:ligase activity	IPR029055 (G3DSA:3.60.20.GENE3D); IPR024286 (PFAM); PTHR11772 (PANTHER); PTHR11772:SF8 (PANTHER); IPR029055 (SUPERFAMILY)
1:287981508:287981678	GRMZM2G080034	287981489	287983690					uncharacterized plant-specific domain tigr01615 family expressed	-		IPR006502 (PFAM); PTHR31579 (PANTHER)
1:287981552:287981688	GRMZM2G080034	287981489	287983690					uncharacterized plant-specific domain tigr01615 family expressed	-		IPR006502 (PFAM); PTHR31579 (PANTHER)
1:288733756:288733828	GRMZM2G164020	288732967	288734700					histone h1	6	F:DNA binding; C:nucleus; P:chromosome organization; P:protein complex assembly; C:chromosome; C:protein complex	IPR005819 (PRINTS); IPR005818 (SMART); IPR017956 (SMART); IPR011991 (G3DSA:1.10.10.GENE3D); IPR005818 (PFAM); PTHR11467 (PANTHER); IPR005818 (PROSITE_PROFILES); SSF46785 (SUPERFAMILY)
1:288734350:288734461	GRMZM2G164020	288732967	288734700					histone h1	6	F:DNA binding; C:nucleus; P:chromosome organization; P:protein complex assembly; C:chromosome; C:protein complex	IPR005819 (PRINTS); IPR005818 (SMART); IPR017956 (SMART); IPR011991 (G3DSA:1.10.10.GENE3D); IPR005818 (PFAM); PTHR11467 (PANTHER); IPR005818 (PROSITE_PROFILES); SSF46785 (SUPERFAMILY)
1:290806196:290806298	GRMZM2G004511	290805464	290807015					remorin-like protein	-		Coil (COILS); IPR005516 (PFAM); PTHR31471:SF4 (PANTHER); PTHR31471 (PANTHER)
1:290806196:290806313	GRMZM2G004511	290805464	290807015					remorin-like protein	-		Coil (COILS); IPR005516 (PFAM); PTHR31471:SF4 (PANTHER); PTHR31471 (PANTHER)
1:290806226:290806298	GRMZM2G004511	290805464	290807015					remorin-like protein	-		Coil (COILS); IPR005516 (PFAM); PTHR31471:SF4 (PANTHER); PTHR31471 (PANTHER)
1:292530083:292530214	GRMZM5G826911	292529107	292534072					protein trichome birefringence-like 33	5	F:transferase activity, transferring acyl groups; C:mitochondrion; C:Golgi apparatus; P:cell wall organization or biogenesis; P:biosynthetic process	IPR025846 (PFAM); IPR026057 (PFAM); PTHR32285 (PANTHER); PTHR32285:SF21 (PANTHER); TRANSMEMBRANE (PHOBIUS); CYTOPLASMIC_DOMAIN (PHOBIUS); NON_CYTOPLASMIC_DOMAIN (PHOBIUS); TMhelix (TMHMM)
1:293138258:293138374	GRMZM2G061900	293135180	293138761	Purine metabolism	1168	phosphatase	ec:3.6.1.15	ras-related protein rabe1c	6	P:nucleocytoplasmic transport; P:vesicle-mediated transport; P:signal transduction; F:GTPase activity; F:ion binding; C:intracellular	IPR001806 (PRINTS); IPR003579 (SMART); IPR001806 (PFAM); IPR005225 (TIGRFAM); IPR027417 (G3DSA:3.40.50.GENE3D); PTHR24073 (PANTHER); PTHR24073:SF380 (PANTHER); PS51419 (PROSITE_PROFILES); IPR027417 (SUPERFAMILY)
1:293165743:293165870	GRMZM2G060702	293162401	293166106					TPA: hypothetical protein ZEAMMB73_310559	4	C:cytoskeleton; P:cytoskeleton organization; C:cytoplasm; F:cytoskeletal protein binding	no IPS match
1:293455893:293456017	GRMZM2G093776	293454216	293458523	Aminobenzoate degradation	333	nitrophenyl phosphatase	ec:3.1.3.41	protein phosphatase 2c 35-like	7	F:phosphatase activity; F:ion binding; P:cellular protein modification process; P:anatomical structure development; C:protein complex; C:plasma membrane; P:response to stress	IPR001932 (SMART); IPR001932 (G3DSA:3.60.40.GENE3D); IPR001932 (PFAM); IPR015655 (PANTHER); PTHR13832:SF228 (PANTHER); SIGNAL_PEPTIDE_H_REGION (PHOBIUS); SIGNAL_PEPTIDE_N_REGION (PHOBIUS); NON_CYTOPLASMIC_DOMAIN (PHOBIUS); SIGNAL_PEPTIDE_C_REGION (PHOBIUS); SIGNAL_PEPTIDE (PHOBIUS); IPR001932 (SUPERFAMILY)
1:293645169:293645494	GRMZM2G068244	293644603	293647117					nad-dependent epimerase dehydratase	-		IPR016040 (G3DSA:3.40.50.GENE3D); PF13460 (PFAM); PTHR14194 (PANTHER); PTHR14194:SF43 (PANTHER); SSF51735 (SUPERFAMILY)
1:293645501:293646050	GRMZM2G068244	293644603	293647117					nad-dependent epimerase dehydratase	-		IPR016040 (G3DSA:3.40.50.GENE3D); PF13460 (PFAM); PTHR14194 (PANTHER); PTHR14194:SF43 (PANTHER); SSF51735 (SUPERFAMILY)
1:293793389:293793493	GRMZM2G459811	293793113	293798624					heat shock protein	1	C:plastid	IPR001623 (PRINTS); IPR001623 (SMART); IPR001623 (G3DSA:1.10.287.GENE3D); IPR001623 (PFAM); PTHR24076 (PANTHER); IPR001623 (PROSITE_PROFILES); SignalP-TM (SIGNALP_GRAM_POSITIVE); IPR001623 (SUPERFAMILY)
1:294813163:294813220	GRMZM2G081114	294812823	294813629					TPA: hypothetical protein ZEAMMB73_767959	1	C:plastid	IPR021584 (PFAM); SIGNAL_PEPTIDE_C_REGION (PHOBIUS); SIGNAL_PEPTIDE_H_REGION (PHOBIUS); NON_CYTOPLASMIC_DOMAIN (PHOBIUS); SIGNAL_PEPTIDE (PHOBIUS); SIGNAL_PEPTIDE_N_REGION (PHOBIUS); SSF144256 (SUPERFAMILY); TMhelix (TMHMM)
1:294885102:294885261	GRMZM2G123876	294883626	294887216					zinc finger ccch domain-containing protein 42	7	C:nucleus; F:DNA binding; P:nucleocytoplasmic transport; F:RNA binding; F:ion binding; C:protein complex; P:mRNA processing	Coil (COILS); IPR000504 (SMART); IPR000571 (SMART); IPR000571 (G3DSA:4.10.1000.GENE3D); IPR000571 (PFAM); IPR012677 (G3DSA:3.30.70.GENE3D); IPR000504 (PFAM); PTHR23139 (PANTHER); IPR000571 (PROSITE_PROFILES); IPR000504 (PROSITE_PROFILES); SSF90229 (SUPERFAMILY); SSF54928 (SUPERFAMILY)
1:295018301:295018443	GRMZM2G139041	295017206	295020147					non-specific phospholipase c1	2	P:biological_process; F:molecular_function	IPR007312 (PFAM); PTHR31956 (PANTHER); PTHR31956:SF5 (PANTHER); SIGNAL_PEPTIDE_H_REGION (PHOBIUS); NON_CYTOPLASMIC_DOMAIN (PHOBIUS); SIGNAL_PEPTIDE (PHOBIUS); SIGNAL_PEPTIDE_N_REGION (PHOBIUS); SIGNAL_PEPTIDE_C_REGION (PHOBIUS); SignalP-noTM (SIGNALP_EUK); IPR017850 (SUPERFAMILY); TMhelix (TMHMM)
1:296017517:296017590	GRMZM2G053458	296017136	296022027					ferredoxin- chloroplastic	3	P:generation of precursor metabolites and energy; F:ion binding; C:plastid	IPR010241 (TIGRFAM); IPR012675 (G3DSA:3.10.20.GENE3D); IPR001041 (PFAM); PTHR19370:SF67 (PANTHER); PTHR19370 (PANTHER); IPR006058 (PROSITE_PATTERNS); SIGNAL_PEPTIDE (PHOBIUS); SIGNAL_PEPTIDE_N_REGION (PHOBIUS); SIGNAL_PEPTIDE_C_REGION (PHOBIUS); NON_CYTOPLASMIC_DOMAIN (PHOBIUS); SIGNAL_PEPTIDE_H_REGION (PHOBIUS); IPR001041 (PROSITE_PROFILES); SignalP-TM (SIGNALP_GRAM_POSITIVE); IPR001041 (SUPERFA…
1:296259170:296259221	GRMZM2G113137	296254082	296259864	Starch and sucrose metabolism	458	synthase (UDP-forming)	ec:2.4.1.12	probable cellulose synthase a catalytic subunit 5	7	P:carbohydrate metabolic process; F:transferase activity, transferring glycosyl groups; F:ion binding; P:cell wall organization or biogenesis; P:cellular nitrogen compound metabolic process; P:biosynthetic process; C:plasma membrane	Coil (COILS); IPR001841 (SMART); IPR013083 (G3DSA:3.30.40.GENE3D); IPR027934 (PFAM); IPR005150 (PFAM); PTHR13301 (PANTHER); PTHR13301:SF30 (PANTHER); TRANSMEMBRANE (PHOBIUS); TRANSMEMBRANE (PHOBIUS); CYTOPLASMIC_DOMAIN (PHOBIUS); NON_CYTOPLASMIC_DOMAIN (PHOBIUS); CYTOPLASMIC_DOMAIN (PHOBIUS); TRANSMEMBRANE (PHOBIUS); TRANSMEMBRANE (PHOBIUS); TRANSMEMBRANE (PHOBIUS); NON_CYTOPLASMIC_DOMAIN (PHOBIU…
1:296769858:296769969	GRMZM2G170137	296769449	296775077					e3 ubiquitin-protein ligase rnf170-like	5	F:DNA binding; C:mitochondrion; F:ion binding; P:cellular nitrogen compound metabolic process; P:biosynthetic process	IPR001841 (SMART); PF13920 (PFAM); IPR013083 (G3DSA:3.30.40.GENE3D); IPR010652 (PFAM); PTHR22894:SF3 (PANTHER); PTHR22894 (PANTHER); IPR017907 (PROSITE_PATTERNS); CYTOPLASMIC_DOMAIN (PHOBIUS); TRANSMEMBRANE (PHOBIUS); CYTOPLASMIC_DOMAIN (PHOBIUS); TRANSMEMBRANE (PHOBIUS); NON_CYTOPLASMIC_DOMAIN (PHOBIUS); IPR001841 (PROSITE_PROFILES); SSF57850 (SUPERFAMILY); TMhelix (TMHMM); TMhelix (TMHMM)
1:296995987:296996095	AC217358.3_FG011	296991644	296996802					protein transporter	2	F:protein transporter activity; C:plasma membrane	IPR004728 (PFAM); PTHR12443:SF9 (PANTHER); IPR004728 (PANTHER); CYTOPLASMIC_DOMAIN (PHOBIUS); CYTOPLASMIC_DOMAIN (PHOBIUS); NON_CYTOPLASMIC_DOMAIN (PHOBIUS); TRANSMEMBRANE (PHOBIUS); TRANSMEMBRANE (PHOBIUS); TRANSMEMBRANE (PHOBIUS); NON_CYTOPLASMIC_DOMAIN (PHOBIUS); TMhelix (TMHMM); TMhelix (TMHMM); TMhelix (TMHMM)
1:297172674:297173589	GRMZM2G304638	297169418	297180338					peptide chain release factor 1	7	C:mitochondrion; F:translation factor activity, RNA binding; C:protein complex; C:ribosome; P:protein folding; C:plastid; P:mitochondrion organization	IPR000409 (SMART); IPR000409 (PFAM); IPR000352 (PFAM); IPR014720 (G3DSA:3.30.160.GENE3D); IPR000409 (G3DSA:1.10.1540.GENE3D); PTHR13743:SF54 (PANTHER); PTHR13743 (PANTHER); SIGNAL_PEPTIDE_C_REGION (PHOBIUS); SIGNAL_PEPTIDE_H_REGION (PHOBIUS); SIGNAL_PEPTIDE_N_REGION (PHOBIUS); NON_CYTOPLASMIC_DOMAIN (PHOBIUS); SIGNAL_PEPTIDE (PHOBIUS); IPR000409 (PROSITE_PROFILES); SignalP-noTM (SIGNALP_EUK); Sig…
1:298317908:298318086	GRMZM2G024389	298317132	298319212					integral membrane protein	1	C:mitochondrion	IPR019275 (PFAM); CYTOPLASMIC_DOMAIN (PHOBIUS); TRANSMEMBRANE (PHOBIUS); TRANSMEMBRANE (PHOBIUS); TRANSMEMBRANE (PHOBIUS); NON_CYTOPLASMIC_DOMAIN (PHOBIUS); NON_CYTOPLASMIC_DOMAIN (PHOBIUS); TRANSMEMBRANE (PHOBIUS); TRANSMEMBRANE (PHOBIUS); CYTOPLASMIC_DOMAIN (PHOBIUS); TRANSMEMBRANE (PHOBIUS); CYTOPLASMIC_DOMAIN (PHOBIUS); NON_CYTOPLASMIC_DOMAIN (PHOBIUS); CYTOPLASMIC_DOMAIN (PHOBIUS); TMhelix (…
1:299096029:299096133	GRMZM2G110851	299095174	299097177					pentatricopeptide repeat-containing protein at4g20090	1	C:mitochondrion	IPR002885 (PFAM); IPR002885 (TIGRFAM); IPR002885 (PFAM); PTHR24015:SF325 (PANTHER); PTHR24015 (PANTHER); IPR002885 (PROSITE_PROFILES); SignalP-TM (SIGNALP_GRAM_POSITIVE)
1:299989329:299989506	GRMZM2G434173	299988513	299993142					ru large subunit-binding protein subunit alpha	3	F:ion binding; P:protein folding; C:plastid	Coil (COILS); IPR001844 (PRINTS); IPR027409 (G3DSA:3.50.7.GENE3D); IPR002423 (PFAM); IPR027413 (G3DSA:1.10.560.GENE3D); IPR001844 (TIGRFAM); PTHR11353:SF11 (PANTHER); IPR002423 (PANTHER); IPR018370 (PROSITE_PATTERNS); IPR001844 (HAMAP); SSF54849 (SUPERFAMILY); IPR027409 (SUPERFAMILY); IPR002423 (SUPERFAMILY)
1:299989336:299989485	GRMZM2G434173	299988513	299993142					ru large subunit-binding protein subunit alpha	3	F:ion binding; P:protein folding; C:plastid	Coil (COILS); IPR001844 (PRINTS); IPR027409 (G3DSA:3.50.7.GENE3D); IPR002423 (PFAM); IPR027413 (G3DSA:1.10.560.GENE3D); IPR001844 (TIGRFAM); PTHR11353:SF11 (PANTHER); IPR002423 (PANTHER); IPR018370 (PROSITE_PATTERNS); IPR001844 (HAMAP); SSF54849 (SUPERFAMILY); IPR027409 (SUPERFAMILY); IPR002423 (SUPERFAMILY)
1:299989501:299989693	GRMZM2G434173	299988513	299993142					ru large subunit-binding protein subunit alpha	3	F:ion binding; P:protein folding; C:plastid	Coil (COILS); IPR001844 (PRINTS); IPR027409 (G3DSA:3.50.7.GENE3D); IPR002423 (PFAM); IPR027413 (G3DSA:1.10.560.GENE3D); IPR001844 (TIGRFAM); PTHR11353:SF11 (PANTHER); IPR002423 (PANTHER); IPR018370 (PROSITE_PATTERNS); IPR001844 (HAMAP); SSF54849 (SUPERFAMILY); IPR027409 (SUPERFAMILY); IPR002423 (SUPERFAMILY)
1:299990443:299990624	GRMZM2G434173	299988513	299993142					ru large subunit-binding protein subunit alpha	3	F:ion binding; P:protein folding; C:plastid	Coil (COILS); IPR001844 (PRINTS); IPR027409 (G3DSA:3.50.7.GENE3D); IPR002423 (PFAM); IPR027413 (G3DSA:1.10.560.GENE3D); IPR001844 (TIGRFAM); PTHR11353:SF11 (PANTHER); IPR002423 (PANTHER); IPR018370 (PROSITE_PATTERNS); IPR001844 (HAMAP); SSF54849 (SUPERFAMILY); IPR027409 (SUPERFAMILY); IPR002423 (SUPERFAMILY)
1:299990768:299991050	GRMZM2G434173	299988513	299993142					ru large subunit-binding protein subunit alpha	3	F:ion binding; P:protein folding; C:plastid	Coil (COILS); IPR001844 (PRINTS); IPR027409 (G3DSA:3.50.7.GENE3D); IPR002423 (PFAM); IPR027413 (G3DSA:1.10.560.GENE3D); IPR001844 (TIGRFAM); PTHR11353:SF11 (PANTHER); IPR002423 (PANTHER); IPR018370 (PROSITE_PATTERNS); IPR001844 (HAMAP); SSF54849 (SUPERFAMILY); IPR027409 (SUPERFAMILY); IPR002423 (SUPERFAMILY)
1:32525707:32530464	GRMZM5G868062	32525170	32532554					nhp2-like protein 1	3	F:RNA binding; P:ribosome biogenesis; C:nucleolus	IPR018492 (PRINTS); IPR002415 (PRINTS); IPR029064 (G3DSA:3.30.1330.GENE3D); IPR004038 (PFAM); PTHR23105 (PANTHER); IPR004037 (PROSITE_PATTERNS); IPR029064 (SUPERFAMILY)
1:32527062:32531866	GRMZM5G868062	32525170	32532554					nhp2-like protein 1	3	F:RNA binding; P:ribosome biogenesis; C:nucleolus	IPR018492 (PRINTS); IPR002415 (PRINTS); IPR029064 (G3DSA:3.30.1330.GENE3D); IPR004038 (PFAM); PTHR23105 (PANTHER); IPR004037 (PROSITE_PATTERNS); IPR029064 (SUPERFAMILY)
1:33415772:33415949	GRMZM2G149624	33414927	33416120					proline-rich protein	1	C:cytoplasmic, membrane-bounded vesicle	IPR006041 (PFAM); NON_CYTOPLASMIC_DOMAIN (PHOBIUS); SIGNAL_PEPTIDE_H_REGION (PHOBIUS); SIGNAL_PEPTIDE_N_REGION (PHOBIUS); SIGNAL_PEPTIDE (PHOBIUS); SIGNAL_PEPTIDE_C_REGION (PHOBIUS); SignalP-noTM (SIGNALP_EUK); TMhelix (TMHMM)
1:33459346:33459460	GRMZM2G149647	33459256	33460463					heat-shock protein	2	C:plastid; P:response to stress	IPR008978 (G3DSA:2.60.40.GENE3D); IPR002068 (PFAM); PTHR11527:SF95 (PANTHER); PTHR11527 (PANTHER); IPR002068 (PROSITE_PROFILES); IPR008978 (SUPERFAMILY)
1:33459372:33459551	GRMZM2G149647	33459256	33460463					heat-shock protein	2	C:plastid; P:response to stress	IPR008978 (G3DSA:2.60.40.GENE3D); IPR002068 (PFAM); PTHR11527:SF95 (PANTHER); PTHR11527 (PANTHER); IPR002068 (PROSITE_PROFILES); IPR008978 (SUPERFAMILY)
1:33459989:33460040	GRMZM2G149647	33459256	33460463					heat-shock protein	2	C:plastid; P:response to stress	IPR008978 (G3DSA:2.60.40.GENE3D); IPR002068 (PFAM); PTHR11527:SF95 (PANTHER); PTHR11527 (PANTHER); IPR002068 (PROSITE_PROFILES); IPR008978 (SUPERFAMILY)
1:33459992:33460046	GRMZM2G149647	33459256	33460463					heat-shock protein	2	C:plastid; P:response to stress	IPR008978 (G3DSA:2.60.40.GENE3D); IPR002068 (PFAM); PTHR11527:SF95 (PANTHER); PTHR11527 (PANTHER); IPR002068 (PROSITE_PROFILES); IPR008978 (SUPERFAMILY)
1:33460085:33460268	GRMZM2G149647	33459256	33460463					heat-shock protein	2	C:plastid; P:response to stress	IPR008978 (G3DSA:2.60.40.GENE3D); IPR002068 (PFAM); PTHR11527:SF95 (PANTHER); PTHR11527 (PANTHER); IPR002068 (PROSITE_PROFILES); IPR008978 (SUPERFAMILY)
1:33460091:33460256	GRMZM2G149647	33459256	33460463					heat-shock protein	2	C:plastid; P:response to stress	IPR008978 (G3DSA:2.60.40.GENE3D); IPR002068 (PFAM); PTHR11527:SF95 (PANTHER); PTHR11527 (PANTHER); IPR002068 (PROSITE_PROFILES); IPR008978 (SUPERFAMILY)
1:33460202:33460256	GRMZM2G149647	33459256	33460463					heat-shock protein	2	C:plastid; P:response to stress	IPR008978 (G3DSA:2.60.40.GENE3D); IPR002068 (PFAM); PTHR11527:SF95 (PANTHER); PTHR11527 (PANTHER); IPR002068 (PROSITE_PROFILES); IPR008978 (SUPERFAMILY)
1:33460202:33460268	GRMZM2G149647	33459256	33460463					heat-shock protein	2	C:plastid; P:response to stress	IPR008978 (G3DSA:2.60.40.GENE3D); IPR002068 (PFAM); PTHR11527:SF95 (PANTHER); PTHR11527 (PANTHER); IPR002068 (PROSITE_PROFILES); IPR008978 (SUPERFAMILY)
1:33724246:33724372	GRMZM2G165944	33717963	33725898					filament-like plant protein 4	-		Coil (COILS); Coil (COILS); Coil (COILS); Coil (COILS); Coil (COILS); Coil (COILS); Coil (COILS); Coil (COILS); IPR008587 (PFAM); PTHR31580:SF4 (PANTHER); PTHR31580 (PANTHER)
1:35741073:35741468	GRMZM2G001696	35739884	35744291					phosphoenolpyruvate carboxykinase	8	P:small molecule metabolic process; P:carbohydrate metabolic process; P:generation of precursor metabolites and energy; F:lyase activity; F:ion binding; C:cytosol; P:biosynthetic process; F:kinase activity	IPR001272 (PIRSF); IPR008210 (G3DSA:3.40.449.GENE3D); IPR013035 (G3DSA:3.90.228.GENE3D); IPR001272 (PFAM); IPR001272 (TIGRFAM); PTHR30031 (PANTHER); PTHR30031:SF0 (PANTHER); IPR015994 (PROSITE_PATTERNS); IPR001272 (HAMAP); IPR008210 (SUPERFAMILY); SSF53795 (SUPERFAMILY)
1:38128240:38128345	GRMZM2G161337	38124980	38130704	Biosynthesis of antibiotics	612	synthase	ec:4.1.3.27	anthranilate synthase component i family expressed	6	F:lyase activity; P:cellular amino acid metabolic process; C:protein complex; P:cellular nitrogen compound metabolic process; P:biosynthetic process; C:plastid	IPR019999 (PRINTS); IPR006805 (PFAM); IPR005256 (TIGRFAM); IPR015890 (PFAM); IPR005801 (G3DSA:3.60.120.GENE3D); PTHR11236:SF14 (PANTHER); PTHR11236 (PANTHER); SIGNAL_PEPTIDE_H_REGION (PHOBIUS); SIGNAL_PEPTIDE_N_REGION (PHOBIUS); NON_CYTOPLASMIC_DOMAIN (PHOBIUS); SIGNAL_PEPTIDE (PHOBIUS); SIGNAL_PEPTIDE_C_REGION (PHOBIUS); IPR005801 (SUPERFAMILY)
1:38720085:38720303	GRMZM2G046382	38719939	38720992					kda class i heat shock protein	-		IPR008978 (G3DSA:2.60.40.GENE3D); IPR002068 (PFAM); PTHR11527:SF113 (PANTHER); PTHR11527 (PANTHER); IPR002068 (PROSITE_PROFILES); IPR008978 (SUPERFAMILY)
1:38847503:38847591	GRMZM2G306679	38847219	38848169					small heat shock protein	-		IPR002068 (PFAM); IPR008978 (G3DSA:2.60.40.GENE3D); PTHR11527:SF113 (PANTHER); PTHR11527 (PANTHER); IPR002068 (PROSITE_PROFILES); IPR008978 (SUPERFAMILY)
1:38847576:38847630	GRMZM2G306679	38847219	38848169					small heat shock protein	-		IPR002068 (PFAM); IPR008978 (G3DSA:2.60.40.GENE3D); PTHR11527:SF113 (PANTHER); PTHR11527 (PANTHER); IPR002068 (PROSITE_PROFILES); IPR008978 (SUPERFAMILY)
1:38847636:38847720	GRMZM2G306679	38847219	38848169					small heat shock protein	-		IPR002068 (PFAM); IPR008978 (G3DSA:2.60.40.GENE3D); PTHR11527:SF113 (PANTHER); PTHR11527 (PANTHER); IPR002068 (PROSITE_PROFILES); IPR008978 (SUPERFAMILY)
1:38847687:38847864	GRMZM2G306679	38847219	38848169					small heat shock protein	-		IPR002068 (PFAM); IPR008978 (G3DSA:2.60.40.GENE3D); PTHR11527:SF113 (PANTHER); PTHR11527 (PANTHER); IPR002068 (PROSITE_PROFILES); IPR008978 (SUPERFAMILY)
1:38847696:38847810	GRMZM2G306679	38847219	38848169					small heat shock protein	-		IPR002068 (PFAM); IPR008978 (G3DSA:2.60.40.GENE3D); PTHR11527:SF113 (PANTHER); PTHR11527 (PANTHER); IPR002068 (PROSITE_PROFILES); IPR008978 (SUPERFAMILY)
1:38847696:38847855	GRMZM2G306679	38847219	38848169					small heat shock protein	-		IPR002068 (PFAM); IPR008978 (G3DSA:2.60.40.GENE3D); PTHR11527:SF113 (PANTHER); PTHR11527 (PANTHER); IPR002068 (PROSITE_PROFILES); IPR008978 (SUPERFAMILY)
1:38847752:38847922	GRMZM2G306679	38847219	38848169					small heat shock protein	-		IPR002068 (PFAM); IPR008978 (G3DSA:2.60.40.GENE3D); PTHR11527:SF113 (PANTHER); PTHR11527 (PANTHER); IPR002068 (PROSITE_PROFILES); IPR008978 (SUPERFAMILY)
1:38847870:38848024	GRMZM2G306679	38847219	38848169					small heat shock protein	-		IPR002068 (PFAM); IPR008978 (G3DSA:2.60.40.GENE3D); PTHR11527:SF113 (PANTHER); PTHR11527 (PANTHER); IPR002068 (PROSITE_PROFILES); IPR008978 (SUPERFAMILY)
1:38847882:38848024	GRMZM2G306679	38847219	38848169					small heat shock protein	-		IPR002068 (PFAM); IPR008978 (G3DSA:2.60.40.GENE3D); PTHR11527:SF113 (PANTHER); PTHR11527 (PANTHER); IPR002068 (PROSITE_PROFILES); IPR008978 (SUPERFAMILY)
1:38847882:38848026	GRMZM2G306679	38847219	38848169					small heat shock protein	-		IPR002068 (PFAM); IPR008978 (G3DSA:2.60.40.GENE3D); PTHR11527:SF113 (PANTHER); PTHR11527 (PANTHER); IPR002068 (PROSITE_PROFILES); IPR008978 (SUPERFAMILY)
1:38847882:38848033	GRMZM2G306679	38847219	38848169					small heat shock protein	-		IPR002068 (PFAM); IPR008978 (G3DSA:2.60.40.GENE3D); PTHR11527:SF113 (PANTHER); PTHR11527 (PANTHER); IPR002068 (PROSITE_PROFILES); IPR008978 (SUPERFAMILY)
1:38847882:38848041	GRMZM2G306679	38847219	38848169					small heat shock protein	-		IPR002068 (PFAM); IPR008978 (G3DSA:2.60.40.GENE3D); PTHR11527:SF113 (PANTHER); PTHR11527 (PANTHER); IPR002068 (PROSITE_PROFILES); IPR008978 (SUPERFAMILY)
1:38847882:38848072	GRMZM2G306679	38847219	38848169					small heat shock protein	-		IPR002068 (PFAM); IPR008978 (G3DSA:2.60.40.GENE3D); PTHR11527:SF113 (PANTHER); PTHR11527 (PANTHER); IPR002068 (PROSITE_PROFILES); IPR008978 (SUPERFAMILY)
1:38847886:38848026	GRMZM2G306679	38847219	38848169					small heat shock protein	-		IPR002068 (PFAM); IPR008978 (G3DSA:2.60.40.GENE3D); PTHR11527:SF113 (PANTHER); PTHR11527 (PANTHER); IPR002068 (PROSITE_PROFILES); IPR008978 (SUPERFAMILY)
1:38847929:38848072	GRMZM2G306679	38847219	38848169					small heat shock protein	-		IPR002068 (PFAM); IPR008978 (G3DSA:2.60.40.GENE3D); PTHR11527:SF113 (PANTHER); PTHR11527 (PANTHER); IPR002068 (PROSITE_PROFILES); IPR008978 (SUPERFAMILY)
1:38848793:38849037	GRMZM2G306732	38848595	38850785	Aminobenzoate degradation	333	nitrophenyl phosphatase	ec:3.1.3.41	fructose- - chloroplastic	12	P:small molecule metabolic process; P:carbohydrate metabolic process; P:generation of precursor metabolites and energy; P:catabolic process; F:oxidoreductase activity; P:cofactor metabolic process; F:ion binding; F:phosphatase activity; P:photosynthesis; P:biosynthetic process; P:cellular nitrogen compound metabolic process; C:plastid	IPR028343 (PRINTS); IPR028343 (PIRSF); IPR000146 (PIRSF); G3DSA:3.40.190.80 (GENE3D); G3DSA:3.30.540.10 (GENE3D); IPR000146 (PFAM); IPR000146 (PANTHER); PTHR11556:SF7 (PANTHER); IPR020548 (PROSITE_PATTERNS); SIGNAL_PEPTIDE_N_REGION (PHOBIUS); NON_CYTOPLASMIC_DOMAIN (PHOBIUS); SIGNAL_PEPTIDE (PHOBIUS); SIGNAL_PEPTIDE_C_REGION (PHOBIUS); SIGNAL_PEPTIDE_H_REGION (PHOBIUS); IPR000146 (HAMAP); SSF5665…
1:38849244:38849401	GRMZM2G306732	38848595	38850785	Aminobenzoate degradation	333	nitrophenyl phosphatase	ec:3.1.3.41	fructose- - chloroplastic	12	P:small molecule metabolic process; P:carbohydrate metabolic process; P:generation of precursor metabolites and energy; P:catabolic process; F:oxidoreductase activity; P:cofactor metabolic process; F:ion binding; F:phosphatase activity; P:photosynthesis; P:biosynthetic process; P:cellular nitrogen compound metabolic process; C:plastid	IPR028343 (PRINTS); IPR028343 (PIRSF); IPR000146 (PIRSF); G3DSA:3.40.190.80 (GENE3D); G3DSA:3.30.540.10 (GENE3D); IPR000146 (PFAM); IPR000146 (PANTHER); PTHR11556:SF7 (PANTHER); IPR020548 (PROSITE_PATTERNS); SIGNAL_PEPTIDE_N_REGION (PHOBIUS); NON_CYTOPLASMIC_DOMAIN (PHOBIUS); SIGNAL_PEPTIDE (PHOBIUS); SIGNAL_PEPTIDE_C_REGION (PHOBIUS); SIGNAL_PEPTIDE_H_REGION (PHOBIUS); IPR000146 (HAMAP); SSF5665…
1:39213294:39213425	GRMZM2G141799	39213217	39219522					tropinone reductase homolog at5g06060-like	2	F:oxidoreductase activity; C:cytosol	Coil (COILS); IPR002347 (PRINTS); IPR002198 (PRINTS); IPR002198 (PFAM); IPR016040 (G3DSA:3.40.50.GENE3D); PTHR24310 (PANTHER); IPR020904 (PROSITE_PATTERNS); NON_CYTOPLASMIC_DOMAIN (PHOBIUS); CYTOPLASMIC_DOMAIN (PHOBIUS); TRANSMEMBRANE (PHOBIUS); SSF51735 (SUPERFAMILY); TMhelix (TMHMM)
1:39213304:39213425	GRMZM2G141799	39213217	39219522					tropinone reductase homolog at5g06060-like	2	F:oxidoreductase activity; C:cytosol	Coil (COILS); IPR002347 (PRINTS); IPR002198 (PRINTS); IPR002198 (PFAM); IPR016040 (G3DSA:3.40.50.GENE3D); PTHR24310 (PANTHER); IPR020904 (PROSITE_PATTERNS); NON_CYTOPLASMIC_DOMAIN (PHOBIUS); CYTOPLASMIC_DOMAIN (PHOBIUS); TRANSMEMBRANE (PHOBIUS); SSF51735 (SUPERFAMILY); TMhelix (TMHMM)
1:40416261:40416423	GRMZM2G087600	40415190	40421518					uncharacterized protein LOC100276087	1	C:mitochondrion	Coil (COILS)
1:41103176:41103377	GRMZM2G428391	41101054	41103817					heat shock cognate 70 kda protein 2	1	F:ion binding	Coil (COILS); IPR013126 (PRINTS); G3DSA:3.90.640.10 (GENE3D); IPR013126 (PFAM); G3DSA:3.30.30.30 (GENE3D); IPR029047 (G3DSA:2.60.34.GENE3D); IPR029048 (G3DSA:1.20.1270.GENE3D); G3DSA:3.30.420.40 (GENE3D); PTHR19375 (PANTHER); PTHR19375:SF164 (PANTHER); IPR018181 (PROSITE_PATTERNS); IPR018181 (PROSITE_PATTERNS); IPR018181 (PROSITE_PATTERNS); IPR029048 (SUPERFAMILY); SSF53067 (SUPERFAMILY); IPR0290…
1:41103197:41103377	GRMZM2G428391	41101054	41103817					heat shock cognate 70 kda protein 2	1	F:ion binding	Coil (COILS); IPR013126 (PRINTS); G3DSA:3.90.640.10 (GENE3D); IPR013126 (PFAM); G3DSA:3.30.30.30 (GENE3D); IPR029047 (G3DSA:2.60.34.GENE3D); IPR029048 (G3DSA:1.20.1270.GENE3D); G3DSA:3.30.420.40 (GENE3D); PTHR19375 (PANTHER); PTHR19375:SF164 (PANTHER); IPR018181 (PROSITE_PATTERNS); IPR018181 (PROSITE_PATTERNS); IPR018181 (PROSITE_PATTERNS); IPR029048 (SUPERFAMILY); SSF53067 (SUPERFAMILY); IPR0290…
1:42184610:42184863	GRMZM2G471904	42169709	42185861					photosynthetic ndh subunit of lumenal location chloroplastic	5	F:ion binding; P:photosynthesis; C:protein complex; C:plastid; C:thylakoid	IPR016123 (G3DSA:3.40.1000.GENE3D); IPR002683 (PFAM); PTHR31407 (PANTHER); PTHR31407:SF10 (PANTHER); SignalP-TM (SIGNALP_GRAM_POSITIVE); IPR016123 (SUPERFAMILY)
1:44192238:44192342	GRMZM2G073628	44191574	44193231					protein disulfide isomerase-like 5-1	8	P:carbohydrate metabolic process; P:homeostatic process; C:cytoplasmic, membrane-bounded vesicle; C:endoplasmic reticulum; P:biosynthetic process; P:protein folding; P:response to stress; F:isomerase activity	IPR012336 (G3DSA:3.40.30.GENE3D); IPR013766 (PFAM); PTHR18929:SF76 (PANTHER); PTHR18929 (PANTHER); NON_CYTOPLASMIC_DOMAIN (PHOBIUS); SIGNAL_PEPTIDE (PHOBIUS); SIGNAL_PEPTIDE_H_REGION (PHOBIUS); SIGNAL_PEPTIDE_N_REGION (PHOBIUS); SIGNAL_PEPTIDE_C_REGION (PHOBIUS); SignalP-TM (SIGNALP_GRAM_POSITIVE); SignalP-noTM (SIGNALP_EUK); IPR012336 (SUPERFAMILY)
1:44800995:44801155	GRMZM2G074401	44800825	44803738					omega-3 fatty acid chloroplastic-like	3	F:oxidoreductase activity; C:mitochondrion; P:lipid metabolic process	IPR005804 (PFAM); PTHR32100 (PANTHER); PTHR32100:SF12 (PANTHER); NON_CYTOPLASMIC_DOMAIN (PHOBIUS); SIGNAL_PEPTIDE_C_REGION (PHOBIUS); TRANSMEMBRANE (PHOBIUS); SIGNAL_PEPTIDE_N_REGION (PHOBIUS); NON_CYTOPLASMIC_DOMAIN (PHOBIUS); CYTOPLASMIC_DOMAIN (PHOBIUS); TRANSMEMBRANE (PHOBIUS); SIGNAL_PEPTIDE (PHOBIUS); NON_CYTOPLASMIC_DOMAIN (PHOBIUS); SIGNAL_PEPTIDE_H_REGION (PHOBIUS); CYTOPLASMIC_DOMAIN (P…
1:45366992:45367118	AC208201.3_FG002	45366147	45367585	Aminobenzoate degradation	333	nitrophenyl phosphatase	ec:3.1.3.41	probable protein phosphatase 2c 32	5	F:phosphatase activity; F:ion binding; P:cellular protein modification process; C:protein complex; C:plastid	IPR001932 (SMART); IPR001932 (SMART); IPR001932 (G3DSA:3.60.40.GENE3D); IPR001932 (PFAM); PTHR13832:SF117 (PANTHER); IPR015655 (PANTHER); IPR000222 (PROSITE_PATTERNS); SignalP-TM (SIGNALP_GRAM_POSITIVE); IPR001932 (SUPERFAMILY)
1:46065470:46065582	GRMZM2G058138	46061768	46066293					eukaryotic translation initiation factor 2 subunit alpha	3	F:translation factor activity, RNA binding; C:protein complex; C:ribosome	Coil (COILS); IPR022967 (SMART); IPR003029 (PFAM); IPR011488 (PFAM); IPR024055 (G3DSA:3.30.70.GENE3D); IPR012340 (G3DSA:2.40.50.GENE3D); IPR024054 (G3DSA:1.10.150.GENE3D); PTHR10602 (PANTHER); PTHR10602:SF0 (PANTHER); IPR003029 (PROSITE_PROFILES); IPR024055 (SUPERFAMILY); IPR012340 (SUPERFAMILY); IPR024054 (SUPERFAMILY)
1:47178200:47178397	GRMZM2G112488	47177906	47178782					pathogenesis-related protein 1	8	C:nucleus; P:signal transduction; C:cytoplasm; F:ion binding; P:cellular protein modification process; F:lipid binding; F:enzyme regulator activity; P:response to stress	IPR024949 (PRINTS); IPR023393 (G3DSA:3.30.530.GENE3D); IPR000916 (PFAM); PTHR31213 (PANTHER); PTHR31213:SF7 (PANTHER); IPR024949 (PROSITE_PATTERNS); SSF55961 (SUPERFAMILY)
1:4724455:4724568	GRMZM2G105436	4722654	4725234					radical s-adenosyl methionine domain-containing protein mitochondrial	6	F:transferase activity, transferring acyl groups; F:oxidoreductase activity; P:cofactor metabolic process; P:biosynthetic process; P:cellular nitrogen compound metabolic process; C:plastid	IPR006638 (SMART); IPR023404 (G3DSA:3.80.30.GENE3D); IPR007197 (PFAM); IPR004559 (TIGRFAM); PTHR13932 (PANTHER); PTHR13932:SF3 (PANTHER); SSF102114 (SUPERFAMILY)
1:47319917:47320244	GRMZM2G321753	47291535	47321106					calpain-type cysteine protease adl1	9	P:embryo development; P:cell proliferation; C:endosome; P:cell differentiation; C:endoplasmic reticulum; F:peptidase activity; C:plasma membrane; P:growth; P:reproduction	IPR001300 (SMART); IPR022683 (SMART); PF13385 (PFAM); IPR001300 (PFAM); IPR013320 (G3DSA:2.60.120.GENE3D); G3DSA:2.60.120.380 (GENE3D); G3DSA:3.90.70.10 (GENE3D); IPR022682 (PFAM); PTHR10183 (PANTHER); IPR000169 (PROSITE_PATTERNS); TRANSMEMBRANE (PHOBIUS); TRANSMEMBRANE (PHOBIUS); NON_CYTOPLASMIC_DOMAIN (PHOBIUS); CYTOPLASMIC_DOMAIN (PHOBIUS); TRANSMEMBRANE (PHOBIUS); CYTOPLASMIC_DOMAIN (PHOBIUS)…
1:49130668:49130792	GRMZM2G301823	49130534	49131302					calvin cycle protein cp12- chloroplastic	1	C:plastid	IPR003823 (SMART); IPR003823 (PFAM); SIGNAL_PEPTIDE_C_REGION (PHOBIUS); SIGNAL_PEPTIDE_N_REGION (PHOBIUS); NON_CYTOPLASMIC_DOMAIN (PHOBIUS); SIGNAL_PEPTIDE (PHOBIUS); SIGNAL_PEPTIDE_H_REGION (PHOBIUS)
1:50680454:50680646	GRMZM2G008490	50678627	50682435					enolase-phosphatase e1-like	11	F:DNA binding; C:nucleus; P:generation of precursor metabolites and energy; P:protein complex assembly; P:anatomical structure development; F:nucleic acid binding transcription factor activity; P:photosynthesis; P:cellular nitrogen compound metabolic process; P:biosynthetic process; C:protein complex; C:plastid	Coil (COILS); Coil (COILS); SIGNAL_PEPTIDE_H_REGION (PHOBIUS); SIGNAL_PEPTIDE (PHOBIUS); SIGNAL_PEPTIDE_C_REGION (PHOBIUS); NON_CYTOPLASMIC_DOMAIN (PHOBIUS); SIGNAL_PEPTIDE_N_REGION (PHOBIUS)
1:51287439:51287574	GRMZM2G385931	51285616	51289996					pre-mrna-splicing factor atp-dependent rna helicase	7	F:ATPase activity; C:nucleus; F:RNA binding; C:cytoplasm; F:ion binding; F:helicase activity; P:cellular nitrogen compound metabolic process	IPR001650 (SMART); IPR007502 (SMART); IPR001650 (PFAM); IPR011709 (PFAM); IPR027417 (G3DSA:3.40.50.GENE3D); IPR007502 (PFAM); PTHR18934:SF95 (PANTHER); PTHR18934 (PANTHER); IPR014001 (PROSITE_PROFILES); IPR001650 (PROSITE_PROFILES); IPR027417 (SUPERFAMILY)
1:51319907:51321934	GRMZM2G084940	51318993	51329214	Starch and sucrose metabolism	458	alpha-glucosidase	ec:3.2.1.48	alkaline neutral invertase cinv2-like	6	P:carbohydrate metabolic process; P:catabolic process; C:mitochondrion; C:endoplasmic reticulum; C:protein complex; F:hydrolase activity, acting on glycosyl bonds	IPR024746 (PFAM); PTHR31916:SF2 (PANTHER); PTHR31916 (PANTHER); IPR008928 (SUPERFAMILY)
1:5388626:5390610	GRMZM2G089976	5386771	5394068					pin2 terf1-interacting telomerase inhibitor 1 isoform x2	1	F:molecular_function	IPR000467 (SMART); IPR000467 (PFAM); PTHR23149:SF9 (PANTHER); PTHR23149 (PANTHER); IPR000467 (PROSITE_PROFILES)
1:55084790:55084922	GRMZM2G016480	55080201	55086489					probable inactive receptor kinase at5g58300	4	F:ion binding; P:cellular protein modification process; C:cytoplasmic, membrane-bounded vesicle; F:kinase activity	PR00019 (PRINTS); G3DSA:3.30.200.20 (GENE3D); G3DSA:1.10.510.10 (GENE3D); IPR013320 (G3DSA:2.60.120.GENE3D); IPR013210 (PFAM); IPR000719 (PFAM); G3DSA:3.80.10.10 (GENE3D); IPR001611 (PFAM); PTHR24420 (PANTHER); PTHR24420:SF724 (PANTHER); IPR017441 (PROSITE_PATTERNS); NON_CYTOPLASMIC_DOMAIN (PHOBIUS); SIGNAL_PEPTIDE_C_REGION (PHOBIUS); SIGNAL_PEPTIDE_H_REGION (PHOBIUS); CYTOPLASMIC_DOMAIN (PHOBIUS…
1:5539453:5539518	GRMZM2G055575	5538101	5542785					cbl-interacting protein kinase 9	5	P:signal transduction; F:ion binding; P:cellular protein modification process; P:cellular amino acid metabolic process; F:kinase activity	IPR002290 (SMART); IPR000719 (PFAM); G3DSA:3.30.200.20 (GENE3D); IPR004041 (PFAM); G3DSA:1.10.510.10 (GENE3D); PTHR24347:SF140 (PANTHER); IPR020636 (PANTHER); IPR008271 (PROSITE_PATTERNS); IPR017441 (PROSITE_PATTERNS); NON_CYTOPLASMIC_DOMAIN (PHOBIUS); CYTOPLASMIC_DOMAIN (PHOBIUS); TRANSMEMBRANE (PHOBIUS); IPR018451 (PROSITE_PROFILES); IPR000719 (PROSITE_PROFILES); IPR011009 (SUPERFAMILY)
1:59583945:59584188	GRMZM2G052148	59581460	59591624					nuclear pore complex protein nup93a-like	5	C:nuclear envelope; P:nucleocytoplasmic transport; P:protein targeting; P:protein complex assembly; F:structural molecule activity	IPR007231 (PFAM); IPR007231 (PANTHER); CYTOPLASMIC_DOMAIN (PHOBIUS); NON_CYTOPLASMIC_DOMAIN (PHOBIUS); TRANSMEMBRANE (PHOBIUS)
1:6220382:6220484	GRMZM2G032409	6220050	6224741					dolichyl-diphosphooligosaccharide--protein glycosyltransferase subunit 1a	10	P:carbohydrate metabolic process; F:transferase activity, transferring glycosyl groups; P:sulfur compound metabolic process; C:cytoplasm; P:cellular protein modification process; P:cellular amino acid metabolic process; C:endoplasmic reticulum; C:protein complex; P:cellular nitrogen compound metabolic process; P:biosynthetic process	Coil (COILS); IPR007676 (PFAM); IPR007676 (PANTHER); PTHR21049:SF0 (PANTHER); SIGNAL_PEPTIDE_C_REGION (PHOBIUS); CYTOPLASMIC_DOMAIN (PHOBIUS); SIGNAL_PEPTIDE_N_REGION (PHOBIUS); SIGNAL_PEPTIDE (PHOBIUS); NON_CYTOPLASMIC_DOMAIN (PHOBIUS); SIGNAL_PEPTIDE_H_REGION (PHOBIUS); TRANSMEMBRANE (PHOBIUS); SignalP-TM (SIGNALP_GRAM_POSITIVE); SignalP-noTM (SIGNALP_EUK); TMhelix (TMHMM); TMhelix (TMHMM)
1:6411900:6411957	GRMZM5G845611	6410461	6413123	Biosynthesis of antibiotics	612	dehydrogenase (NAD(P)+) (phosphorylating)	ec:1.2.1.59	glyceraldehyde-3-phosphate dehydrogenase chloroplastic	9	P:small molecule metabolic process; P:carbohydrate metabolic process; P:generation of precursor metabolites and energy; F:oxidoreductase activity; P:catabolic process; P:cofactor metabolic process; P:biosynthetic process; P:cellular nitrogen compound metabolic process; C:plastid	IPR020831 (PRINTS); IPR020828 (SMART); IPR003823 (PFAM); IPR016040 (G3DSA:3.40.50.GENE3D); IPR020828 (PFAM); IPR020829 (PFAM); IPR006424 (TIGRFAM); G3DSA:3.30.360.10 (GENE3D); PTHR10836:SF39 (PANTHER); IPR020831 (PANTHER); IPR020830 (PROSITE_PATTERNS); SSF55347 (SUPERFAMILY); SSF51735 (SUPERFAMILY)
1:64392530:64392678	GRMZM2G092888	64389861	64397770					protein phosphatase 2c 32	9	F:phosphatase activity; F:ion binding; P:cellular protein modification process; P:anatomical structure development; F:lipid binding; C:protein complex; P:cellular nitrogen compound metabolic process; P:biosynthetic process; C:plasma membrane	IPR001932 (SMART); IPR001932 (G3DSA:3.60.40.GENE3D); IPR001932 (PFAM); IPR015655 (PANTHER); PTHR13832:SF241 (PANTHER); IPR001932 (SUPERFAMILY)
1:66974291:66974432	GRMZM2G396212	66973532	66976092	Biosynthesis of antibiotics	612	synthase	ec:2.5.1.54	phospho-2-dehydro-3-deoxyheptonate aldolase chloroplastic-like	5	P:cellular amino acid metabolic process; P:cellular nitrogen compound metabolic process; P:biosynthetic process; C:plastid; F:transferase activity, transferring alkyl or aryl (other than methyl) groups	IPR002480 (PFAM); IPR002480 (PANTHER); PTHR21337:SF1 (PANTHER); SIGNAL_PEPTIDE_N_REGION (PHOBIUS); NON_CYTOPLASMIC_DOMAIN (PHOBIUS); SIGNAL_PEPTIDE_H_REGION (PHOBIUS); SIGNAL_PEPTIDE_C_REGION (PHOBIUS); SIGNAL_PEPTIDE (PHOBIUS); SSF51569 (SUPERFAMILY)
1:67407477:67407626	GRMZM2G107499	67406855	67413447					PREDICTED: uncharacterized protein LOC100276227 isoform X1	-		no IPS match
1:67407477:67407656	GRMZM2G107499	67406855	67413447					PREDICTED: uncharacterized protein LOC100276227 isoform X1	-		no IPS match
1:67431806:67431924	GRMZM2G107495	67431406	67433514					PREDICTED: uncharacterized protein LOC100502251 isoform X2	-		IPR025131 (PFAM); PTHR31132:SF2 (PANTHER); PTHR31132 (PANTHER)
1:69889063:69889255	GRMZM2G117513	69886841	69889367					tpa: tify domain cct motif transcription factor family protein	7	C:nucleus; P:signal transduction; F:transcription factor activity, protein binding; C:protein complex; P:cellular nitrogen compound metabolic process; P:biosynthetic process; P:response to stress	IPR010399 (SMART); IPR018467 (PFAM); IPR010399 (PFAM); IPR010399 (PROSITE_PROFILES)
1:7087266:7087318	GRMZM2G109509	7086251	7092180					protein nlp1-like	4	C:nucleus; F:DNA binding; P:cellular nitrogen compound metabolic process; P:biosynthetic process	IPR000270 (SMART); IPR003035 (PFAM); IPR000270 (PFAM); G3DSA:3.10.20.240 (GENE3D); PTHR32002:SF3 (PANTHER); PTHR32002 (PANTHER); IPR003035 (PROSITE_PROFILES); SSF54277 (SUPERFAMILY)
1:72013650:72013750	GRMZM2G313009	71997868	72013905					5 -3 exoribonuclease 2-like	4	C:cytoplasm; P:homeostatic process; F:ion binding; P:transport	G3DSA:3.30.70.100 (GENE3D); PTHR22814:SF79 (PANTHER); PTHR22814 (PANTHER); SIGNAL_PEPTIDE_N_REGION (PHOBIUS); SIGNAL_PEPTIDE_C_REGION (PHOBIUS); NON_CYTOPLASMIC_DOMAIN (PHOBIUS); SIGNAL_PEPTIDE_H_REGION (PHOBIUS); SIGNAL_PEPTIDE (PHOBIUS); SignalP-noTM (SIGNALP_EUK); IPR006121 (SUPERFAMILY)
1:7346873:7347531	GRMZM2G096020	7341979	7348599					4-coumarate-- ligase-like 4	4	P:biological_process; F:ion binding; C:cellular_component; F:ligase activity	G3DSA:3.30.300.30 (GENE3D); IPR025110 (PFAM); G3DSA:2.30.38.10 (GENE3D); G3DSA:3.40.50.980 (GENE3D); IPR000873 (PFAM); PTHR24096:SF131 (PANTHER); PTHR24096 (PANTHER); IPR020845 (PROSITE_PATTERNS); NON_CYTOPLASMIC_DOMAIN (PHOBIUS); CYTOPLASMIC_DOMAIN (PHOBIUS); TRANSMEMBRANE (PHOBIUS); SSF56801 (SUPERFAMILY); TMhelix (TMHMM); TMhelix (TMHMM)
1:7403942:7407251	GRMZM2G099454	7403531	7408184	Amino sugar and nucleotide sugar metabolism	176	chitodextrinase	ec:3.2.1.14	basic endochitinase c precursor	5	P:carbohydrate metabolic process; P:catabolic process; C:mitochondrion; P:cell wall organization or biogenesis; F:hydrolase activity, acting on glycosyl bonds	G3DSA:1.10.530.10 (GENE3D); IPR000726 (PFAM); PTHR22595 (PANTHER); PTHR22595:SF34 (PANTHER); NON_CYTOPLASMIC_DOMAIN (PHOBIUS); SIGNAL_PEPTIDE_N_REGION (PHOBIUS); SIGNAL_PEPTIDE_C_REGION (PHOBIUS); SIGNAL_PEPTIDE_H_REGION (PHOBIUS); SIGNAL_PEPTIDE (PHOBIUS); SignalP-noTM (SIGNALP_EUK); SignalP-TM (SIGNALP_GRAM_POSITIVE); IPR023346 (SUPERFAMILY); TMhelix (TMHMM)
1:7561529:7562937	GRMZM2G110345	7560706	7565712					chitin elicitor-binding protein	-		no IPS match
1:7566662:7566779	GRMZM2G410991	7566145	7569296					chitin elicitor-binding protein	2	C:cytoplasmic, membrane-bounded vesicle; F:molecular_function	IPR018392 (SMART); IPR018392 (G3DSA:3.10.350.GENE3D); IPR018392 (PFAM); SIGNAL_PEPTIDE_C_REGION (PHOBIUS); TRANSMEMBRANE (PHOBIUS); SIGNAL_PEPTIDE (PHOBIUS); CYTOPLASMIC_DOMAIN (PHOBIUS); SIGNAL_PEPTIDE_N_REGION (PHOBIUS); NON_CYTOPLASMIC_DOMAIN (PHOBIUS); SIGNAL_PEPTIDE_H_REGION (PHOBIUS); SignalP-TM (SIGNALP_GRAM_POSITIVE); SignalP-noTM (SIGNALP_GRAM_NEGATIVE); SignalP-noTM (SIGNALP_EUK); IPR01…
1:7566692:7566815	GRMZM2G410991	7566145	7569296					chitin elicitor-binding protein	2	C:cytoplasmic, membrane-bounded vesicle; F:molecular_function	IPR018392 (SMART); IPR018392 (G3DSA:3.10.350.GENE3D); IPR018392 (PFAM); SIGNAL_PEPTIDE_C_REGION (PHOBIUS); TRANSMEMBRANE (PHOBIUS); SIGNAL_PEPTIDE (PHOBIUS); CYTOPLASMIC_DOMAIN (PHOBIUS); SIGNAL_PEPTIDE_N_REGION (PHOBIUS); NON_CYTOPLASMIC_DOMAIN (PHOBIUS); SIGNAL_PEPTIDE_H_REGION (PHOBIUS); SignalP-TM (SIGNALP_GRAM_POSITIVE); SignalP-noTM (SIGNALP_GRAM_NEGATIVE); SignalP-noTM (SIGNALP_EUK); IPR01…
1:76155766:76155894	GRMZM2G138710	76154571	76156037					3-oxo-delta( )-steroid 5-beta-reductase-like	2	P:biological_process; F:molecular_function	IPR016040 (G3DSA:3.40.50.GENE3D); PTHR32487 (PANTHER); PTHR32487:SF0 (PANTHER); SSF51735 (SUPERFAMILY)
1:76841994:76842148	GRMZM2G084063	76839835	76842563					PREDICTED: uncharacterized protein At2g23090 isoform X2	-		PF12907 (PFAM); IPR026939 (G3DSA:4.10.1050.GENE3D); IPR007513 (PFAM); IPR026939 (SUPERFAMILY)
1:76849748:76851780	GRMZM2G084440	76848778	76851842					guanosine nucleotide diphosphate dissociation inhibitor at5g09550-like	6	F:oxidoreductase activity; P:cellular protein modification process; P:biosynthetic process; C:extracellular region; F:enzyme regulator activity; P:transport	IPR000806 (PRINTS); IPR018203 (PRINTS); G3DSA:3.50.50.60 (GENE3D); G3DSA:3.30.519.10 (GENE3D); IPR018203 (PFAM); PTHR11787 (PANTHER); PTHR11787:SF2 (PANTHER); SSF51905 (SUPERFAMILY); SSF54373 (SUPERFAMILY)
1:80502498:80502620	GRMZM2G060257	80500322	80502894					f-box protein pp2-a13-like	1	F:molecular_function	IPR001810 (SMART); G3DSA:1.20.1280.50 (GENE3D); PTHR31960:SF2 (PANTHER); PTHR31960 (PANTHER); SIGNAL_PEPTIDE (PHOBIUS); SIGNAL_PEPTIDE_N_REGION (PHOBIUS); SIGNAL_PEPTIDE_H_REGION (PHOBIUS); NON_CYTOPLASMIC_DOMAIN (PHOBIUS); SIGNAL_PEPTIDE_C_REGION (PHOBIUS); IPR001810 (PROSITE_PROFILES); SignalP-noTM (SIGNALP_EUK); IPR001810 (SUPERFAMILY)
1:80502507:80502648	GRMZM2G060257	80500322	80502894					f-box protein pp2-a13-like	1	F:molecular_function	IPR001810 (SMART); G3DSA:1.20.1280.50 (GENE3D); PTHR31960:SF2 (PANTHER); PTHR31960 (PANTHER); SIGNAL_PEPTIDE (PHOBIUS); SIGNAL_PEPTIDE_N_REGION (PHOBIUS); SIGNAL_PEPTIDE_H_REGION (PHOBIUS); NON_CYTOPLASMIC_DOMAIN (PHOBIUS); SIGNAL_PEPTIDE_C_REGION (PHOBIUS); IPR001810 (PROSITE_PROFILES); SignalP-noTM (SIGNALP_EUK); IPR001810 (SUPERFAMILY)
1:80502507:80502663	GRMZM2G060257	80500322	80502894					f-box protein pp2-a13-like	1	F:molecular_function	IPR001810 (SMART); G3DSA:1.20.1280.50 (GENE3D); PTHR31960:SF2 (PANTHER); PTHR31960 (PANTHER); SIGNAL_PEPTIDE (PHOBIUS); SIGNAL_PEPTIDE_N_REGION (PHOBIUS); SIGNAL_PEPTIDE_H_REGION (PHOBIUS); NON_CYTOPLASMIC_DOMAIN (PHOBIUS); SIGNAL_PEPTIDE_C_REGION (PHOBIUS); IPR001810 (PROSITE_PROFILES); SignalP-noTM (SIGNALP_EUK); IPR001810 (SUPERFAMILY)
1:82016669:82016871	GRMZM2G030529	82010853	82020375					lysine-specific histone demethylase 1 homolog 3	5	C:nucleus; F:DNA binding; F:oxidoreductase activity; P:cellular nitrogen compound metabolic process; P:biosynthetic process	PR00419 (PRINTS); IPR002937 (PFAM); IPR016040 (G3DSA:3.40.50.GENE3D); G3DSA:3.90.660.10 (GENE3D); IPR007526 (PFAM); IPR011991 (G3DSA:1.10.10.GENE3D); PTHR10742 (PANTHER); PTHR10742:SF61 (PANTHER); IPR007526 (PROSITE_PROFILES); SSF54373 (SUPERFAMILY); IPR009057 (SUPERFAMILY); SSF51905 (SUPERFAMILY)
1:82153918:82154074	GRMZM2G132690	82153766	82155014					heavy metal-associated domain containing expressed	4	C:cytoplasm; P:homeostatic process; F:ion binding; P:transport	IPR006121 (PFAM); G3DSA:3.30.70.100 (GENE3D); PTHR22814:SF5 (PANTHER); PTHR22814 (PANTHER); IPR006121 (SUPERFAMILY)
1:8268678:8268841	AC155624.2_FG006	8264824	8269232	Aminobenzoate degradation	333	nitrophenyl phosphatase	ec:3.1.3.41	protein phosphatase 2c	5	C:cell; F:phosphatase activity; F:ion binding; P:cellular protein modification process; C:protein complex	IPR001932 (SMART); IPR001932 (SMART); IPR001932 (G3DSA:3.60.40.GENE3D); IPR001932 (PFAM); IPR015655 (PANTHER); PTHR13832:SF237 (PANTHER); IPR000222 (PROSITE_PATTERNS); IPR001932 (SUPERFAMILY)
1:90552682:90552829	GRMZM2G033478	90545192	90557101					agenet domain containing expressed	1	C:cellular_component	Coil (COILS); IPR014002 (SMART); IPR008395 (PFAM); PTHR31917:SF7 (PANTHER); PTHR31917 (PANTHER)
1:9059060:9059182	GRMZM2G450125	9057041	9060022	Starch and sucrose metabolism	458	saccharogen amylase	ec:3.2.1.2	beta-amylase chloroplastic	3	P:carbohydrate metabolic process; P:catabolic process; F:hydrolase activity, acting on glycosyl bonds	IPR001554 (PRINTS); IPR001371 (PRINTS); IPR013781 (G3DSA:3.20.20.GENE3D); IPR001554 (PFAM); PTHR31352 (PANTHER); PTHR31352:SF1 (PANTHER); IPR018238 (PROSITE_PATTERNS); IPR018238 (PROSITE_PATTERNS); SIGNAL_PEPTIDE_C_REGION (PHOBIUS); SIGNAL_PEPTIDE_H_REGION (PHOBIUS); NON_CYTOPLASMIC_DOMAIN (PHOBIUS); SIGNAL_PEPTIDE (PHOBIUS); SIGNAL_PEPTIDE_N_REGION (PHOBIUS); SignalP-TM (SIGNALP_GRAM_POSITIVE); …
1:9435457:9435663	GRMZM2G107532	9433088	9437333					unknown	-		IPR022212 (PFAM); IPR025486 (PFAM); PTHR21726 (PANTHER); PTHR21726:SF30 (PANTHER)
1:94680220:94681191	GRMZM2G178576	94679218	94684927					nucleoside diphosphate kinase 1	6	P:small molecule metabolic process; F:ion binding; P:cellular nitrogen compound metabolic process; P:biosynthetic process; F:kinase activity; C:intracellular	IPR001564 (PFAM); IPR001564 (G3DSA:3.30.70.GENE3D); PTHR11349:SF46 (PANTHER); PTHR11349 (PANTHER); IPR001564 (SUPERFAMILY)
1:96834844:96835075	GRMZM2G174757	96834561	96839284					eukaryotic translation initiation factor 3 subunit b-like	4	P:ribonucleoprotein complex assembly; F:translation factor activity, RNA binding; C:protein complex; C:ribosome	Coil (COILS); IPR000504 (SMART); IPR011400 (PIRSF); IPR011042 (G3DSA:2.120.10.GENE3D); IPR013979 (PFAM); IPR000504 (PFAM); IPR015943 (G3DSA:2.130.10.GENE3D); IPR012677 (G3DSA:3.30.70.GENE3D); PTHR14068:SF0 (PANTHER); IPR011400 (PANTHER); IPR011400 (HAMAP); IPR000504 (PROSITE_PROFILES); SSF54928 (SUPERFAMILY); SSF82171 (SUPERFAMILY)
2:102137682:102137810	GRMZM2G134264	102136620	102139245					pore-forming toxin-like protein hfr-2	2	C:extracellular region; P:pathogenesis	G3DSA:2.80.10.50 (GENE3D); IPR008998 (PFAM); IPR023307 (G3DSA:2.170.15.GENE3D); SSF56973 (SUPERFAMILY); IPR008998 (SUPERFAMILY)
2:102139087:102139241	GRMZM2G134264	102136620	102139245					pore-forming toxin-like protein hfr-2	2	C:extracellular region; P:pathogenesis	G3DSA:2.80.10.50 (GENE3D); IPR008998 (PFAM); IPR023307 (G3DSA:2.170.15.GENE3D); SSF56973 (SUPERFAMILY); IPR008998 (SUPERFAMILY)
2:102751450:102752514	GRMZM2G056500	102750321	102752520					pore-forming toxin-like protein hfr-2	2	C:extracellular region; P:pathogenesis	G3DSA:2.80.10.50 (GENE3D); IPR023307 (G3DSA:2.170.15.GENE3D); IPR008998 (PFAM); SSF56973 (SUPERFAMILY); IPR008998 (SUPERFAMILY)
2:10873317:10873422	GRMZM2G177263	10872980	10882487					transcription initiation factor iie subunit beta	5	F:DNA binding; F:translation factor activity, RNA binding; C:protein complex; C:ribosome; C:nucleoplasm	IPR016656 (PIRSF); IPR003166 (PFAM); PTHR12716:SF8 (PANTHER); PTHR12716 (PANTHER); IPR003166 (PROSITE_PROFILES)
2:10873593:10874035	GRMZM2G177263	10872980	10882487					transcription initiation factor iie subunit beta	5	F:DNA binding; F:translation factor activity, RNA binding; C:protein complex; C:ribosome; C:nucleoplasm	IPR016656 (PIRSF); IPR003166 (PFAM); PTHR12716:SF8 (PANTHER); PTHR12716 (PANTHER); IPR003166 (PROSITE_PROFILES)
2:110393563:110394023	GRMZM2G021849	110392810	110408143					sterol 3-beta-glucosyltransferase ugt80a2 isoform x1	7	P:small molecule metabolic process; P:carbohydrate metabolic process; F:transferase activity, transferring glycosyl groups; P:lipid metabolic process; P:biosynthetic process; C:organelle; C:intracellular	G3DSA:3.40.50.2000 (GENE3D); IPR002213 (PANTHER); PTHR11926:SF77 (PANTHER); TRANSMEMBRANE (PHOBIUS); CYTOPLASMIC_DOMAIN (PHOBIUS); NON_CYTOPLASMIC_DOMAIN (PHOBIUS); SSF53756 (SUPERFAMILY)
2:111202807:111203097	GRMZM2G129208	111202666	111206752					cytosolic fe-s cluster assembly factor nubp1 homolog isoform x1	6	P:sulfur compound metabolic process; P:cofactor metabolic process; P:cellular component assembly; F:ion binding; P:biosynthetic process; C:plastid	IPR019591 (PFAM); IPR010376 (PFAM); IPR025669 (PFAM); IPR027417 (G3DSA:3.40.50.GENE3D); PTHR23264:SF26 (PANTHER); IPR019591 (PANTHER); IPR000808 (PROSITE_PATTERNS); IPR027417 (SUPERFAMILY)
2:111202998:111203100	GRMZM2G129208	111202666	111206752					cytosolic fe-s cluster assembly factor nubp1 homolog isoform x1	6	P:sulfur compound metabolic process; P:cofactor metabolic process; P:cellular component assembly; F:ion binding; P:biosynthetic process; C:plastid	IPR019591 (PFAM); IPR010376 (PFAM); IPR025669 (PFAM); IPR027417 (G3DSA:3.40.50.GENE3D); PTHR23264:SF26 (PANTHER); IPR019591 (PANTHER); IPR000808 (PROSITE_PATTERNS); IPR027417 (SUPERFAMILY)
2:111203732:111203840	GRMZM2G129208	111202666	111206752					cytosolic fe-s cluster assembly factor nubp1 homolog isoform x1	6	P:sulfur compound metabolic process; P:cofactor metabolic process; P:cellular component assembly; F:ion binding; P:biosynthetic process; C:plastid	IPR019591 (PFAM); IPR010376 (PFAM); IPR025669 (PFAM); IPR027417 (G3DSA:3.40.50.GENE3D); PTHR23264:SF26 (PANTHER); IPR019591 (PANTHER); IPR000808 (PROSITE_PATTERNS); IPR027417 (SUPERFAMILY)
2:11588084:11588362	GRMZM5G868433	11587556	11590413					60s ribosomal protein l7-2	6	F:RNA binding; F:structural constituent of ribosome; P:ribosome biogenesis; C:cytosol; C:ribosome; P:translation	Coil (COILS); IPR016082 (G3DSA:3.30.1390.GENE3D); IPR016082 (PFAM); IPR012988 (PFAM); IPR005998 (TIGRFAM); PTHR11524 (PANTHER); IPR018038 (PROSITE_PATTERNS); IPR016082 (SUPERFAMILY)
2:12024077:12026818	GRMZM2G156365	12023615	12027357					protein notum homolog	4	P:biological_process; C:mitochondrion; C:cytoplasmic, membrane-bounded vesicle; F:molecular_function	IPR004963 (PFAM); PTHR21562:SF4 (PANTHER); IPR004963 (PANTHER)
2:12129269:12129556	GRMZM2G000397	12128999	12130348					ef hand family protein	2	F:ion binding; C:plastid	Coil (COILS); IPR011992 (G3DSA:1.10.238.GENE3D); PTHR11639:SF62 (PANTHER); PTHR11639 (PANTHER); IPR002048 (PROSITE_PROFILES); SSF47473 (SUPERFAMILY)
2:127093147:127093334	GRMZM2G085924	127092912	127094499					probable o-methyltransferase 2	2	F:methyltransferase activity; P:biosynthetic process	IPR016461 (PIRSF); IPR012967 (PFAM); IPR029063 (G3DSA:3.40.50.GENE3D); IPR011991 (G3DSA:1.10.10.GENE3D); IPR001077 (PFAM); PTHR11746 (PANTHER); PTHR11746:SF68 (PANTHER); IPR029063 (SUPERFAMILY); SSF46785 (SUPERFAMILY)
2:127093147:127093354	GRMZM2G085924	127092912	127094499					probable o-methyltransferase 2	2	F:methyltransferase activity; P:biosynthetic process	IPR016461 (PIRSF); IPR012967 (PFAM); IPR029063 (G3DSA:3.40.50.GENE3D); IPR011991 (G3DSA:1.10.10.GENE3D); IPR001077 (PFAM); PTHR11746 (PANTHER); PTHR11746:SF68 (PANTHER); IPR029063 (SUPERFAMILY); SSF46785 (SUPERFAMILY)
2:127093149:127093314	GRMZM2G085924	127092912	127094499					probable o-methyltransferase 2	2	F:methyltransferase activity; P:biosynthetic process	IPR016461 (PIRSF); IPR012967 (PFAM); IPR029063 (G3DSA:3.40.50.GENE3D); IPR011991 (G3DSA:1.10.10.GENE3D); IPR001077 (PFAM); PTHR11746 (PANTHER); PTHR11746:SF68 (PANTHER); IPR029063 (SUPERFAMILY); SSF46785 (SUPERFAMILY)
2:127093149:127093354	GRMZM2G085924	127092912	127094499					probable o-methyltransferase 2	2	F:methyltransferase activity; P:biosynthetic process	IPR016461 (PIRSF); IPR012967 (PFAM); IPR029063 (G3DSA:3.40.50.GENE3D); IPR011991 (G3DSA:1.10.10.GENE3D); IPR001077 (PFAM); PTHR11746 (PANTHER); PTHR11746:SF68 (PANTHER); IPR029063 (SUPERFAMILY); SSF46785 (SUPERFAMILY)
2:127093149:127093362	GRMZM2G085924	127092912	127094499					probable o-methyltransferase 2	2	F:methyltransferase activity; P:biosynthetic process	IPR016461 (PIRSF); IPR012967 (PFAM); IPR029063 (G3DSA:3.40.50.GENE3D); IPR011991 (G3DSA:1.10.10.GENE3D); IPR001077 (PFAM); PTHR11746 (PANTHER); PTHR11746:SF68 (PANTHER); IPR029063 (SUPERFAMILY); SSF46785 (SUPERFAMILY)
2:127093153:127093314	GRMZM2G085924	127092912	127094499					probable o-methyltransferase 2	2	F:methyltransferase activity; P:biosynthetic process	IPR016461 (PIRSF); IPR012967 (PFAM); IPR029063 (G3DSA:3.40.50.GENE3D); IPR011991 (G3DSA:1.10.10.GENE3D); IPR001077 (PFAM); PTHR11746 (PANTHER); PTHR11746:SF68 (PANTHER); IPR029063 (SUPERFAMILY); SSF46785 (SUPERFAMILY)
2:127093153:127093362	GRMZM2G085924	127092912	127094499					probable o-methyltransferase 2	2	F:methyltransferase activity; P:biosynthetic process	IPR016461 (PIRSF); IPR012967 (PFAM); IPR029063 (G3DSA:3.40.50.GENE3D); IPR011991 (G3DSA:1.10.10.GENE3D); IPR001077 (PFAM); PTHR11746 (PANTHER); PTHR11746:SF68 (PANTHER); IPR029063 (SUPERFAMILY); SSF46785 (SUPERFAMILY)
2:1279584:1279719	GRMZM2G348956	1277292	1281623					endonuclease 2	10	F:hydrolase activity, acting on carbon-nitrogen (but not peptide) bonds; F:ATPase activity; P:small molecule metabolic process; F:DNA binding; P:catabolic process; F:nuclease activity; F:ion binding; P:DNA metabolic process; C:plastid; P:response to stress	Coil (COILS); Coil (COILS); IPR007696 (SMART); IPR003593 (SMART); IPR000432 (SMART); IPR005747 (PIRSF); IPR027417 (G3DSA:3.40.50.GENE3D); IPR002625 (PFAM); IPR000432 (PFAM); PTHR11361 (PANTHER); IPR005747 (PTHR11361:PANTHER); IPR000432 (PROSITE_PATTERNS); SIGNAL_PEPTIDE_N_REGION (PHOBIUS); NON_CYTOPLASMIC_DOMAIN (PHOBIUS); SIGNAL_PEPTIDE_H_REGION (PHOBIUS); SIGNAL_PEPTIDE (PHOBIUS); SIGNAL_PEPTID…
2:128043568:128043698	GRMZM2G082330	128043496	128078034					signal peptide peptidase-like 2	8	C:endosome; C:cytoplasmic, membrane-bounded vesicle; C:Golgi apparatus; C:endoplasmic reticulum; P:protein maturation; F:peptidase activity; P:cellular nitrogen compound metabolic process; C:lysosome	IPR006639 (SMART); G3DSA:3.50.30.30 (GENE3D); IPR003137 (PFAM); IPR007369 (PFAM); IPR007369 (PANTHER); PTHR12174:SF36 (PANTHER); TRANSMEMBRANE (PHOBIUS); CYTOPLASMIC_DOMAIN (PHOBIUS); SIGNAL_PEPTIDE (PHOBIUS); CYTOPLASMIC_DOMAIN (PHOBIUS); NON_CYTOPLASMIC_DOMAIN (PHOBIUS); TRANSMEMBRANE (PHOBIUS); TRANSMEMBRANE (PHOBIUS); CYTOPLASMIC_DOMAIN (PHOBIUS); TRANSMEMBRANE (PHOBIUS); NON_CYTOPLASMIC_DOMA…
2:128277840:128277954	GRMZM2G090020	128276916	128282231					protein translocase subunit chloroplastic isoform x2	3	P:protein targeting; F:ion binding; C:plastid	IPR027417 (G3DSA:3.40.50.GENE3D); PTHR30612:SF1 (PANTHER); PTHR30612 (PANTHER); IPR020937 (PROSITE_PATTERNS); IPR014018 (PROSITE_PROFILES); IPR027417 (SUPERFAMILY)
2:13712502:13712637	GRMZM2G000166	13712123	13713766					nucleolar protein 58-like	4	C:cytoplasm; P:homeostatic process; F:ion binding; P:transport	Coil (COILS); IPR006121 (PFAM); G3DSA:3.30.70.100 (GENE3D); PTHR22814:SF73 (PANTHER); PTHR22814 (PANTHER); IPR006121 (PROSITE_PROFILES); IPR006121 (SUPERFAMILY)
2:13857643:13857801	GRMZM2G032218	13856245	13864605	Purine metabolism	1168	adenylpyrophosphatase	ec:3.6.1.3	abc transporter c family member 15	4	F:ATPase activity; F:transmembrane transporter activity; F:ion binding; C:cellular_component	IPR003593 (SMART); G3DSA:1.20.1560.10 (GENE3D); IPR001140 (PFAM); IPR003439 (PFAM); IPR027417 (G3DSA:3.40.50.GENE3D); PTHR24223 (PANTHER); PTHR24223:SF165 (PANTHER); IPR017871 (PROSITE_PATTERNS); CYTOPLASMIC_DOMAIN (PHOBIUS); CYTOPLASMIC_DOMAIN (PHOBIUS); CYTOPLASMIC_DOMAIN (PHOBIUS); NON_CYTOPLASMIC_DOMAIN (PHOBIUS); TRANSMEMBRANE (PHOBIUS); TRANSMEMBRANE (PHOBIUS); CYTOPLASMIC_DOMAIN (PHOBIUS);…
2:13862212:13862479	GRMZM2G032218	13856245	13864605	Purine metabolism	1168	adenylpyrophosphatase	ec:3.6.1.3	abc transporter c family member 15	4	F:ATPase activity; F:transmembrane transporter activity; F:ion binding; C:cellular_component	IPR003593 (SMART); G3DSA:1.20.1560.10 (GENE3D); IPR001140 (PFAM); IPR003439 (PFAM); IPR027417 (G3DSA:3.40.50.GENE3D); PTHR24223 (PANTHER); PTHR24223:SF165 (PANTHER); IPR017871 (PROSITE_PATTERNS); CYTOPLASMIC_DOMAIN (PHOBIUS); CYTOPLASMIC_DOMAIN (PHOBIUS); CYTOPLASMIC_DOMAIN (PHOBIUS); NON_CYTOPLASMIC_DOMAIN (PHOBIUS); TRANSMEMBRANE (PHOBIUS); TRANSMEMBRANE (PHOBIUS); CYTOPLASMIC_DOMAIN (PHOBIUS);…
2:139067000:139067132	GRMZM5G854138	139066950	139068044					abscisic stress ripening protein 2	1	P:response to stress	IPR003496 (PFAM)
2:139067109:139067271	GRMZM5G854138	139066950	139068044					abscisic stress ripening protein 2	1	P:response to stress	IPR003496 (PFAM)
2:139067181:139067470	GRMZM5G854138	139066950	139068044					abscisic stress ripening protein 2	1	P:response to stress	IPR003496 (PFAM)
2:14222458:14222545	GRMZM2G322817	14222092	14223009					uncharacterized protein LOC100274866	-		IPR007650 (PFAM)
2:14222557:14222755	GRMZM2G322817	14222092	14223009					uncharacterized protein LOC100274866	-		IPR007650 (PFAM)
2:14222593:14222755	GRMZM2G322817	14222092	14223009					uncharacterized protein LOC100274866	-		IPR007650 (PFAM)
2:14222596:14222781	GRMZM2G322817	14222092	14223009					uncharacterized protein LOC100274866	-		IPR007650 (PFAM)
2:14222599:14222755	GRMZM2G322817	14222092	14223009					uncharacterized protein LOC100274866	-		IPR007650 (PFAM)
2:14222599:14222781	GRMZM2G322817	14222092	14223009					uncharacterized protein LOC100274866	-		IPR007650 (PFAM)
2:14222602:14222755	GRMZM2G322817	14222092	14223009					uncharacterized protein LOC100274866	-		IPR007650 (PFAM)
2:14222602:14222781	GRMZM2G322817	14222092	14223009					uncharacterized protein LOC100274866	-		IPR007650 (PFAM)
2:14222605:14222755	GRMZM2G322817	14222092	14223009					uncharacterized protein LOC100274866	-		IPR007650 (PFAM)
2:14222605:14222781	GRMZM2G322817	14222092	14223009					uncharacterized protein LOC100274866	-		IPR007650 (PFAM)
2:14222608:14222755	GRMZM2G322817	14222092	14223009					uncharacterized protein LOC100274866	-		IPR007650 (PFAM)
2:14222611:14222755	GRMZM2G322817	14222092	14223009					uncharacterized protein LOC100274866	-		IPR007650 (PFAM)
2:14222614:14222781	GRMZM2G322817	14222092	14223009					uncharacterized protein LOC100274866	-		IPR007650 (PFAM)
2:14222620:14222781	GRMZM2G322817	14222092	14223009					uncharacterized protein LOC100274866	-		IPR007650 (PFAM)
2:14541740:14541803	GRMZM2G314396	14534118	14542446					calcium-dependent protein kinase 26-like	8	C:nucleus; C:cytoplasm; P:signal transduction; F:ion binding; P:cellular protein modification process; P:cellular amino acid metabolic process; F:kinase activity; C:plasma membrane	IPR002290 (SMART); IPR002048 (SMART); G3DSA:3.30.200.20 (GENE3D); IPR011992 (PFAM); IPR011992 (G3DSA:1.10.238.GENE3D); G3DSA:1.10.510.10 (GENE3D); IPR000719 (PFAM); PTHR24349 (PANTHER); PTHR24349:SF83 (PANTHER); IPR018247 (PROSITE_PATTERNS); IPR017441 (PROSITE_PATTERNS); IPR008271 (PROSITE_PATTERNS); IPR002048 (PROSITE_PROFILES); IPR000719 (PROSITE_PROFILES); SSF47473 (SUPERFAMILY); IPR011009 (SU…
2:149341417:149341556	GRMZM2G124524	149336313	149342184					ap2-like ethylene-responsive transcription factor at1g79700	8	F:DNA binding; C:nucleus; P:anatomical structure development; F:nucleic acid binding transcription factor activity; P:cellular nitrogen compound metabolic process; P:biosynthetic process; C:protein complex; C:plastid	IPR001471 (SMART); IPR001471 (PFAM); IPR001471 (G3DSA:3.30.730.GENE3D); PTHR32467:SF7 (PANTHER); PTHR32467 (PANTHER); IPR001471 (PROSITE_PROFILES); IPR016177 (SUPERFAMILY)
2:151570564:151570750	GRMZM2G353024	151569232	151571445					root phototropism protein 2-like	1	P:biological_process	IPR027356 (PFAM); IPR011333 (G3DSA:3.30.710.GENE3D); PTHR32370 (PANTHER); PTHR32370:SF17 (PANTHER); IPR027356 (PROSITE_PROFILES); IPR011333 (SUPERFAMILY)
2:153863041:153863272	GRMZM2G070284	153858822	153866012					ent domain containing protein	3	P:cellular protein modification process; F:ion binding; F:kinase activity	Coil (COILS); IPR005491 (PFAM); IPR005491 (PROSITE_PROFILES); SSF63748 (SUPERFAMILY); SSF158639 (SUPERFAMILY)
2:153942323:153942428	GRMZM2G070054	153927069	153942627					frigida-like protein 3	-		Coil (COILS); Coil (COILS); Coil (COILS); IPR012474 (PFAM); PTHR31791 (PANTHER); PTHR31791:SF4 (PANTHER)
2:154609030:154609134	GRMZM2G010363	154601868	154610777					sec14 cytosolic factor-like	3	P:transport; C:intracellular; F:molecular_function	IPR001251 (SMART); IPR011074 (SMART); IPR001251 (PFAM); G3DSA:1.10.8.20 (GENE3D); IPR001251 (G3DSA:3.40.525.GENE3D); IPR011074 (PFAM); PTHR23324:SF47 (PANTHER); PTHR23324 (PANTHER); IPR001251 (PROSITE_PROFILES); IPR011074 (SUPERFAMILY); IPR001251 (SUPERFAMILY)
2:158377418:158379217	GRMZM2G152438	158371044	158380013					cytochrome b5 domain-containing protein rlf	1	F:ion binding	IPR001199 (PRINTS); IPR001199 (G3DSA:3.10.120.GENE3D); IPR001199 (PFAM); PTHR19370 (PANTHER); IPR018506 (PROSITE_PATTERNS); IPR001199 (PROSITE_PROFILES); IPR001199 (SUPERFAMILY)
2:164889629:164889730	GRMZM2G142544	164888464	164893103					u-box domain-containing protein 33 isoform x1	4	F:ion binding; P:cellular protein modification process; P:cellular amino acid metabolic process; F:kinase activity	Coil (COILS); G3DSA:1.10.510.10 (GENE3D); IPR014729 (G3DSA:3.40.50.GENE3D); G3DSA:3.30.200.20 (GENE3D); IPR000719 (PFAM); PTHR24420 (PANTHER); IPR008271 (PROSITE_PATTERNS); IPR000719 (PROSITE_PROFILES); IPR011009 (SUPERFAMILY); SSF52402 (SUPERFAMILY)
2:165616367:165616838	GRMZM2G084881	165615333	165620418	Ascorbate and aldarate metabolism	77	reductase (NADH)	ec:1.6.5.4	monodehydroascorbate reductase	7	P:small molecule metabolic process; C:cell; P:carbohydrate metabolic process; P:generation of precursor metabolites and energy; F:oxidoreductase activity; P:homeostatic process; F:ion binding	IPR013027 (PRINTS); PR00411 (PRINTS); IPR023753 (PFAM); IPR001327 (PFAM); G3DSA:3.50.50.60 (GENE3D); PTHR22912 (PANTHER); PTHR22912:SF144 (PANTHER); SSF51905 (SUPERFAMILY); IPR016156 (SUPERFAMILY)
2:165616988:165618082	GRMZM2G084881	165615333	165620418	Ascorbate and aldarate metabolism	77	reductase (NADH)	ec:1.6.5.4	monodehydroascorbate reductase	7	P:small molecule metabolic process; C:cell; P:carbohydrate metabolic process; P:generation of precursor metabolites and energy; F:oxidoreductase activity; P:homeostatic process; F:ion binding	IPR013027 (PRINTS); PR00411 (PRINTS); IPR023753 (PFAM); IPR001327 (PFAM); G3DSA:3.50.50.60 (GENE3D); PTHR22912 (PANTHER); PTHR22912:SF144 (PANTHER); SSF51905 (SUPERFAMILY); IPR016156 (SUPERFAMILY)
2:169557559:169557612	GRMZM2G016066	169557301	169558384					photosystem i reaction center subunit iv a	4	P:photosynthesis; C:protein complex; C:plastid; C:thylakoid	IPR003375 (PFAM); G3DSA:2.30.30.50 (GENE3D); NON_CYTOPLASMIC_DOMAIN (PHOBIUS); SIGNAL_PEPTIDE_N_REGION (PHOBIUS); SIGNAL_PEPTIDE (PHOBIUS); SIGNAL_PEPTIDE_C_REGION (PHOBIUS); SIGNAL_PEPTIDE_H_REGION (PHOBIUS); IPR003375 (PRODOM); SignalP-TM (SIGNALP_GRAM_POSITIVE); IPR008990 (SUPERFAMILY)
2:169557564:169557622	GRMZM2G016066	169557301	169558384					photosystem i reaction center subunit iv a	4	P:photosynthesis; C:protein complex; C:plastid; C:thylakoid	IPR003375 (PFAM); G3DSA:2.30.30.50 (GENE3D); NON_CYTOPLASMIC_DOMAIN (PHOBIUS); SIGNAL_PEPTIDE_N_REGION (PHOBIUS); SIGNAL_PEPTIDE (PHOBIUS); SIGNAL_PEPTIDE_C_REGION (PHOBIUS); SIGNAL_PEPTIDE_H_REGION (PHOBIUS); IPR003375 (PRODOM); SignalP-TM (SIGNALP_GRAM_POSITIVE); IPR008990 (SUPERFAMILY)
2:169557564:169557882	GRMZM2G016066	169557301	169558384					photosystem i reaction center subunit iv a	4	P:photosynthesis; C:protein complex; C:plastid; C:thylakoid	IPR003375 (PFAM); G3DSA:2.30.30.50 (GENE3D); NON_CYTOPLASMIC_DOMAIN (PHOBIUS); SIGNAL_PEPTIDE_N_REGION (PHOBIUS); SIGNAL_PEPTIDE (PHOBIUS); SIGNAL_PEPTIDE_C_REGION (PHOBIUS); SIGNAL_PEPTIDE_H_REGION (PHOBIUS); IPR003375 (PRODOM); SignalP-TM (SIGNALP_GRAM_POSITIVE); IPR008990 (SUPERFAMILY)
2:169557622:169557882	GRMZM2G016066	169557301	169558384					photosystem i reaction center subunit iv a	4	P:photosynthesis; C:protein complex; C:plastid; C:thylakoid	IPR003375 (PFAM); G3DSA:2.30.30.50 (GENE3D); NON_CYTOPLASMIC_DOMAIN (PHOBIUS); SIGNAL_PEPTIDE_N_REGION (PHOBIUS); SIGNAL_PEPTIDE (PHOBIUS); SIGNAL_PEPTIDE_C_REGION (PHOBIUS); SIGNAL_PEPTIDE_H_REGION (PHOBIUS); IPR003375 (PRODOM); SignalP-TM (SIGNALP_GRAM_POSITIVE); IPR008990 (SUPERFAMILY)
2:169557676:169557882	GRMZM2G016066	169557301	169558384					photosystem i reaction center subunit iv a	4	P:photosynthesis; C:protein complex; C:plastid; C:thylakoid	IPR003375 (PFAM); G3DSA:2.30.30.50 (GENE3D); NON_CYTOPLASMIC_DOMAIN (PHOBIUS); SIGNAL_PEPTIDE_N_REGION (PHOBIUS); SIGNAL_PEPTIDE (PHOBIUS); SIGNAL_PEPTIDE_C_REGION (PHOBIUS); SIGNAL_PEPTIDE_H_REGION (PHOBIUS); IPR003375 (PRODOM); SignalP-TM (SIGNALP_GRAM_POSITIVE); IPR008990 (SUPERFAMILY)
2:17348702:17355197	GRMZM2G145968	17348097	17355999					hmg1 2-like protein	-		IPR009071 (SMART); IPR009071 (G3DSA:1.10.30.GENE3D); IPR009071 (PFAM); PTHR13711:SF167 (PANTHER); PTHR13711 (PANTHER); IPR009071 (PROSITE_PROFILES); IPR009071 (SUPERFAMILY)
2:17583914:17584060	GRMZM2G142664	17580338	17584923					auxin-independent growth promoter	1	C:mitochondrion	IPR024709 (PIRSF); IPR019378 (PFAM); PTHR31818:SF1 (PANTHER); PTHR31818 (PANTHER); SIGNAL_PEPTIDE_H_REGION (PHOBIUS); SIGNAL_PEPTIDE_N_REGION (PHOBIUS); SIGNAL_PEPTIDE (PHOBIUS); NON_CYTOPLASMIC_DOMAIN (PHOBIUS); SIGNAL_PEPTIDE_C_REGION (PHOBIUS); TMhelix (TMHMM)
2:176241079:176241420	GRMZM2G098076	176238563	176244250					proton pump-interactor 1-like	3	C:endoplasmic reticulum; P:transport; C:plasma membrane	Coil (COILS); Coil (COILS); PTHR32219 (PANTHER); IPR029669 (PTHR32219:PANTHER); TRANSMEMBRANE (PHOBIUS); CYTOPLASMIC_DOMAIN (PHOBIUS); NON_CYTOPLASMIC_DOMAIN (PHOBIUS); TMhelix (TMHMM)
2:177649664:177649816	GRMZM2G039155	177646906	177651736					pentatricopeptide repeat-containing protein mitochondrial	1	C:mitochondrion	Coil (COILS); IPR002885 (PFAM); IPR002885 (TIGRFAM); IPR009643 (PFAM); IPR002885 (PFAM); PTHR24015 (PANTHER); SIGNAL_PEPTIDE_N_REGION (PHOBIUS); SIGNAL_PEPTIDE_C_REGION (PHOBIUS); NON_CYTOPLASMIC_DOMAIN (PHOBIUS); SIGNAL_PEPTIDE_H_REGION (PHOBIUS); SIGNAL_PEPTIDE (PHOBIUS); IPR002885 (PROSITE_PROFILES)
2:181843042:181843196	GRMZM2G088819	181843010	181843906					probable calcium-binding protein cml45	2	F:ion binding; C:plastid	Coil (COILS); IPR002048 (SMART); IPR011992 (PFAM); IPR011992 (G3DSA:1.10.238.GENE3D); PTHR10891 (PANTHER); PTHR10891:SF536 (PANTHER); IPR018247 (PROSITE_PATTERNS); CYTOPLASMIC_DOMAIN (PHOBIUS); TRANSMEMBRANE (PHOBIUS); NON_CYTOPLASMIC_DOMAIN (PHOBIUS); IPR002048 (PROSITE_PROFILES); SSF47473 (SUPERFAMILY); TMhelix (TMHMM)
2:189446178:189446362	GRMZM2G112165	189443283	189447454					heat shock protein 81-1-like	5	C:cytoplasm; F:ion binding; F:unfolded protein binding; P:protein folding; P:response to stress	Coil (COILS); IPR020575 (PRINTS); IPR001404 (PIRSF); IPR003594 (SMART); IPR003594 (G3DSA:3.30.565.GENE3D); IPR001404 (PFAM); PF13589 (PFAM); PTHR11528:SF43 (PANTHER); IPR001404 (PANTHER); IPR019805 (PROSITE_PATTERNS); IPR001404 (HAMAP); SSF110942 (SUPERFAMILY); IPR003594 (SUPERFAMILY); IPR020568 (SUPERFAMILY)
2:189446261:189446420	GRMZM2G112165	189443283	189447454					heat shock protein 81-1-like	5	C:cytoplasm; F:ion binding; F:unfolded protein binding; P:protein folding; P:response to stress	Coil (COILS); IPR020575 (PRINTS); IPR001404 (PIRSF); IPR003594 (SMART); IPR003594 (G3DSA:3.30.565.GENE3D); IPR001404 (PFAM); PF13589 (PFAM); PTHR11528:SF43 (PANTHER); IPR001404 (PANTHER); IPR019805 (PROSITE_PATTERNS); IPR001404 (HAMAP); SSF110942 (SUPERFAMILY); IPR003594 (SUPERFAMILY); IPR020568 (SUPERFAMILY)
2:189446261:189446478	GRMZM2G112165	189443283	189447454					heat shock protein 81-1-like	5	C:cytoplasm; F:ion binding; F:unfolded protein binding; P:protein folding; P:response to stress	Coil (COILS); IPR020575 (PRINTS); IPR001404 (PIRSF); IPR003594 (SMART); IPR003594 (G3DSA:3.30.565.GENE3D); IPR001404 (PFAM); PF13589 (PFAM); PTHR11528:SF43 (PANTHER); IPR001404 (PANTHER); IPR019805 (PROSITE_PATTERNS); IPR001404 (HAMAP); SSF110942 (SUPERFAMILY); IPR003594 (SUPERFAMILY); IPR020568 (SUPERFAMILY)
2:189446325:189446451	GRMZM2G112165	189443283	189447454					heat shock protein 81-1-like	5	C:cytoplasm; F:ion binding; F:unfolded protein binding; P:protein folding; P:response to stress	Coil (COILS); IPR020575 (PRINTS); IPR001404 (PIRSF); IPR003594 (SMART); IPR003594 (G3DSA:3.30.565.GENE3D); IPR001404 (PFAM); PF13589 (PFAM); PTHR11528:SF43 (PANTHER); IPR001404 (PANTHER); IPR019805 (PROSITE_PATTERNS); IPR001404 (HAMAP); SSF110942 (SUPERFAMILY); IPR003594 (SUPERFAMILY); IPR020568 (SUPERFAMILY)
2:189446337:189446439	GRMZM2G112165	189443283	189447454					heat shock protein 81-1-like	5	C:cytoplasm; F:ion binding; F:unfolded protein binding; P:protein folding; P:response to stress	Coil (COILS); IPR020575 (PRINTS); IPR001404 (PIRSF); IPR003594 (SMART); IPR003594 (G3DSA:3.30.565.GENE3D); IPR001404 (PFAM); PF13589 (PFAM); PTHR11528:SF43 (PANTHER); IPR001404 (PANTHER); IPR019805 (PROSITE_PATTERNS); IPR001404 (HAMAP); SSF110942 (SUPERFAMILY); IPR003594 (SUPERFAMILY); IPR020568 (SUPERFAMILY)
2:189446340:189446451	GRMZM2G112165	189443283	189447454					heat shock protein 81-1-like	5	C:cytoplasm; F:ion binding; F:unfolded protein binding; P:protein folding; P:response to stress	Coil (COILS); IPR020575 (PRINTS); IPR001404 (PIRSF); IPR003594 (SMART); IPR003594 (G3DSA:3.30.565.GENE3D); IPR001404 (PFAM); PF13589 (PFAM); PTHR11528:SF43 (PANTHER); IPR001404 (PANTHER); IPR019805 (PROSITE_PATTERNS); IPR001404 (HAMAP); SSF110942 (SUPERFAMILY); IPR003594 (SUPERFAMILY); IPR020568 (SUPERFAMILY)
2:189446361:189446451	GRMZM2G112165	189443283	189447454					heat shock protein 81-1-like	5	C:cytoplasm; F:ion binding; F:unfolded protein binding; P:protein folding; P:response to stress	Coil (COILS); IPR020575 (PRINTS); IPR001404 (PIRSF); IPR003594 (SMART); IPR003594 (G3DSA:3.30.565.GENE3D); IPR001404 (PFAM); PF13589 (PFAM); PTHR11528:SF43 (PANTHER); IPR001404 (PANTHER); IPR019805 (PROSITE_PATTERNS); IPR001404 (HAMAP); SSF110942 (SUPERFAMILY); IPR003594 (SUPERFAMILY); IPR020568 (SUPERFAMILY)
2:189446421:189446475	GRMZM2G112165	189443283	189447454					heat shock protein 81-1-like	5	C:cytoplasm; F:ion binding; F:unfolded protein binding; P:protein folding; P:response to stress	Coil (COILS); IPR020575 (PRINTS); IPR001404 (PIRSF); IPR003594 (SMART); IPR003594 (G3DSA:3.30.565.GENE3D); IPR001404 (PFAM); PF13589 (PFAM); PTHR11528:SF43 (PANTHER); IPR001404 (PANTHER); IPR019805 (PROSITE_PATTERNS); IPR001404 (HAMAP); SSF110942 (SUPERFAMILY); IPR003594 (SUPERFAMILY); IPR020568 (SUPERFAMILY)
2:189572192:189572282	GRMZM2G134334	189571462	189572675					zinc finger protein	2	F:DNA binding; F:ion binding	IPR000058 (SMART); IPR000058 (PFAM); IPR002653 (PFAM); IPR000058 (G3DSA:4.10.1110.GENE3D); PTHR10634:SF22 (PANTHER); PTHR10634 (PANTHER); IPR000058 (PROSITE_PROFILES); IPR002653 (PROSITE_PROFILES); SSF57716 (SUPERFAMILY); SSF118310 (SUPERFAMILY)
2:192412924:192413215	GRMZM2G178968	192412235	192414620					60s ribosomal protein l7a	4	F:structural constituent of ribosome; P:ribosome biogenesis; C:ribosome; P:translation	Coil (COILS); IPR001921 (PRINTS); IPR018492 (PRINTS); IPR029064 (G3DSA:3.30.1330.GENE3D); IPR004038 (PFAM); PTHR23105 (PANTHER); IPR001921 (PTHR23105:PANTHER); IPR004037 (PROSITE_PATTERNS); IPR029064 (SUPERFAMILY)
2:192412940:192413229	GRMZM2G178968	192412235	192414620					60s ribosomal protein l7a	4	F:structural constituent of ribosome; P:ribosome biogenesis; C:ribosome; P:translation	Coil (COILS); IPR001921 (PRINTS); IPR018492 (PRINTS); IPR029064 (G3DSA:3.30.1330.GENE3D); IPR004038 (PFAM); PTHR23105 (PANTHER); IPR001921 (PTHR23105:PANTHER); IPR004037 (PROSITE_PATTERNS); IPR029064 (SUPERFAMILY)
2:192601515:192602683	GRMZM2G099780	192598650	192605670					pyruvate dehydrogenase e1 component subunit mitochondrial	5	C:mitochondrion; C:cell wall; P:cell wall organization or biogenesis; C:extracellular region; F:molecular_function	SSF103657 (SUPERFAMILY)
2:193410964:193412834	GRMZM2G022921	193408724	193413807					transcription factor 25	1	C:cytosol	IPR006994 (PFAM); IPR006994 (PANTHER); PTHR22684:SF0 (PANTHER)
2:194300202:194300921	GRMZM2G703307	194299452	194310165					atg8-interacting protein 1-like	1	C:cellular_component	NON_CYTOPLASMIC_DOMAIN (PHOBIUS); TRANSMEMBRANE (PHOBIUS); CYTOPLASMIC_DOMAIN (PHOBIUS); TMhelix (TMHMM)
2:196860613:196860882	GRMZM2G459854	196859934	196869128					serine threonine-protein kinase sty46	6	F:ion binding; P:cellular protein modification process; C:cytosol; P:cellular amino acid metabolic process; F:kinase activity; C:plastid	IPR001245 (PRINTS); IPR002290 (SMART); IPR001245 (PFAM); G3DSA:3.30.200.20 (GENE3D); G3DSA:3.30.70.260 (GENE3D); G3DSA:1.10.510.10 (GENE3D); IPR002912 (PFAM); PTHR23257:SF414 (PANTHER); PTHR23257 (PANTHER); IPR008271 (PROSITE_PATTERNS); IPR000719 (PROSITE_PROFILES); IPR002912 (PROSITE_PROFILES); SSF55021 (SUPERFAMILY); IPR011009 (SUPERFAMILY)
2:198019389:198019506	GRMZM2G002948	198017903	198020019					zinc finger protein hangover	-		no IPS match
2:198019421:198019545	GRMZM2G002948	198017903	198020019					zinc finger protein hangover	-		no IPS match
2:198564334:198569027	GRMZM2G081571	198563965	198574971					mitochondrial amidoxime reducing component 2-like	2	P:biological_process; F:ion binding	IPR005303 (PFAM); IPR005302 (PFAM); PTHR14237 (PANTHER); PTHR14237:SF3 (PANTHER); IPR005302 (PROSITE_PROFILES); IPR011037 (SUPERFAMILY); SSF141673 (SUPERFAMILY)
2:198566444:198573132	GRMZM2G081571	198563965	198574971					mitochondrial amidoxime reducing component 2-like	2	P:biological_process; F:ion binding	IPR005303 (PFAM); IPR005302 (PFAM); PTHR14237 (PANTHER); PTHR14237:SF3 (PANTHER); IPR005302 (PROSITE_PROFILES); IPR011037 (SUPERFAMILY); SSF141673 (SUPERFAMILY)
2:198567220:198573485	GRMZM2G081571	198563965	198574971					mitochondrial amidoxime reducing component 2-like	2	P:biological_process; F:ion binding	IPR005303 (PFAM); IPR005302 (PFAM); PTHR14237 (PANTHER); PTHR14237:SF3 (PANTHER); IPR005302 (PROSITE_PROFILES); IPR011037 (SUPERFAMILY); SSF141673 (SUPERFAMILY)
2:198567220:198573727	GRMZM2G081571	198563965	198574971					mitochondrial amidoxime reducing component 2-like	2	P:biological_process; F:ion binding	IPR005303 (PFAM); IPR005302 (PFAM); PTHR14237 (PANTHER); PTHR14237:SF3 (PANTHER); IPR005302 (PROSITE_PROFILES); IPR011037 (SUPERFAMILY); SSF141673 (SUPERFAMILY)
2:198567474:198574284	GRMZM2G081571	198563965	198574971					mitochondrial amidoxime reducing component 2-like	2	P:biological_process; F:ion binding	IPR005303 (PFAM); IPR005302 (PFAM); PTHR14237 (PANTHER); PTHR14237:SF3 (PANTHER); IPR005302 (PROSITE_PROFILES); IPR011037 (SUPERFAMILY); SSF141673 (SUPERFAMILY)
2:200086429:200087092	GRMZM5G871013	200086135	200087539					alpha-expansin 9 precursor	4	C:cell wall; P:cell wall organization or biogenesis; C:cytoplasmic, membrane-bounded vesicle; C:extracellular region	IPR002963 (PRINTS); IPR007118 (PRINTS); IPR007112 (SMART); IPR007117 (G3DSA:2.60.40.GENE3D); IPR009009 (PFAM); IPR014733 (G3DSA:2.40.40.GENE3D); IPR007117 (PFAM); PTHR31867:SF5 (PANTHER); PTHR31867 (PANTHER); SIGNAL_PEPTIDE_H_REGION (PHOBIUS); SIGNAL_PEPTIDE_N_REGION (PHOBIUS); SIGNAL_PEPTIDE (PHOBIUS); NON_CYTOPLASMIC_DOMAIN (PHOBIUS); SIGNAL_PEPTIDE_C_REGION (PHOBIUS); IPR007117 (PROSITE_PROFIL…
2:203137913:203139217	GRMZM2G001820	203135392	203142289					alpha-rhamnosidase-like protein	3	P:biological_process; C:cellular_component; F:molecular_function	PF13088 (PFAM); IPR011040 (G3DSA:2.120.10.GENE3D); TRANSMEMBRANE (PHOBIUS); NON_CYTOPLASMIC_DOMAIN (PHOBIUS); CYTOPLASMIC_DOMAIN (PHOBIUS); SignalP-noTM (SIGNALP_EUK); IPR011040 (SUPERFAMILY)
2:204388792:204388912	GRMZM2G144180	204386557	204389591					uncharacterized loc100216659 precursor	7	F:DNA binding; C:nucleus; F:nucleic acid binding transcription factor activity; C:cytoplasmic, membrane-bounded vesicle; P:cellular nitrogen compound metabolic process; P:biosynthetic process; C:protein complex	IPR007493 (PFAM); IPR007493 (G3DSA:2.30.240.GENE3D); PTHR31676:SF9 (PANTHER); PTHR31676 (PANTHER); NON_CYTOPLASMIC_DOMAIN (PHOBIUS); SIGNAL_PEPTIDE_H_REGION (PHOBIUS); SIGNAL_PEPTIDE_N_REGION (PHOBIUS); SIGNAL_PEPTIDE_C_REGION (PHOBIUS); SIGNAL_PEPTIDE (PHOBIUS); SignalP-TM (SIGNALP_GRAM_POSITIVE); SignalP-noTM (SIGNALP_EUK); SignalP-noTM (SIGNALP_GRAM_NEGATIVE); IPR007493 (SUPERFAMILY); TMhelix …
2:205712277:205712884	GRMZM2G117968	205709069	205714635					peptidyl-prolyl cis-trans isomerase chloroplastic	10	P:small molecule metabolic process; C:nucleus; P:lipid metabolic process; P:cellular protein modification process; P:cellular nitrogen compound metabolic process; P:biosynthetic process; P:protein folding; C:plastid; C:thylakoid; F:isomerase activity	IPR029000 (G3DSA:2.40.100.GENE3D); IPR002130 (PFAM); PTHR11071:SF174 (PANTHER); PTHR11071 (PANTHER); SIGNAL_PEPTIDE_C_REGION (PHOBIUS); SIGNAL_PEPTIDE (PHOBIUS); SIGNAL_PEPTIDE_H_REGION (PHOBIUS); SIGNAL_PEPTIDE_N_REGION (PHOBIUS); NON_CYTOPLASMIC_DOMAIN (PHOBIUS); IPR002130 (PROSITE_PROFILES); SignalP-TM (SIGNALP_GRAM_POSITIVE); SignalP-noTM (SIGNALP_GRAM_NEGATIVE); IPR029000 (SUPERFAMILY)
2:209536867:209537167	GRMZM2G152189	209536404	209537584					vegetative cell wall protein gp1 precursor	2	P:multicellular organism development; C:cytoplasmic, membrane-bounded vesicle	SIGNAL_PEPTIDE_H_REGION (PHOBIUS); SIGNAL_PEPTIDE_C_REGION (PHOBIUS); SIGNAL_PEPTIDE_N_REGION (PHOBIUS); SIGNAL_PEPTIDE (PHOBIUS); NON_CYTOPLASMIC_DOMAIN (PHOBIUS); PS51257 (PROSITE_PROFILES); SignalP-noTM (SIGNALP_EUK); SignalP-TM (SIGNALP_GRAM_NEGATIVE); SignalP-TM (SIGNALP_GRAM_POSITIVE); TMhelix (TMHMM)
2:209537059:209537167	GRMZM2G152189	209536404	209537584					vegetative cell wall protein gp1 precursor	2	P:multicellular organism development; C:cytoplasmic, membrane-bounded vesicle	SIGNAL_PEPTIDE_H_REGION (PHOBIUS); SIGNAL_PEPTIDE_C_REGION (PHOBIUS); SIGNAL_PEPTIDE_N_REGION (PHOBIUS); SIGNAL_PEPTIDE (PHOBIUS); NON_CYTOPLASMIC_DOMAIN (PHOBIUS); PS51257 (PROSITE_PROFILES); SignalP-noTM (SIGNALP_EUK); SignalP-TM (SIGNALP_GRAM_NEGATIVE); SignalP-TM (SIGNALP_GRAM_POSITIVE); TMhelix (TMHMM)
2:209833293:209833576	GRMZM2G464000	209823003	209836282					protein iws1 homolog isoform x1	-		IPR013951 (PFAM); IPR004043 (SUPERFAMILY)
2:210789240:210789427	GRMZM2G040349	210788762	210793166					nuclear transcription factor y subunit a-3	6	F:DNA binding; C:nucleus; F:nucleic acid binding transcription factor activity; P:cellular nitrogen compound metabolic process; P:biosynthetic process; C:protein complex	IPR001289 (PRINTS); IPR001289 (SMART); IPR001289 (PFAM); PTHR12632:SF7 (PANTHER); IPR001289 (PANTHER); IPR018362 (PROSITE_PATTERNS); IPR001289 (PROSITE_PROFILES)
2:210838836:210839019	GRMZM2G412888	210834450	210840251					protein bem46-like isoform x1	2	C:cytoplasmic, membrane-bounded vesicle; F:peptidase activity	IPR029059 (PFAM); IPR029058 (G3DSA:3.40.50.GENE3D); PTHR12277 (PANTHER); CYTOPLASMIC_DOMAIN (PHOBIUS); TRANSMEMBRANE (PHOBIUS); NON_CYTOPLASMIC_DOMAIN (PHOBIUS); IPR029058 (SUPERFAMILY); TMhelix (TMHMM)
2:2110134:2110287	GRMZM2G145825	2109946	2111375					TPA: hypothetical protein ZEAMMB73_156391, partial	3	P:biological_process; C:endoplasmic reticulum; C:plastid	Coil (COILS); Coil (COILS); PTHR22166 (PANTHER); NON_CYTOPLASMIC_DOMAIN (PHOBIUS); CYTOPLASMIC_DOMAIN (PHOBIUS); TRANSMEMBRANE (PHOBIUS); CYTOPLASMIC_DOMAIN (PHOBIUS); TRANSMEMBRANE (PHOBIUS); TMhelix (TMHMM); TMhelix (TMHMM)
2:211773237:211773341	GRMZM2G169087	211770683	211773832					amidase 1-like	4	F:hydrolase activity, acting on carbon-nitrogen (but not peptide) bonds; P:biological_process; C:cytoplasm; F:ligase activity	IPR000120 (PFAM); IPR023631 (G3DSA:3.90.1300.GENE3D); PTHR11895:SF33 (PANTHER); IPR000120 (PANTHER); IPR020556 (PROSITE_PATTERNS); IPR023631 (SUPERFAMILY)
2:21258485:21259106	GRMZM2G019919	21258086	21262844					nucleolin	2	C:cytoplasmic, membrane-bounded vesicle; F:molecular_function	Coil (COILS); IPR000504 (SMART); IPR012677 (G3DSA:3.30.70.GENE3D); IPR000504 (PFAM); PTHR24012:SF344 (PANTHER); PTHR24012 (PANTHER); IPR000504 (PROSITE_PROFILES); SSF54928 (SUPERFAMILY)
2:213580291:213580422	GRMZM2G123212	213580220	213581001					ubiquitin-protein ligase cip8	4	P:catabolic process; F:ion binding; P:cellular protein modification process; F:ligase activity	IPR001841 (SMART); IPR001841 (PFAM); IPR013083 (G3DSA:3.30.40.GENE3D); PTHR22763:SF6 (PANTHER); PTHR22763 (PANTHER); SIGNAL_PEPTIDE_N_REGION (PHOBIUS); SIGNAL_PEPTIDE_H_REGION (PHOBIUS); SIGNAL_PEPTIDE_C_REGION (PHOBIUS); SIGNAL_PEPTIDE (PHOBIUS); NON_CYTOPLASMIC_DOMAIN (PHOBIUS); IPR001841 (PROSITE_PROFILES); SSF57850 (SUPERFAMILY); TMhelix (TMHMM)
2:213580291:213580446	GRMZM2G123212	213580220	213581001					ubiquitin-protein ligase cip8	4	P:catabolic process; F:ion binding; P:cellular protein modification process; F:ligase activity	IPR001841 (SMART); IPR001841 (PFAM); IPR013083 (G3DSA:3.30.40.GENE3D); PTHR22763:SF6 (PANTHER); PTHR22763 (PANTHER); SIGNAL_PEPTIDE_N_REGION (PHOBIUS); SIGNAL_PEPTIDE_H_REGION (PHOBIUS); SIGNAL_PEPTIDE_C_REGION (PHOBIUS); SIGNAL_PEPTIDE (PHOBIUS); NON_CYTOPLASMIC_DOMAIN (PHOBIUS); IPR001841 (PROSITE_PROFILES); SSF57850 (SUPERFAMILY); TMhelix (TMHMM)
2:213580291:213580450	GRMZM2G123212	213580220	213581001					ubiquitin-protein ligase cip8	4	P:catabolic process; F:ion binding; P:cellular protein modification process; F:ligase activity	IPR001841 (SMART); IPR001841 (PFAM); IPR013083 (G3DSA:3.30.40.GENE3D); PTHR22763:SF6 (PANTHER); PTHR22763 (PANTHER); SIGNAL_PEPTIDE_N_REGION (PHOBIUS); SIGNAL_PEPTIDE_H_REGION (PHOBIUS); SIGNAL_PEPTIDE_C_REGION (PHOBIUS); SIGNAL_PEPTIDE (PHOBIUS); NON_CYTOPLASMIC_DOMAIN (PHOBIUS); IPR001841 (PROSITE_PROFILES); SSF57850 (SUPERFAMILY); TMhelix (TMHMM)
2:213580291:213580452	GRMZM2G123212	213580220	213581001					ubiquitin-protein ligase cip8	4	P:catabolic process; F:ion binding; P:cellular protein modification process; F:ligase activity	IPR001841 (SMART); IPR001841 (PFAM); IPR013083 (G3DSA:3.30.40.GENE3D); PTHR22763:SF6 (PANTHER); PTHR22763 (PANTHER); SIGNAL_PEPTIDE_N_REGION (PHOBIUS); SIGNAL_PEPTIDE_H_REGION (PHOBIUS); SIGNAL_PEPTIDE_C_REGION (PHOBIUS); SIGNAL_PEPTIDE (PHOBIUS); NON_CYTOPLASMIC_DOMAIN (PHOBIUS); IPR001841 (PROSITE_PROFILES); SSF57850 (SUPERFAMILY); TMhelix (TMHMM)
2:213580291:213580458	GRMZM2G123212	213580220	213581001					ubiquitin-protein ligase cip8	4	P:catabolic process; F:ion binding; P:cellular protein modification process; F:ligase activity	IPR001841 (SMART); IPR001841 (PFAM); IPR013083 (G3DSA:3.30.40.GENE3D); PTHR22763:SF6 (PANTHER); PTHR22763 (PANTHER); SIGNAL_PEPTIDE_N_REGION (PHOBIUS); SIGNAL_PEPTIDE_H_REGION (PHOBIUS); SIGNAL_PEPTIDE_C_REGION (PHOBIUS); SIGNAL_PEPTIDE (PHOBIUS); NON_CYTOPLASMIC_DOMAIN (PHOBIUS); IPR001841 (PROSITE_PROFILES); SSF57850 (SUPERFAMILY); TMhelix (TMHMM)
2:213580291:213580461	GRMZM2G123212	213580220	213581001					ubiquitin-protein ligase cip8	4	P:catabolic process; F:ion binding; P:cellular protein modification process; F:ligase activity	IPR001841 (SMART); IPR001841 (PFAM); IPR013083 (G3DSA:3.30.40.GENE3D); PTHR22763:SF6 (PANTHER); PTHR22763 (PANTHER); SIGNAL_PEPTIDE_N_REGION (PHOBIUS); SIGNAL_PEPTIDE_H_REGION (PHOBIUS); SIGNAL_PEPTIDE_C_REGION (PHOBIUS); SIGNAL_PEPTIDE (PHOBIUS); NON_CYTOPLASMIC_DOMAIN (PHOBIUS); IPR001841 (PROSITE_PROFILES); SSF57850 (SUPERFAMILY); TMhelix (TMHMM)
2:213580361:213580443	GRMZM2G123212	213580220	213581001					ubiquitin-protein ligase cip8	4	P:catabolic process; F:ion binding; P:cellular protein modification process; F:ligase activity	IPR001841 (SMART); IPR001841 (PFAM); IPR013083 (G3DSA:3.30.40.GENE3D); PTHR22763:SF6 (PANTHER); PTHR22763 (PANTHER); SIGNAL_PEPTIDE_N_REGION (PHOBIUS); SIGNAL_PEPTIDE_H_REGION (PHOBIUS); SIGNAL_PEPTIDE_C_REGION (PHOBIUS); SIGNAL_PEPTIDE (PHOBIUS); NON_CYTOPLASMIC_DOMAIN (PHOBIUS); IPR001841 (PROSITE_PROFILES); SSF57850 (SUPERFAMILY); TMhelix (TMHMM)
2:213580361:213580470	GRMZM2G123212	213580220	213581001					ubiquitin-protein ligase cip8	4	P:catabolic process; F:ion binding; P:cellular protein modification process; F:ligase activity	IPR001841 (SMART); IPR001841 (PFAM); IPR013083 (G3DSA:3.30.40.GENE3D); PTHR22763:SF6 (PANTHER); PTHR22763 (PANTHER); SIGNAL_PEPTIDE_N_REGION (PHOBIUS); SIGNAL_PEPTIDE_H_REGION (PHOBIUS); SIGNAL_PEPTIDE_C_REGION (PHOBIUS); SIGNAL_PEPTIDE (PHOBIUS); NON_CYTOPLASMIC_DOMAIN (PHOBIUS); IPR001841 (PROSITE_PROFILES); SSF57850 (SUPERFAMILY); TMhelix (TMHMM)
2:213580361:213580533	GRMZM2G123212	213580220	213581001					ubiquitin-protein ligase cip8	4	P:catabolic process; F:ion binding; P:cellular protein modification process; F:ligase activity	IPR001841 (SMART); IPR001841 (PFAM); IPR013083 (G3DSA:3.30.40.GENE3D); PTHR22763:SF6 (PANTHER); PTHR22763 (PANTHER); SIGNAL_PEPTIDE_N_REGION (PHOBIUS); SIGNAL_PEPTIDE_H_REGION (PHOBIUS); SIGNAL_PEPTIDE_C_REGION (PHOBIUS); SIGNAL_PEPTIDE (PHOBIUS); NON_CYTOPLASMIC_DOMAIN (PHOBIUS); IPR001841 (PROSITE_PROFILES); SSF57850 (SUPERFAMILY); TMhelix (TMHMM)
2:213580441:213580531	GRMZM2G123212	213580220	213581001					ubiquitin-protein ligase cip8	4	P:catabolic process; F:ion binding; P:cellular protein modification process; F:ligase activity	IPR001841 (SMART); IPR001841 (PFAM); IPR013083 (G3DSA:3.30.40.GENE3D); PTHR22763:SF6 (PANTHER); PTHR22763 (PANTHER); SIGNAL_PEPTIDE_N_REGION (PHOBIUS); SIGNAL_PEPTIDE_H_REGION (PHOBIUS); SIGNAL_PEPTIDE_C_REGION (PHOBIUS); SIGNAL_PEPTIDE (PHOBIUS); NON_CYTOPLASMIC_DOMAIN (PHOBIUS); IPR001841 (PROSITE_PROFILES); SSF57850 (SUPERFAMILY); TMhelix (TMHMM)
2:213580470:213580525	GRMZM2G123212	213580220	213581001					ubiquitin-protein ligase cip8	4	P:catabolic process; F:ion binding; P:cellular protein modification process; F:ligase activity	IPR001841 (SMART); IPR001841 (PFAM); IPR013083 (G3DSA:3.30.40.GENE3D); PTHR22763:SF6 (PANTHER); PTHR22763 (PANTHER); SIGNAL_PEPTIDE_N_REGION (PHOBIUS); SIGNAL_PEPTIDE_H_REGION (PHOBIUS); SIGNAL_PEPTIDE_C_REGION (PHOBIUS); SIGNAL_PEPTIDE (PHOBIUS); NON_CYTOPLASMIC_DOMAIN (PHOBIUS); IPR001841 (PROSITE_PROFILES); SSF57850 (SUPERFAMILY); TMhelix (TMHMM)
2:213950402:213950607	GRMZM2G060109	213947508	213950829					dna binding protein	6	F:DNA binding; F:nucleic acid binding transcription factor activity; P:cellular nitrogen compound metabolic process; P:biosynthetic process; C:protein complex; C:intracellular	Coil (COILS); IPR004827 (SMART); G3DSA:1.20.5.170 (GENE3D); IPR004827 (PFAM); PTHR22952:SF114 (PANTHER); PTHR22952 (PANTHER); CYTOPLASMIC_DOMAIN (PHOBIUS); TRANSMEMBRANE (PHOBIUS); NON_CYTOPLASMIC_DOMAIN (PHOBIUS); IPR004827 (PROSITE_PROFILES); SSF57959 (SUPERFAMILY); TMhelix (TMHMM)
2:214507769:214507898	GRMZM2G059015	214503272	214508911					nuclear pore complex protein nup98a-like isoform x1	8	C:nuclear envelope; P:nucleocytoplasmic transport; P:protein targeting; F:RNA binding; P:chromosome organization; F:structural molecule activity; C:protein complex; C:plastid	IPR007230 (G3DSA:3.30.1610.GENE3D); IPR007230 (PFAM); PTHR23198 (PANTHER); IPR007230 (PROSITE_PROFILES); IPR007230 (SUPERFAMILY)
2:215091498:215091605	GRMZM2G440459	215089245	215092725					haloacid dehalogenase-like hydrolase domain-containing protein 3	2	P:biological_process; F:molecular_function	IPR006439 (PRINTS); IPR023214 (PFAM); IPR006439 (TIGRFAM); IPR011949 (TIGRFAM); IPR006439 (TIGRFAM); IPR023214 (G3DSA:3.40.50.GENE3D); PTHR12725 (PANTHER); PTHR12725:SF55 (PANTHER); PS51257 (PROSITE_PROFILES); IPR023214 (SUPERFAMILY)
2:219390346:219391401	GRMZM2G149428	219389302	219391782					chlorophyll a-b binding protein chloroplastic	12	P:generation of precursor metabolites and energy; P:sulfur compound metabolic process; C:mitochondrion; F:ion binding; P:cellular protein modification process; P:cellular amino acid metabolic process; P:photosynthesis; C:protein complex; P:biosynthetic process; P:transport; C:plastid; C:thylakoid	IPR023329 (G3DSA:1.10.3460.GENE3D); IPR022796 (PFAM); PTHR21649:SF3 (PANTHER); IPR001344 (PANTHER); SignalP-TM (SIGNALP_GRAM_POSITIVE); IPR023329 (SUPERFAMILY)
2:219391369:219391422	GRMZM2G149428	219389302	219391782					chlorophyll a-b binding protein chloroplastic	12	P:generation of precursor metabolites and energy; P:sulfur compound metabolic process; C:mitochondrion; F:ion binding; P:cellular protein modification process; P:cellular amino acid metabolic process; P:photosynthesis; C:protein complex; P:biosynthetic process; P:transport; C:plastid; C:thylakoid	IPR023329 (G3DSA:1.10.3460.GENE3D); IPR022796 (PFAM); PTHR21649:SF3 (PANTHER); IPR001344 (PANTHER); SignalP-TM (SIGNALP_GRAM_POSITIVE); IPR023329 (SUPERFAMILY)
2:219598980:219599051	GRMZM2G375517	219598589	219599491					kda class iv heat shock	3	C:cytoplasmic, membrane-bounded vesicle; P:protein folding; P:response to stress	IPR008978 (G3DSA:2.60.40.GENE3D); IPR002068 (PFAM); PTHR11527 (PANTHER); SIGNAL_PEPTIDE_N_REGION (PHOBIUS); SIGNAL_PEPTIDE_C_REGION (PHOBIUS); SIGNAL_PEPTIDE_H_REGION (PHOBIUS); NON_CYTOPLASMIC_DOMAIN (PHOBIUS); SIGNAL_PEPTIDE (PHOBIUS); IPR002068 (PROSITE_PROFILES); SignalP-TM (SIGNALP_GRAM_POSITIVE); IPR008978 (SUPERFAMILY); TMhelix (TMHMM)
2:219599102:219599178	GRMZM2G375517	219598589	219599491					kda class iv heat shock	3	C:cytoplasmic, membrane-bounded vesicle; P:protein folding; P:response to stress	IPR008978 (G3DSA:2.60.40.GENE3D); IPR002068 (PFAM); PTHR11527 (PANTHER); SIGNAL_PEPTIDE_N_REGION (PHOBIUS); SIGNAL_PEPTIDE_C_REGION (PHOBIUS); SIGNAL_PEPTIDE_H_REGION (PHOBIUS); NON_CYTOPLASMIC_DOMAIN (PHOBIUS); SIGNAL_PEPTIDE (PHOBIUS); IPR002068 (PROSITE_PROFILES); SignalP-TM (SIGNALP_GRAM_POSITIVE); IPR008978 (SUPERFAMILY); TMhelix (TMHMM)
2:22033207:22035574	GRMZM2G104166	22031910	22036327					sh3 domain-containing protein 2-like	2	C:cytosol; F:molecular_function	Coil (COILS); Coil (COILS); Coil (COILS); IPR001452 (SMART); IPR027267 (G3DSA:1.20.1270.GENE3D); G3DSA:2.30.30.40 (GENE3D); IPR001452 (PFAM); PTHR22820 (PANTHER); PTHR22820:SF22 (PANTHER); IPR001452 (PROSITE_PROFILES); IPR001452 (SUPERFAMILY); SSF103657 (SUPERFAMILY)
2:220519607:220519763	GRMZM2G011404	220514637	220525350					transmembrane protein	1	C:cellular_component	IPR006852 (PFAM); PTHR12956:SF24 (PANTHER); PTHR12956 (PANTHER); TRANSMEMBRANE (PHOBIUS); NON_CYTOPLASMIC_DOMAIN (PHOBIUS); CYTOPLASMIC_DOMAIN (PHOBIUS); TMhelix (TMHMM)
2:22193452:22193597	GRMZM2G109244	22192252	22193718					nad h-quinone oxidoreductase subunit chloroplastic	4	F:oxidoreductase activity; P:transport; C:plastid; C:thylakoid	IPR018922 (PFAM)
2:223976975:223977159	GRMZM2G003043	223975596	223982849					tpa: retinoblastoma1	5	C:nucleus; P:cellular nitrogen compound metabolic process; P:biosynthetic process; P:symbiosis, encompassing mutualism through parasitism; P:cell cycle	IPR013763 (SMART); IPR002719 (PFAM); IPR013763 (G3DSA:1.10.472.GENE3D); IPR024599 (PFAM); IPR002720 (PFAM); IPR028309 (PANTHER); IPR015652 (PTHR13742:PANTHER); TRANSMEMBRANE (PHOBIUS); NON_CYTOPLASMIC_DOMAIN (PHOBIUS); CYTOPLASMIC_DOMAIN (PHOBIUS); IPR013763 (SUPERFAMILY)
2:224064469:224064670	GRMZM2G166776	224064456	224065350					TPA: hypothetical protein ZEAMMB73_955786	1	C:mitochondrion	CYTOPLASMIC_DOMAIN (PHOBIUS); NON_CYTOPLASMIC_DOMAIN (PHOBIUS); SIGNAL_PEPTIDE (PHOBIUS); SIGNAL_PEPTIDE_N_REGION (PHOBIUS); SIGNAL_PEPTIDE_H_REGION (PHOBIUS); TRANSMEMBRANE (PHOBIUS); SIGNAL_PEPTIDE_C_REGION (PHOBIUS); SignalP-TM (SIGNALP_GRAM_POSITIVE)
2:225019690:225019816	GRMZM2G057056	225019032	225020646					maf-like protein ddb_g0281937	1	C:cytoplasm	IPR003697 (PIRSF); IPR003697 (PFAM); IPR029001 (G3DSA:3.90.950.GENE3D); PTHR11746:SF66 (PANTHER); PTHR11746 (PANTHER); NON_CYTOPLASMIC_DOMAIN (PHOBIUS); CYTOPLASMIC_DOMAIN (PHOBIUS); TRANSMEMBRANE (PHOBIUS); SignalP-noTM (SIGNALP_EUK); IPR029001 (SUPERFAMILY); TMhelix (TMHMM)
2:22512359:22512542	GRMZM2G070863	22504092	22513426					hsp70-hsp90 organizing protein	1	F:molecular_function	Coil (COILS); Coil (COILS); IPR006636 (SMART); IPR019734 (SMART); PF13414 (PFAM); IPR011990 (G3DSA:1.25.40.GENE3D); IPR001440 (PFAM); IPR019734 (PFAM); PTHR22904:SF287 (PANTHER); PTHR22904 (PANTHER); IPR019734 (PROSITE_PROFILES); IPR013026 (PROSITE_PROFILES); SSF48452 (SUPERFAMILY)
2:22512704:22512761	GRMZM2G070863	22504092	22513426					hsp70-hsp90 organizing protein	1	F:molecular_function	Coil (COILS); Coil (COILS); IPR006636 (SMART); IPR019734 (SMART); PF13414 (PFAM); IPR011990 (G3DSA:1.25.40.GENE3D); IPR001440 (PFAM); IPR019734 (PFAM); PTHR22904:SF287 (PANTHER); PTHR22904 (PANTHER); IPR019734 (PROSITE_PROFILES); IPR013026 (PROSITE_PROFILES); SSF48452 (SUPERFAMILY)
2:226319307:226321218	GRMZM2G457381	226314027	226323829					replication factor c subunit 1	15	F:ATPase activity; F:ion binding; P:cellular protein modification process; P:chromosome segregation; C:protein complex; C:chromosome; P:biosynthetic process; P:DNA metabolic process; P:cell cycle; P:reproduction; P:response to stress; C:nucleus; F:DNA binding; P:chromosome organization; F:kinase activity	IPR003593 (SMART); IPR001357 (SMART); IPR012178 (PIRSF); IPR001357 (G3DSA:3.40.50.GENE3D); IPR001357 (PFAM); IPR003959 (PFAM); G3DSA:1.10.8.60 (GENE3D); IPR013725 (PFAM); G3DSA:1.20.272.10 (GENE3D); IPR027417 (G3DSA:3.40.50.GENE3D); PTHR23389:SF5 (PANTHER); PTHR23389 (PANTHER); NON_CYTOPLASMIC_DOMAIN (PHOBIUS); SIGNAL_PEPTIDE_C_REGION (PHOBIUS); SIGNAL_PEPTIDE_H_REGION (PHOBIUS); SIGNAL_PEPTIDE_N…
2:228897554:228897920	GRMZM2G105570	228895588	228899616	Purine metabolism	1168	adenylpyrophosphatase	ec:3.6.1.3	abc transporter f family member 5-like	4	F:ATPase activity; P:biological_process; F:ion binding; C:plastid	Coil (COILS); Coil (COILS); Coil (COILS); IPR003593 (SMART); IPR003439 (PFAM); IPR027417 (G3DSA:3.40.50.GENE3D); PF12848 (PFAM); PTHR19211 (PANTHER); PTHR19211:SF26 (PANTHER); IPR017871 (PROSITE_PATTERNS); SIGNAL_PEPTIDE_H_REGION (PHOBIUS); SIGNAL_PEPTIDE_N_REGION (PHOBIUS); SIGNAL_PEPTIDE (PHOBIUS); NON_CYTOPLASMIC_DOMAIN (PHOBIUS); SIGNAL_PEPTIDE_C_REGION (PHOBIUS); IPR003439 (PROSITE_PROFILES)…
2:229587153:229587264	GRMZM2G168476	229586062	229589950					oberon-like protein	2	F:ion binding; C:plastid	Coil (COILS); Coil (COILS); Coil (COILS); IPR004082 (PRINTS); IPR001965 (SMART); IPR004082 (PIRSF); PF07227 (PFAM); PTHR21736 (PANTHER); PTHR21736:SF20 (PANTHER)
2:229675881:229676052	GRMZM2G001180	229675485	229680154					f-box lrr-repeat protein 4	1	F:molecular_function	IPR006553 (SMART); PF13516 (PFAM); G3DSA:1.20.1280.50 (GENE3D); G3DSA:3.80.10.10 (GENE3D); PTHR23125:SF102 (PANTHER); PTHR23125 (PANTHER); IPR001810 (SUPERFAMILY); SSF52047 (SUPERFAMILY)
2:22993980:22994466	GRMZM2G122937	22990515	22995670					remorin	1	F:DNA binding	Coil (COILS); IPR005516 (PFAM); IPR005518 (PFAM); PTHR31775 (PANTHER)
2:23134074:23134872	GRMZM2G153268	23133999	23135553					lim-type zinc finger domain family protein	1	F:ion binding	IPR001781 (SMART); IPR001781 (G3DSA:2.10.110.GENE3D); IPR001781 (PFAM); PTHR24206:SF22 (PANTHER); PTHR24206 (PANTHER); IPR001781 (PROSITE_PATTERNS); IPR001781 (PROSITE_PROFILES); SSF57716 (SUPERFAMILY)
2:23134079:23134872	GRMZM2G153268	23133999	23135553					lim-type zinc finger domain family protein	1	F:ion binding	IPR001781 (SMART); IPR001781 (G3DSA:2.10.110.GENE3D); IPR001781 (PFAM); PTHR24206:SF22 (PANTHER); PTHR24206 (PANTHER); IPR001781 (PROSITE_PATTERNS); IPR001781 (PROSITE_PROFILES); SSF57716 (SUPERFAMILY)
2:231371198:231371308	GRMZM2G034153	231371063	231372598					3-hydroxyisobutyryl-coenzyme a expressed	6	F:RNA binding; P:cellular protein modification process; F:ion binding; F:lyase activity; F:kinase activity; C:cellular_component	IPR029045 (G3DSA:3.90.226.GENE3D); PF13766 (PFAM); PTHR11941 (PANTHER); PTHR11941:SF58 (PANTHER); IPR029045 (SUPERFAMILY)
2:233675906:233676402	GRMZM2G170934	233672747	233676842					frigida-like protein 4a	-		Coil (COILS); IPR012474 (PFAM); PTHR31791:SF2 (PANTHER); PTHR31791 (PANTHER)
2:233911727:233911878	GRMZM5G822237	233911579	233912686					tpa: cylicin-1 isoform partial	-		no IPS match
2:234723500:234723563	GRMZM2G324471	234721885	234725108					peroxisomal membrane protein 13-like	5	F:FMN binding; F:oxidoreductase activity; F:catalytic activity; P:oxidation-reduction process; C:plastid	PTHR19332 (PANTHER)
2:23543016:23543136	GRMZM2G078409	23542736	23543362					hypothetical protein	4	P:biological_process; F:ion binding; C:plastid; C:thylakoid	no IPS match
2:235796380:235796611	GRMZM2G048494	235795255	235801595					protein leo1 homolog	7	P:chromosome organization; P:cellular protein modification process; F:ion binding; C:protein complex; P:cellular nitrogen compound metabolic process; P:biosynthetic process; C:nucleoplasm	IPR007149 (PFAM); PTHR23146:SF0 (PANTHER); PTHR23146 (PANTHER)
2:236796197:236796416	GRMZM2G016677	236795760	236797369					oxygen-evolving enhancer protein chloroplastic	5	F:ion binding; P:photosynthesis; C:protein complex; C:plastid; C:thylakoid	IPR016123 (G3DSA:3.40.1000.GENE3D); IPR002683 (PFAM); PTHR31407:SF13 (PANTHER); PTHR31407 (PANTHER); SignalP-TM (SIGNALP_GRAM_POSITIVE); IPR016123 (SUPERFAMILY)
2:24968383:24968748	GRMZM2G108624	24968089	24970307					pi-plc x domain-containing protein at5g67130-like	11	P:small molecule metabolic process; P:protein targeting; P:transmembrane transport; P:vesicle-mediated transport; P:catabolic process; P:lipid metabolic process; P:anatomical structure development; C:cytoplasmic, membrane-bounded vesicle; C:protein complex; F:molecular_function; P:reproduction	IPR017946 (G3DSA:3.20.20.GENE3D); PTHR13593 (PANTHER); PTHR13593:SF27 (PANTHER); NON_CYTOPLASMIC_DOMAIN (PHOBIUS); SIGNAL_PEPTIDE (PHOBIUS); SIGNAL_PEPTIDE_C_REGION (PHOBIUS); SIGNAL_PEPTIDE_H_REGION (PHOBIUS); SIGNAL_PEPTIDE_N_REGION (PHOBIUS); IPR000909 (PROSITE_PROFILES); SignalP-TM (SIGNALP_GRAM_POSITIVE); IPR017946 (SUPERFAMILY); TMhelix (TMHMM)
2:26392693:26392887	GRMZM2G177273	26391864	26395400					dolichyl-diphosphooligosaccharide--protein glycosyltransferase subunit 1b	10	P:carbohydrate metabolic process; F:transferase activity, transferring glycosyl groups; C:cell wall; P:cellular protein modification process; C:endoplasmic reticulum; C:cytoplasmic, membrane-bounded vesicle; C:protein complex; P:biosynthetic process; C:vacuole; C:plasma membrane	IPR007676 (PFAM); PTHR21049:SF0 (PANTHER); IPR007676 (PANTHER); TRANSMEMBRANE (PHOBIUS); NON_CYTOPLASMIC_DOMAIN (PHOBIUS); SIGNAL_PEPTIDE_C_REGION (PHOBIUS); SIGNAL_PEPTIDE_N_REGION (PHOBIUS); SIGNAL_PEPTIDE_H_REGION (PHOBIUS); SIGNAL_PEPTIDE (PHOBIUS); CYTOPLASMIC_DOMAIN (PHOBIUS); PS51257 (PROSITE_PROFILES); SignalP-noTM (SIGNALP_EUK); TMhelix (TMHMM)
2:2805333:2805438	GRMZM2G102471	2803488	2806329					ubiquitin-conjugating enzyme e2 28	8	F:transmembrane transporter activity; C:cytoplasm; P:catabolic process; P:homeostatic process; F:ion binding; P:cellular protein modification process; F:kinase activity; F:ligase activity	SM00212 (SMART); IPR016135 (G3DSA:3.10.110.GENE3D); IPR000608 (PFAM); PTHR24068:SF49 (PANTHER); PTHR24068 (PANTHER); IPR023313 (PROSITE_PATTERNS); IPR000608 (PROSITE_PROFILES); IPR016135 (SUPERFAMILY)
2:29943735:29943968	GRMZM2G150295	29943554	29946951					- glutaredoxin subgroup i	8	P:generation of precursor metabolites and energy; F:oxidoreductase activity; P:homeostatic process; C:cytosol; C:Golgi apparatus; C:extracellular region; C:vacuole; C:plasma membrane	IPR014025 (PRINTS); IPR002109 (PFAM); IPR012336 (G3DSA:3.40.30.GENE3D); IPR011899 (TIGRFAM); PTHR10168:SF60 (PANTHER); PTHR10168 (PANTHER); IPR011767 (PROSITE_PATTERNS); IPR002109 (PROSITE_PROFILES); IPR012336 (SUPERFAMILY)
2:30588099:30588257	GRMZM2G082191	30586576	30591920					probable leucine-rich repeat receptor-like protein kinase at5g63930	6	F:transferase activity, transferring glycosyl groups; F:ion binding; P:cellular protein modification process; P:cellular amino acid metabolic process; C:cellular_component; F:kinase activity	G3DSA:1.10.510.10 (GENE3D); IPR013210 (PFAM); G3DSA:3.80.10.10 (GENE3D); G3DSA:3.30.200.20 (GENE3D); IPR013320 (G3DSA:2.60.120.GENE3D); PF13516 (PFAM); IPR000719 (PFAM); IPR001611 (PFAM); PTHR24420:SF595 (PANTHER); PTHR24420 (PANTHER); IPR008271 (PROSITE_PATTERNS); NON_CYTOPLASMIC_DOMAIN (PHOBIUS); SIGNAL_PEPTIDE (PHOBIUS); SIGNAL_PEPTIDE_N_REGION (PHOBIUS); TRANSMEMBRANE (PHOBIUS); SIGNAL_PEPTID…
2:3583689:3583850	GRMZM2G062354	3569975	3585566					large proline-rich protein bag6-a isoform x1	1	F:molecular_function	IPR000626 (SMART); G3DSA:3.10.20.90 (GENE3D); IPR000626 (PFAM); PTHR15204 (PANTHER); PTHR15204:SF1 (PANTHER); IPR000626 (PROSITE_PROFILES); IPR029071 (SUPERFAMILY)
2:36600755:36600860	GRMZM2G100872	36597705	36602732					elongator complex protein 3	11	F:transferase activity, transferring acyl groups; C:cytoplasm; F:oxidoreductase activity; P:chromosome organization; P:cofactor metabolic process; F:ion binding; P:cellular protein modification process; P:tRNA metabolic process; C:protein complex; P:biosynthetic process; C:nucleoplasm	IPR006638 (SMART); IPR005910 (PIRSF); IPR016181 (G3DSA:3.40.630.GENE3D); IPR000182 (PFAM); IPR007197 (PFAM); IPR023404 (G3DSA:3.80.30.GENE3D); IPR005910 (TIGRFAM); PTHR11135 (PANTHER); PTHR11135:SF0 (PANTHER); IPR000182 (PROSITE_PROFILES); IPR016181 (SUPERFAMILY); SSF102114 (SUPERFAMILY)
2:36836417:36836572	GRMZM2G045070	36833209	36838151					programmed cell death protein 4-like isoform x1	2	P:biological_process; F:isomerase activity	IPR003891 (SMART); IPR003891 (PFAM); IPR016021 (G3DSA:1.25.40.GENE3D); PTHR12626:SF0 (PANTHER); PTHR12626 (PANTHER); IPR003891 (PROSITE_PROFILES); IPR016024 (SUPERFAMILY)
2:4189495:4189638	GRMZM2G040095	4186513	4190624					lipoxygenase 6	5	P:small molecule metabolic process; F:oxidoreductase activity; P:lipid metabolic process; F:ion binding; P:biosynthetic process	SignalP-TM (SIGNALP_GRAM_POSITIVE)
2:4189867:4190059	GRMZM2G040095	4186513	4190624					lipoxygenase 6	5	P:small molecule metabolic process; F:oxidoreductase activity; P:lipid metabolic process; F:ion binding; P:biosynthetic process	SignalP-TM (SIGNALP_GRAM_POSITIVE)
2:42257339:42257575	GRMZM2G337113	42257261	42259297	Biosynthesis of antibiotics	612	dehydrogenase (NAD(P)+) (phosphorylating)	ec:1.2.1.59	glyceraldehyde-3-phosphate dehydrogenase chloroplastic	10	P:small molecule metabolic process; P:carbohydrate metabolic process; P:generation of precursor metabolites and energy; F:oxidoreductase activity; P:catabolic process; P:cofactor metabolic process; P:photosynthesis; P:cellular nitrogen compound metabolic process; P:biosynthetic process; C:plastid	IPR020831 (PRINTS); IPR020828 (SMART); IPR016040 (G3DSA:3.40.50.GENE3D); IPR020828 (PFAM); IPR020831 (PANTHER); PTHR10836:SF38 (PANTHER); IPR020830 (PROSITE_PATTERNS); SSF51735 (SUPERFAMILY)
2:42257387:42257575	GRMZM2G337113	42257261	42259297	Biosynthesis of antibiotics	612	dehydrogenase (NAD(P)+) (phosphorylating)	ec:1.2.1.59	glyceraldehyde-3-phosphate dehydrogenase chloroplastic	10	P:small molecule metabolic process; P:carbohydrate metabolic process; P:generation of precursor metabolites and energy; F:oxidoreductase activity; P:catabolic process; P:cofactor metabolic process; P:photosynthesis; P:cellular nitrogen compound metabolic process; P:biosynthetic process; C:plastid	IPR020831 (PRINTS); IPR020828 (SMART); IPR016040 (G3DSA:3.40.50.GENE3D); IPR020828 (PFAM); IPR020831 (PANTHER); PTHR10836:SF38 (PANTHER); IPR020830 (PROSITE_PATTERNS); SSF51735 (SUPERFAMILY)
2:4302080:4302366	GRMZM2G019404	4299718	4307332	Purine metabolism	1168	adenylpyrophosphatase	ec:3.6.1.3	plasma membrane atpase	11	F:ATPase activity; P:small molecule metabolic process; P:generation of precursor metabolites and energy; F:transmembrane transporter activity; P:homeostatic process; F:ion binding; P:cellular nitrogen compound metabolic process; P:biosynthetic process; C:organelle; C:plasma membrane; C:intracellular	Coil (COILS); IPR001757 (PRINTS); IPR001757 (PRINTS); IPR004014 (SMART); IPR008250 (PFAM); IPR001757 (TIGRFAM); IPR023299 (G3DSA:3.40.1110.GENE3D); IPR006534 (TIGRFAM); IPR023298 (G3DSA:1.20.1110.GENE3D); IPR008250 (G3DSA:2.70.150.GENE3D); IPR023214 (PFAM); IPR004014 (PFAM); PTHR24093 (PANTHER); PTHR24093:SF264 (PANTHER); IPR018303 (PROSITE_PATTERNS); TRANSMEMBRANE (PHOBIUS); TRANSMEMBRANE (PHOBI…
2:4303177:4303280	GRMZM2G019404	4299718	4307332	Purine metabolism	1168	adenylpyrophosphatase	ec:3.6.1.3	plasma membrane atpase	11	F:ATPase activity; P:small molecule metabolic process; P:generation of precursor metabolites and energy; F:transmembrane transporter activity; P:homeostatic process; F:ion binding; P:cellular nitrogen compound metabolic process; P:biosynthetic process; C:organelle; C:plasma membrane; C:intracellular	Coil (COILS); IPR001757 (PRINTS); IPR001757 (PRINTS); IPR004014 (SMART); IPR008250 (PFAM); IPR001757 (TIGRFAM); IPR023299 (G3DSA:3.40.1110.GENE3D); IPR006534 (TIGRFAM); IPR023298 (G3DSA:1.20.1110.GENE3D); IPR008250 (G3DSA:2.70.150.GENE3D); IPR023214 (PFAM); IPR004014 (PFAM); PTHR24093 (PANTHER); PTHR24093:SF264 (PANTHER); IPR018303 (PROSITE_PATTERNS); TRANSMEMBRANE (PHOBIUS); TRANSMEMBRANE (PHOBI…
2:45966964:45967077	GRMZM2G331701	45966874	45967865					kda heat shock	3	C:cytoplasmic, membrane-bounded vesicle; C:endoplasmic reticulum; P:response to stress	IPR002068 (PFAM); IPR008978 (G3DSA:2.60.40.GENE3D); PTHR11527 (PANTHER); SIGNAL_PEPTIDE_N_REGION (PHOBIUS); NON_CYTOPLASMIC_DOMAIN (PHOBIUS); SIGNAL_PEPTIDE_H_REGION (PHOBIUS); SIGNAL_PEPTIDE_C_REGION (PHOBIUS); SIGNAL_PEPTIDE (PHOBIUS); IPR002068 (PROSITE_PROFILES); SignalP-TM (SIGNALP_GRAM_POSITIVE); SignalP-noTM (SIGNALP_GRAM_NEGATIVE); SignalP-noTM (SIGNALP_EUK); IPR008978 (SUPERFAMILY); TMhe…
2:45967012:45967077	GRMZM2G331701	45966874	45967865					kda heat shock	3	C:cytoplasmic, membrane-bounded vesicle; C:endoplasmic reticulum; P:response to stress	IPR002068 (PFAM); IPR008978 (G3DSA:2.60.40.GENE3D); PTHR11527 (PANTHER); SIGNAL_PEPTIDE_N_REGION (PHOBIUS); NON_CYTOPLASMIC_DOMAIN (PHOBIUS); SIGNAL_PEPTIDE_H_REGION (PHOBIUS); SIGNAL_PEPTIDE_C_REGION (PHOBIUS); SIGNAL_PEPTIDE (PHOBIUS); IPR002068 (PROSITE_PROFILES); SignalP-TM (SIGNALP_GRAM_POSITIVE); SignalP-noTM (SIGNALP_GRAM_NEGATIVE); SignalP-noTM (SIGNALP_EUK); IPR008978 (SUPERFAMILY); TMhe…
2:4624444:4624580	GRMZM2G086489	4624358	4637151					nadph--cytochrome p450 reductase-like	4	C:cytoplasm; F:oxidoreductase activity; F:ion binding; C:endoplasmic reticulum	IPR001709 (PRINTS); IPR001094 (PRINTS); IPR023208 (PIRSF); IPR008254 (PFAM); G3DSA:2.40.30.10 (GENE3D); IPR003097 (PFAM); IPR023173 (G3DSA:1.20.990.GENE3D); IPR001433 (PFAM); IPR029039 (G3DSA:3.40.50.GENE3D); G3DSA:3.40.50.80 (GENE3D); PTHR19384:SF59 (PANTHER); PTHR19384 (PANTHER); CYTOPLASMIC_DOMAIN (PHOBIUS); NON_CYTOPLASMIC_DOMAIN (PHOBIUS); TRANSMEMBRANE (PHOBIUS); IPR017927 (PROSITE_PROFILES…
2:4696427:4696505	GRMZM2G386525	4693758	4697159					protein fatty acid export chloroplastic	1	C:plastid	IPR005349 (PFAM); PTHR12668:SF7 (PANTHER); IPR005349 (PANTHER); SIGNAL_PEPTIDE_C_REGION (PHOBIUS); NON_CYTOPLASMIC_DOMAIN (PHOBIUS); TRANSMEMBRANE (PHOBIUS); SIGNAL_PEPTIDE_H_REGION (PHOBIUS); SIGNAL_PEPTIDE_N_REGION (PHOBIUS); TRANSMEMBRANE (PHOBIUS); SIGNAL_PEPTIDE (PHOBIUS); NON_CYTOPLASMIC_DOMAIN (PHOBIUS); TRANSMEMBRANE (PHOBIUS); CYTOPLASMIC_DOMAIN (PHOBIUS); CYTOPLASMIC_DOMAIN (PHOBIUS); T…
2:47507096:47507288	GRMZM2G017187	47506597	47511461					auxin response factor 9-like	5	F:DNA binding; C:nucleus; P:signal transduction; P:cellular nitrogen compound metabolic process; P:biosynthetic process	IPR003340 (SMART); IPR015300 (G3DSA:2.40.330.GENE3D); IPR003340 (PFAM); PTHR31384 (PANTHER); PTHR31384:SF8 (PANTHER); IPR003340 (PROSITE_PROFILES); IPR015300 (SUPERFAMILY)
2:4893371:4893425	GRMZM2G395114	4890135	4895146					sulfate transporter	2	F:transmembrane transporter activity; C:plasma membrane	PF13792 (PFAM); IPR011547 (PFAM); IPR002645 (PFAM); IPR001902 (TIGRFAM); IPR002645 (G3DSA:3.30.750.GENE3D); PTHR11814:SF85 (PANTHER); PTHR11814 (PANTHER); CYTOPLASMIC_DOMAIN (PHOBIUS); NON_CYTOPLASMIC_DOMAIN (PHOBIUS); TRANSMEMBRANE (PHOBIUS); NON_CYTOPLASMIC_DOMAIN (PHOBIUS); TRANSMEMBRANE (PHOBIUS); NON_CYTOPLASMIC_DOMAIN (PHOBIUS); TRANSMEMBRANE (PHOBIUS); CYTOPLASMIC_DOMAIN (PHOBIUS); TRANSME…
2:51445071:51445149	GRMZM2G050861	51442306	51446177					probable serine threonine-protein kinase at1g01540	9	F:transferase activity, transferring glycosyl groups; P:cofactor metabolic process; F:ion binding; P:cellular protein modification process; P:cellular amino acid metabolic process; P:cellular nitrogen compound metabolic process; P:biosynthetic process; C:cellular_component; F:kinase activity	IPR000719 (PFAM); G3DSA:1.10.510.10 (GENE3D); G3DSA:3.30.200.20 (GENE3D); PTHR24420 (PANTHER); PTHR24420:SF557 (PANTHER); IPR008271 (PROSITE_PATTERNS); IPR017441 (PROSITE_PATTERNS); TRANSMEMBRANE (PHOBIUS); NON_CYTOPLASMIC_DOMAIN (PHOBIUS); CYTOPLASMIC_DOMAIN (PHOBIUS); IPR000719 (PROSITE_PROFILES); IPR011009 (SUPERFAMILY); TMhelix (TMHMM)
2:53844617:53844746	GRMZM2G044132	53844493	53846005					abscisic stress-ripening protein 2	1	P:response to stress	IPR003496 (PFAM)
2:53844617:53844755	GRMZM2G044132	53844493	53846005					abscisic stress-ripening protein 2	1	P:response to stress	IPR003496 (PFAM)
2:53844617:53844806	GRMZM2G044132	53844493	53846005					abscisic stress-ripening protein 2	1	P:response to stress	IPR003496 (PFAM)
2:53844617:53844884	GRMZM2G044132	53844493	53846005					abscisic stress-ripening protein 2	1	P:response to stress	IPR003496 (PFAM)
2:53844691:53844793	GRMZM2G044132	53844493	53846005					abscisic stress-ripening protein 2	1	P:response to stress	IPR003496 (PFAM)
2:53845511:53845656	GRMZM2G044132	53844493	53846005					abscisic stress-ripening protein 2	1	P:response to stress	IPR003496 (PFAM)
2:55483055:55483158	GRMZM5G800014	55482907	55484252					vamp protein sec22	3	F:signal transducer activity; P:response to stress; C:plasma membrane	IPR004864 (PFAM); PTHR31415 (PANTHER); PTHR31415:SF0 (PANTHER); TRANSMEMBRANE (PHOBIUS); NON_CYTOPLASMIC_DOMAIN (PHOBIUS); CYTOPLASMIC_DOMAIN (PHOBIUS); TMhelix (TMHMM)
2:55679864:55680166	GRMZM2G136306	55678989	55680581					protein fam210b	7	P:lipid metabolic process; P:anatomical structure development; P:cell differentiation; P:cellular nitrogen compound metabolic process; P:biosynthetic process; C:plastid; C:thylakoid	IPR009688 (PFAM); PTHR21377 (PANTHER); SIGNAL_PEPTIDE_C_REGION (PHOBIUS); SIGNAL_PEPTIDE_N_REGION (PHOBIUS); SIGNAL_PEPTIDE_H_REGION (PHOBIUS); NON_CYTOPLASMIC_DOMAIN (PHOBIUS); SIGNAL_PEPTIDE (PHOBIUS)
2:5819006:5819197	GRMZM2G023163	5816892	5820805					glycerol kinase	9	P:small molecule metabolic process; P:carbohydrate metabolic process; P:catabolic process; C:mitochondrion; P:lipid metabolic process; C:cytosol; P:biosynthetic process; F:kinase activity; P:response to stress	PIRSF000538 (PIRSF); IPR005999 (TIGRFAM); IPR018484 (PFAM); IPR018485 (PFAM); G3DSA:3.30.420.40 (GENE3D); PTHR10196 (PANTHER); PTHR10196:SF9 (PANTHER); IPR018483 (PROSITE_PATTERNS); SSF53067 (SUPERFAMILY)
2:58586793:58587239	GRMZM2G073054	58586007	58596234	Starch and sucrose metabolism	458	branching enzyme	ec:2.4.1.18	starch branching enzyme 4	7	P:carbohydrate metabolic process; F:transferase activity, transferring glycosyl groups; P:generation of precursor metabolites and energy; F:ion binding; P:biosynthetic process; C:plastid; F:hydrolase activity, acting on glycosyl bonds	IPR006407 (PIRSF); IPR013781 (G3DSA:3.20.20.GENE3D); IPR006047 (PFAM); IPR013780 (G3DSA:2.60.40.GENE3D); IPR006048 (PFAM); IPR004193 (PFAM); IPR013783 (G3DSA:2.60.40.GENE3D); PTHR10357:SF110 (PANTHER); IPR015902 (PANTHER); SSF51011 (SUPERFAMILY); IPR014756 (SUPERFAMILY); IPR017853 (SUPERFAMILY)
2:60272943:60273319	GRMZM2G157269	60272199	60277574	Carbon fixation pathways in prokaryotes	62	ligase	ec:6.2.1.1	acetyl-coenzyme a chloroplastic glyoxysomal	11	P:small molecule metabolic process; P:carbohydrate metabolic process; P:generation of precursor metabolites and energy; P:sulfur compound metabolic process; P:catabolic process; P:cofactor metabolic process; F:ion binding; P:biosynthetic process; P:cellular nitrogen compound metabolic process; C:plastid; F:ligase activity	G3DSA:3.30.300.30 (GENE3D); G3DSA:3.40.50.980 (GENE3D); IPR025110 (PFAM); G3DSA:2.30.38.10 (GENE3D); IPR000873 (PFAM); IPR011904 (TIGRFAM); PTHR24095:SF126 (PANTHER); PTHR24095 (PANTHER); IPR020845 (PROSITE_PATTERNS); SSF56801 (SUPERFAMILY)
2:61491760:61491814	GRMZM2G134668	61490808	61494711					---NA---	-		no IPS match
2:62923979:62924431	GRMZM2G022347	62923977	62924902					pollen-specific protein c13-like	2	C:extracellular space; C:cytoplasmic, membrane-bounded vesicle	IPR006041 (PFAM); PTHR31614 (PANTHER); PTHR31614:SF4 (PANTHER); IPR006040 (PROSITE_PATTERNS); NON_CYTOPLASMIC_DOMAIN (PHOBIUS); SIGNAL_PEPTIDE_N_REGION (PHOBIUS); SIGNAL_PEPTIDE (PHOBIUS); SIGNAL_PEPTIDE_C_REGION (PHOBIUS); SIGNAL_PEPTIDE_H_REGION (PHOBIUS); SignalP-TM (SIGNALP_GRAM_POSITIVE); SignalP-noTM (SIGNALP_EUK); SignalP-noTM (SIGNALP_GRAM_NEGATIVE)
2:62924269:62924431	GRMZM2G022347	62923977	62924902					pollen-specific protein c13-like	2	C:extracellular space; C:cytoplasmic, membrane-bounded vesicle	IPR006041 (PFAM); PTHR31614 (PANTHER); PTHR31614:SF4 (PANTHER); IPR006040 (PROSITE_PATTERNS); NON_CYTOPLASMIC_DOMAIN (PHOBIUS); SIGNAL_PEPTIDE_N_REGION (PHOBIUS); SIGNAL_PEPTIDE (PHOBIUS); SIGNAL_PEPTIDE_C_REGION (PHOBIUS); SIGNAL_PEPTIDE_H_REGION (PHOBIUS); SignalP-TM (SIGNALP_GRAM_POSITIVE); SignalP-noTM (SIGNALP_EUK); SignalP-noTM (SIGNALP_GRAM_NEGATIVE)
2:6355273:6355665	AC191113.2_FG002	6354513	6356489					loricrin-like isoform x1	-		PTHR31827 (PANTHER)
2:6641588:6641708	GRMZM5G829840	6641212	6644744					nucleolin isoform 1 isoform x1	-		no IPS match
2:6641590:6641695	GRMZM5G829840	6641212	6644744					nucleolin isoform 1 isoform x1	-		no IPS match
2:6641731:6641792	GRMZM5G829840	6641212	6644744					nucleolin isoform 1 isoform x1	-		no IPS match
2:723262:723365	GRMZM2G382104	719918	730540					probable serine threonine-protein kinase at5g41260	4	F:ion binding; P:cellular protein modification process; F:kinase activity; C:plasma membrane	G3DSA:1.10.510.10 (GENE3D); IPR006459 (TIGRFAM); PF13414 (PFAM); IPR001245 (PFAM); IPR011990 (G3DSA:1.25.40.GENE3D); IPR006702 (PFAM); G3DSA:3.30.200.20 (GENE3D); PTHR24420:SF677 (PANTHER); PTHR24420 (PANTHER); TRANSMEMBRANE (PHOBIUS); NON_CYTOPLASMIC_DOMAIN (PHOBIUS); CYTOPLASMIC_DOMAIN (PHOBIUS); TRANSMEMBRANE (PHOBIUS); TRANSMEMBRANE (PHOBIUS); CYTOPLASMIC_DOMAIN (PHOBIUS); NON_CYTOPLASMIC_DOM…
2:7859745:7859966	GRMZM2G169013	7859326	7861362					uncharacterized protein LOC100382353	-		no IPS match
2:82397502:82397777	GRMZM5G858094	82394515	82407013	Carbon fixation pathways in prokaryotes	62	carboxylase	ec:6.4.1.2	acetyl- carboxylase 2 isoform x1	7	P:small molecule metabolic process; C:cytoplasm; P:lipid metabolic process; F:ion binding; C:protein complex; P:biosynthetic process; F:ligase activity	IPR005482 (SMART); IPR005481 (PFAM); IPR013537 (PFAM); IPR029045 (G3DSA:3.90.226.GENE3D); IPR000022 (PFAM); IPR005479 (PFAM); G3DSA:2.40.50.100 (GENE3D); IPR005482 (PFAM); IPR000089 (PFAM); IPR013815 (G3DSA:3.30.1490.GENE3D); IPR016185 (G3DSA:3.40.50.GENE3D); IPR013816 (G3DSA:3.30.470.GENE3D); PTHR18866:SF6 (PANTHER); PTHR18866 (PANTHER); IPR005479 (PROSITE_PATTERNS); NON_CYTOPLASMIC_DOMAIN (PHOB…
2:83492774:83492975	GRMZM2G085086	83492108	83493198					heavy metal-associated isoprenylated plant protein 26-like	4	C:cytoplasm; P:homeostatic process; F:ion binding; P:transport	IPR006121 (PFAM); G3DSA:3.30.70.100 (GENE3D); PTHR22814 (PANTHER); PTHR22814:SF14 (PANTHER); IPR006121 (PROSITE_PROFILES); IPR006121 (SUPERFAMILY)
2:83492774:83492980	GRMZM2G085086	83492108	83493198					heavy metal-associated isoprenylated plant protein 26-like	4	C:cytoplasm; P:homeostatic process; F:ion binding; P:transport	IPR006121 (PFAM); G3DSA:3.30.70.100 (GENE3D); PTHR22814 (PANTHER); PTHR22814:SF14 (PANTHER); IPR006121 (PROSITE_PROFILES); IPR006121 (SUPERFAMILY)
2:83492774:83492985	GRMZM2G085086	83492108	83493198					heavy metal-associated isoprenylated plant protein 26-like	4	C:cytoplasm; P:homeostatic process; F:ion binding; P:transport	IPR006121 (PFAM); G3DSA:3.30.70.100 (GENE3D); PTHR22814 (PANTHER); PTHR22814:SF14 (PANTHER); IPR006121 (PROSITE_PROFILES); IPR006121 (SUPERFAMILY)
2:8721153:8722519	GRMZM2G091302	8720464	8728256					quinone oxidoreductase-like protein 2 homolog	3	C:peroxisome; F:oxidoreductase activity; F:ion binding	IPR013154 (PFAM); IPR013149 (PFAM); IPR016040 (G3DSA:3.40.50.GENE3D); IPR011032 (G3DSA:3.90.180.GENE3D); PTHR11695:SF30 (PANTHER); IPR002085 (PANTHER); IPR002364 (PROSITE_PATTERNS); SSF51735 (SUPERFAMILY); IPR011032 (SUPERFAMILY)
2:8906339:8906465	GRMZM5G876898	8906080	8909067	One carbon pool by folate	33	S-aminomethyldihydrolipoylprotein:(6S)-tetrahydrofolate aminomethyltransferase (ammonia-forming)	ec:2.1.2.10	mitochondrial	16	P:sulfur compound metabolic process; P:catabolic process; P:anatomical structure development; P:cellular amino acid metabolic process; F:methyltransferase activity; P:biosynthetic process; C:ribosome; C:extracellular region; P:transport; C:plastid; P:growth; P:reproduction; C:thylakoid; C:mitochondrion; P:lipid metabolic process; C:cytosol	IPR028896 (PIRSF); IPR013977 (PFAM); IPR013977 (G3DSA:2.40.30.GENE3D); IPR027266 (G3DSA:3.30.1360.GENE3D); G3DSA:3.30.70.1400 (GENE3D); IPR006222 (PFAM); IPR006223 (TIGRFAM); PTHR13847 (PANTHER); IPR006223 (PTHR13847:PANTHER); SIGNAL_PEPTIDE (PHOBIUS); NON_CYTOPLASMIC_DOMAIN (PHOBIUS); SIGNAL_PEPTIDE_H_REGION (PHOBIUS); SIGNAL_PEPTIDE_N_REGION (PHOBIUS); SIGNAL_PEPTIDE_C_REGION (PHOBIUS); SignalP…
2:92873510:92873561	GRMZM2G154685	92873307	92876779					70 kda peptidyl-prolyl isomerase-like	5	C:cytoplasm; P:cellular protein modification process; C:endoplasmic reticulum; P:protein folding; F:isomerase activity	Coil (COILS); IPR019734 (SMART); IPR001179 (PFAM); IPR013105 (PFAM); G3DSA:3.10.50.40 (GENE3D); IPR011990 (G3DSA:1.25.40.GENE3D); PF13414 (PFAM); PTHR10516:SF279 (PANTHER); IPR023566 (PANTHER); IPR013026 (PROSITE_PROFILES); IPR019734 (PROSITE_PROFILES); IPR001179 (PROSITE_PROFILES); SSF54534 (SUPERFAMILY); SSF48452 (SUPERFAMILY)
2:92873591:92873654	GRMZM2G154685	92873307	92876779					70 kda peptidyl-prolyl isomerase-like	5	C:cytoplasm; P:cellular protein modification process; C:endoplasmic reticulum; P:protein folding; F:isomerase activity	Coil (COILS); IPR019734 (SMART); IPR001179 (PFAM); IPR013105 (PFAM); G3DSA:3.10.50.40 (GENE3D); IPR011990 (G3DSA:1.25.40.GENE3D); PF13414 (PFAM); PTHR10516:SF279 (PANTHER); IPR023566 (PANTHER); IPR013026 (PROSITE_PROFILES); IPR019734 (PROSITE_PROFILES); IPR001179 (PROSITE_PROFILES); SSF54534 (SUPERFAMILY); SSF48452 (SUPERFAMILY)
2:92874990:92875112	GRMZM2G154685	92873307	92876779					70 kda peptidyl-prolyl isomerase-like	5	C:cytoplasm; P:cellular protein modification process; C:endoplasmic reticulum; P:protein folding; F:isomerase activity	Coil (COILS); IPR019734 (SMART); IPR001179 (PFAM); IPR013105 (PFAM); G3DSA:3.10.50.40 (GENE3D); IPR011990 (G3DSA:1.25.40.GENE3D); PF13414 (PFAM); PTHR10516:SF279 (PANTHER); IPR023566 (PANTHER); IPR013026 (PROSITE_PROFILES); IPR019734 (PROSITE_PROFILES); IPR001179 (PROSITE_PROFILES); SSF54534 (SUPERFAMILY); SSF48452 (SUPERFAMILY)
2:92875412:92875540	GRMZM2G154685	92873307	92876779					70 kda peptidyl-prolyl isomerase-like	5	C:cytoplasm; P:cellular protein modification process; C:endoplasmic reticulum; P:protein folding; F:isomerase activity	Coil (COILS); IPR019734 (SMART); IPR001179 (PFAM); IPR013105 (PFAM); G3DSA:3.10.50.40 (GENE3D); IPR011990 (G3DSA:1.25.40.GENE3D); PF13414 (PFAM); PTHR10516:SF279 (PANTHER); IPR023566 (PANTHER); IPR013026 (PROSITE_PROFILES); IPR019734 (PROSITE_PROFILES); IPR001179 (PROSITE_PROFILES); SSF54534 (SUPERFAMILY); SSF48452 (SUPERFAMILY)
2:92875655:92875757	GRMZM2G154685	92873307	92876779					70 kda peptidyl-prolyl isomerase-like	5	C:cytoplasm; P:cellular protein modification process; C:endoplasmic reticulum; P:protein folding; F:isomerase activity	Coil (COILS); IPR019734 (SMART); IPR001179 (PFAM); IPR013105 (PFAM); G3DSA:3.10.50.40 (GENE3D); IPR011990 (G3DSA:1.25.40.GENE3D); PF13414 (PFAM); PTHR10516:SF279 (PANTHER); IPR023566 (PANTHER); IPR013026 (PROSITE_PROFILES); IPR019734 (PROSITE_PROFILES); IPR001179 (PROSITE_PROFILES); SSF54534 (SUPERFAMILY); SSF48452 (SUPERFAMILY)
2:9503286:9503437	GRMZM2G040397	9503022	9507292	Amino sugar and nucleotide sugar metabolism	176	4-epimerase	ec:5.1.3.2	probable udp-arabinose 4-epimerase 2	6	P:small molecule metabolic process; P:carbohydrate metabolic process; C:Golgi apparatus; P:cellular nitrogen compound metabolic process; P:biosynthetic process; F:isomerase activity	G3DSA:3.90.25.10 (GENE3D); IPR016040 (G3DSA:3.40.50.GENE3D); IPR001509 (PFAM); IPR025308 (PFAM); IPR005886 (TIGRFAM); IPR005886 (PTHR10366:PANTHER); PTHR10366 (PANTHER); CYTOPLASMIC_DOMAIN (PHOBIUS); NON_CYTOPLASMIC_DOMAIN (PHOBIUS); TRANSMEMBRANE (PHOBIUS); SSF51735 (SUPERFAMILY)
2:9998505:9998667	GRMZM2G007157	9998300	10002274					lecithin-cholesterol acyltransferase-like 4	5	F:transferase activity, transferring acyl groups; P:catabolic process; P:lipid metabolic process; C:cytosol; P:biosynthetic process	IPR003386 (PFAM); IPR029058 (G3DSA:3.40.50.GENE3D); PTHR11440:SF3 (PANTHER); PTHR11440 (PANTHER); IPR029058 (SUPERFAMILY)
3:101961206:101961985	GRMZM2G045714	101957769	101964970					gastric triacylglycerol lipase isoform x2	2	P:lipid metabolic process; C:cellular_component	IPR029058 (G3DSA:3.40.50.GENE3D); IPR006693 (PFAM); PTHR11005:SF17 (PANTHER); PTHR11005 (PANTHER); CYTOPLASMIC_DOMAIN (PHOBIUS); NON_CYTOPLASMIC_DOMAIN (PHOBIUS); TRANSMEMBRANE (PHOBIUS); TRANSMEMBRANE (PHOBIUS); CYTOPLASMIC_DOMAIN (PHOBIUS); IPR029058 (SUPERFAMILY); TMhelix (TMHMM)
3:106339323:106339573	GRMZM2G014805	106336887	106353717					ubiquitin carboxyl-terminal hydrolase 12-like isoform x1	3	P:catabolic process; P:cellular protein modification process; F:peptidase activity	Coil (COILS); IPR002083 (SMART); G3DSA:2.20.210.10 (GENE3D); IPR029346 (PFAM); IPR002083 (PFAM); IPR024729 (PFAM); G3DSA:2.60.210.10 (GENE3D); IPR001394 (PFAM); PTHR24619:SF121 (PANTHER); PTHR24619 (PANTHER); IPR018200 (PROSITE_PATTERNS); IPR018200 (PROSITE_PATTERNS); IPR028889 (PROSITE_PROFILES); IPR002083 (PROSITE_PROFILES); SSF54001 (SUPERFAMILY); IPR008974 (SUPERFAMILY)
3:118170611:118172098	GRMZM2G075900	118162840	118173350	Oxidative phosphorylation	156	diphosphatase	ec:3.6.1.1	pyrophosphate-energized membrane proton pump 3	5	P:small molecule metabolic process; P:generation of precursor metabolites and energy; F:transmembrane transporter activity; P:cellular nitrogen compound metabolic process; C:cellular_component	IPR004131 (PIRSF); IPR004131 (PFAM); IPR004131 (TIGRFAM); PTHR31998:SF0 (PANTHER); PTHR31998 (PANTHER); TRANSMEMBRANE (PHOBIUS); TRANSMEMBRANE (PHOBIUS); TRANSMEMBRANE (PHOBIUS); TRANSMEMBRANE (PHOBIUS); TRANSMEMBRANE (PHOBIUS); TRANSMEMBRANE (PHOBIUS); CYTOPLASMIC_DOMAIN (PHOBIUS); TRANSMEMBRANE (PHOBIUS); NON_CYTOPLASMIC_DOMAIN (PHOBIUS); CYTOPLASMIC_DOMAIN (PHOBIUS); TRANSMEMBRANE (PHOBIUS); T…
3:122381160:122381277	GRMZM2G565140	122380643	122384884	Purine metabolism	1168	adenylpyrophosphatase	ec:3.6.1.3	dead-box atp-dependent rna helicase 9-like	7	F:ATPase activity; F:RNA binding; C:mitochondrion; F:ion binding; F:helicase activity; P:cellular nitrogen compound metabolic process; C:plastid	IPR014001 (SMART); IPR001650 (SMART); IPR027417 (G3DSA:3.40.50.GENE3D); IPR011545 (PFAM); IPR001650 (PFAM); PTHR24031 (PANTHER); PTHR24031:SF190 (PANTHER); IPR001650 (PROSITE_PROFILES); IPR014001 (PROSITE_PROFILES); IPR027417 (SUPERFAMILY)
3:124187834:124188065	GRMZM2G063688	124181104	124189597					mediator of rna polymerase ii transcription subunit 19a isoform x1	-		PTHR22536 (PANTHER)
3:126461392:126461497	GRMZM2G340251	126459904	126465045					heat shock cognate 70 kda protein 2-like	2	F:ion binding; C:cellular_component	Coil (COILS); Coil (COILS); IPR013126 (PRINTS); G3DSA:3.90.640.10 (GENE3D); G3DSA:3.30.30.30 (GENE3D); G3DSA:3.30.420.40 (GENE3D); IPR013126 (PFAM); IPR029047 (G3DSA:2.60.34.GENE3D); IPR029048 (G3DSA:1.20.1270.GENE3D); PTHR19375 (PANTHER); PTHR19375:SF164 (PANTHER); IPR018181 (PROSITE_PATTERNS); IPR018181 (PROSITE_PATTERNS); IPR018181 (PROSITE_PATTERNS); IPR029048 (SUPERFAMILY); IPR029047 (SUPERF…
3:126461392:126461836	GRMZM2G340251	126459904	126465045					heat shock cognate 70 kda protein 2-like	2	F:ion binding; C:cellular_component	Coil (COILS); Coil (COILS); IPR013126 (PRINTS); G3DSA:3.90.640.10 (GENE3D); G3DSA:3.30.30.30 (GENE3D); G3DSA:3.30.420.40 (GENE3D); IPR013126 (PFAM); IPR029047 (G3DSA:2.60.34.GENE3D); IPR029048 (G3DSA:1.20.1270.GENE3D); PTHR19375 (PANTHER); PTHR19375:SF164 (PANTHER); IPR018181 (PROSITE_PATTERNS); IPR018181 (PROSITE_PATTERNS); IPR018181 (PROSITE_PATTERNS); IPR029048 (SUPERFAMILY); IPR029047 (SUPERF…
3:126462517:126462651	GRMZM2G340251	126459904	126465045					heat shock cognate 70 kda protein 2-like	2	F:ion binding; C:cellular_component	Coil (COILS); Coil (COILS); IPR013126 (PRINTS); G3DSA:3.90.640.10 (GENE3D); G3DSA:3.30.30.30 (GENE3D); G3DSA:3.30.420.40 (GENE3D); IPR013126 (PFAM); IPR029047 (G3DSA:2.60.34.GENE3D); IPR029048 (G3DSA:1.20.1270.GENE3D); PTHR19375 (PANTHER); PTHR19375:SF164 (PANTHER); IPR018181 (PROSITE_PATTERNS); IPR018181 (PROSITE_PATTERNS); IPR018181 (PROSITE_PATTERNS); IPR029048 (SUPERFAMILY); IPR029047 (SUPERF…
3:126462517:126462706	GRMZM2G340251	126459904	126465045					heat shock cognate 70 kda protein 2-like	2	F:ion binding; C:cellular_component	Coil (COILS); Coil (COILS); IPR013126 (PRINTS); G3DSA:3.90.640.10 (GENE3D); G3DSA:3.30.30.30 (GENE3D); G3DSA:3.30.420.40 (GENE3D); IPR013126 (PFAM); IPR029047 (G3DSA:2.60.34.GENE3D); IPR029048 (G3DSA:1.20.1270.GENE3D); PTHR19375 (PANTHER); PTHR19375:SF164 (PANTHER); IPR018181 (PROSITE_PATTERNS); IPR018181 (PROSITE_PATTERNS); IPR018181 (PROSITE_PATTERNS); IPR029048 (SUPERFAMILY); IPR029047 (SUPERF…
3:127514265:127514379	GRMZM2G139786	127513712	127514561					PREDICTED: uncharacterized protein LOC103650536	-		IPR007493 (G3DSA:2.30.240.GENE3D); IPR007493 (PFAM); PTHR31676:SF11 (PANTHER); PTHR31676 (PANTHER); IPR007493 (SUPERFAMILY)
3:130829499:130829715	GRMZM2G374405	130829488	130830015					cyclotide precursor protein mra14	1	P:response to stress	IPR005535 (PFAM); NON_CYTOPLASMIC_DOMAIN (PHOBIUS); SIGNAL_PEPTIDE_N_REGION (PHOBIUS); SIGNAL_PEPTIDE (PHOBIUS); SIGNAL_PEPTIDE_H_REGION (PHOBIUS); SIGNAL_PEPTIDE_C_REGION (PHOBIUS); IPR005535 (PROSITE_PROFILES); SignalP-noTM (SIGNALP_GRAM_NEGATIVE); SignalP-noTM (SIGNALP_EUK); SignalP-TM (SIGNALP_GRAM_POSITIVE); IPR005535 (SUPERFAMILY)
3:130829502:130829715	GRMZM2G374405	130829488	130830015					cyclotide precursor protein mra14	1	P:response to stress	IPR005535 (PFAM); NON_CYTOPLASMIC_DOMAIN (PHOBIUS); SIGNAL_PEPTIDE_N_REGION (PHOBIUS); SIGNAL_PEPTIDE (PHOBIUS); SIGNAL_PEPTIDE_H_REGION (PHOBIUS); SIGNAL_PEPTIDE_C_REGION (PHOBIUS); IPR005535 (PROSITE_PROFILES); SignalP-noTM (SIGNALP_GRAM_NEGATIVE); SignalP-noTM (SIGNALP_EUK); SignalP-TM (SIGNALP_GRAM_POSITIVE); IPR005535 (SUPERFAMILY)
3:131014451:131014700	GRMZM5G839757	131011774	131016661					auxilin-related protein 1-like	1	P:mitotic chromosome condensation	Coil (COILS); Coil (COILS); Coil (COILS); Coil (COILS); Coil (COILS); IPR001623 (G3DSA:1.10.287.GENE3D); PTHR23172 (PANTHER); PTHR23172:SF33 (PANTHER); IPR001623 (SUPERFAMILY)
3:13277402:13277516	GRMZM2G021243	13276765	13280506					axi 1	1	C:mitochondrion	IPR024709 (PIRSF); IPR019378 (PFAM); PTHR31741:SF3 (PANTHER); PTHR31741 (PANTHER); NON_CYTOPLASMIC_DOMAIN (PHOBIUS); CYTOPLASMIC_DOMAIN (PHOBIUS); TRANSMEMBRANE (PHOBIUS); TMhelix (TMHMM)
3:135219520:135219636	GRMZM2G150521	135219277	135223126					glycine-rich rna-binding protein 7	1	F:molecular_function	PR01228 (PRINTS); IPR000504 (SMART); IPR012677 (G3DSA:3.30.70.GENE3D); IPR000504 (PFAM); PTHR24012 (PANTHER); IPR000504 (PROSITE_PROFILES); SSF54928 (SUPERFAMILY)
3:135594890:135595091	GRMZM2G108348	135594596	135597030					40s ribosomal protein s9-2	6	F:structural constituent of ribosome; C:cytosol; P:ribosome biogenesis; C:ribosome; F:rRNA binding; P:translation	IPR002942 (SMART); IPR001912 (PFAM); IPR002942 (G3DSA:3.10.290.GENE3D); IPR005710 (TIGRFAM); IPR002942 (PFAM); IPR022801 (PANTHER); IPR018079 (PROSITE_PATTERNS); IPR002942 (PROSITE_PROFILES); SSF55174 (SUPERFAMILY)
3:135595037:135595146	GRMZM2G108348	135594596	135597030					40s ribosomal protein s9-2	6	F:structural constituent of ribosome; C:cytosol; P:ribosome biogenesis; C:ribosome; F:rRNA binding; P:translation	IPR002942 (SMART); IPR001912 (PFAM); IPR002942 (G3DSA:3.10.290.GENE3D); IPR005710 (TIGRFAM); IPR002942 (PFAM); IPR022801 (PANTHER); IPR018079 (PROSITE_PATTERNS); IPR002942 (PROSITE_PROFILES); SSF55174 (SUPERFAMILY)
3:136322333:136322553	GRMZM2G019090	136264584	136323848					glutathione s-transferase	5	P:sulfur compound metabolic process; C:cytoplasm; P:cellular amino acid metabolic process; P:cellular nitrogen compound metabolic process; F:transferase activity, transferring alkyl or aryl (other than methyl) groups	IPR005955 (TIGRFAM); IPR012336 (G3DSA:3.40.30.GENE3D); IPR004045 (PFAM); IPR010987 (G3DSA:1.20.1050.GENE3D); PTHR11260 (PANTHER); PTHR11260:SF176 (PANTHER); PS51257 (PROSITE_PROFILES); IPR004045 (PROSITE_PROFILES); IPR010987 (PROSITE_PROFILES); IPR010987 (SUPERFAMILY); IPR012336 (SUPERFAMILY)
3:138645127:138645346	GRMZM2G087590	138643946	138645400					psbp domain-containing protein chloroplastic	9	P:small molecule metabolic process; P:carbohydrate metabolic process; P:lipid metabolic process; F:ion binding; P:photosynthesis; C:protein complex; P:biosynthetic process; C:plastid; C:thylakoid	IPR002683 (PFAM); IPR016123 (G3DSA:3.40.1000.GENE3D); PTHR31407:SF6 (PANTHER); PTHR31407 (PANTHER); IPR016123 (SUPERFAMILY)
3:141269398:141271450	GRMZM2G073584	141261688	141325830	Other glycan degradation	68	lactase (ambiguous)	ec:3.2.1.23	beta-galactosidase 15 isoform x1	10	P:small molecule metabolic process; P:carbohydrate metabolic process; P:catabolic process; C:cell wall; P:lipid metabolic process; C:cytoplasmic, membrane-bounded vesicle; C:protein complex; C:extracellular region; C:vacuole; F:hydrolase activity, acting on glycosyl bonds	IPR001944 (PRINTS); IPR000922 (PFAM); IPR001944 (PFAM); IPR013781 (G3DSA:3.20.20.GENE3D); IPR008979 (G3DSA:2.60.120.GENE3D); PTHR23421:SF63 (PANTHER); IPR001944 (PANTHER); IPR019801 (PROSITE_PATTERNS); IPR000922 (PROSITE_PROFILES); IPR017853 (SUPERFAMILY); IPR008979 (SUPERFAMILY)
3:141564388:141567129	GRMZM2G115812	141560661	141572656					TPA: hypothetical protein ZEAMMB73_972341	1	F:molecular_function	IPR003034 (SMART); IPR003034 (PFAM); IPR003034 (G3DSA:1.10.720.GENE3D); IPR003034 (PROSITE_PROFILES)
3:141564939:141566096	GRMZM2G115812	141560661	141572656					TPA: hypothetical protein ZEAMMB73_972341	1	F:molecular_function	IPR003034 (SMART); IPR003034 (PFAM); IPR003034 (G3DSA:1.10.720.GENE3D); IPR003034 (PROSITE_PROFILES)
3:141565305:141566028	GRMZM2G115812	141560661	141572656					TPA: hypothetical protein ZEAMMB73_972341	1	F:molecular_function	IPR003034 (SMART); IPR003034 (PFAM); IPR003034 (G3DSA:1.10.720.GENE3D); IPR003034 (PROSITE_PROFILES)
3:141565305:141566334	GRMZM2G115812	141560661	141572656					TPA: hypothetical protein ZEAMMB73_972341	1	F:molecular_function	IPR003034 (SMART); IPR003034 (PFAM); IPR003034 (G3DSA:1.10.720.GENE3D); IPR003034 (PROSITE_PROFILES)
3:141565305:141566739	GRMZM2G115812	141560661	141572656					TPA: hypothetical protein ZEAMMB73_972341	1	F:molecular_function	IPR003034 (SMART); IPR003034 (PFAM); IPR003034 (G3DSA:1.10.720.GENE3D); IPR003034 (PROSITE_PROFILES)
3:141565594:141567129	GRMZM2G115812	141560661	141572656					TPA: hypothetical protein ZEAMMB73_972341	1	F:molecular_function	IPR003034 (SMART); IPR003034 (PFAM); IPR003034 (G3DSA:1.10.720.GENE3D); IPR003034 (PROSITE_PROFILES)
3:141565881:141566028	GRMZM2G115812	141560661	141572656					TPA: hypothetical protein ZEAMMB73_972341	1	F:molecular_function	IPR003034 (SMART); IPR003034 (PFAM); IPR003034 (G3DSA:1.10.720.GENE3D); IPR003034 (PROSITE_PROFILES)
3:141565881:141567129	GRMZM2G115812	141560661	141572656					TPA: hypothetical protein ZEAMMB73_972341	1	F:molecular_function	IPR003034 (SMART); IPR003034 (PFAM); IPR003034 (G3DSA:1.10.720.GENE3D); IPR003034 (PROSITE_PROFILES)
3:141566172:141566334	GRMZM2G115812	141560661	141572656					TPA: hypothetical protein ZEAMMB73_972341	1	F:molecular_function	IPR003034 (SMART); IPR003034 (PFAM); IPR003034 (G3DSA:1.10.720.GENE3D); IPR003034 (PROSITE_PROFILES)
3:141566172:141566739	GRMZM2G115812	141560661	141572656					TPA: hypothetical protein ZEAMMB73_972341	1	F:molecular_function	IPR003034 (SMART); IPR003034 (PFAM); IPR003034 (G3DSA:1.10.720.GENE3D); IPR003034 (PROSITE_PROFILES)
3:141566577:141566739	GRMZM2G115812	141560661	141572656					TPA: hypothetical protein ZEAMMB73_972341	1	F:molecular_function	IPR003034 (SMART); IPR003034 (PFAM); IPR003034 (G3DSA:1.10.720.GENE3D); IPR003034 (PROSITE_PROFILES)
3:145476965:145477129	GRMZM2G397948	145472633	145480337					btb poz domain-containing protein fbl11 isoform x1	-		SignalP-TM (SIGNALP_GRAM_POSITIVE)
3:146650286:146650415	GRMZM2G179421	146646767	146651429					myosin-11-like isoform x1	3	P:anatomical structure development; C:vacuole; P:growth	Coil (COILS); Coil (COILS); Coil (COILS); Coil (COILS); Coil (COILS); Coil (COILS)
3:147292296:147292347	GRMZM2G059083	147286567	147292751	Photosynthesis	8	reductase	ec:1.18.1.2	ferredoxin--nadp leaf isozyme	1	F:oxidoreductase activity	IPR001709 (PRINTS); IPR015701 (PIRSF); PIRSF501178 (PIRSF); G3DSA:2.40.30.10 (GENE3D); IPR008333 (PFAM); G3DSA:3.40.50.80 (GENE3D); IPR001433 (PFAM); PTHR19384 (PANTHER); PTHR19384:SF67 (PANTHER); SIGNAL_PEPTIDE_H_REGION (PHOBIUS); SIGNAL_PEPTIDE_N_REGION (PHOBIUS); SIGNAL_PEPTIDE_C_REGION (PHOBIUS); SIGNAL_PEPTIDE (PHOBIUS); NON_CYTOPLASMIC_DOMAIN (PHOBIUS); IPR017927 (PROSITE_PROFILES); SignalP…
3:147398664:147399081	GRMZM2G138258	147397873	147401506					protein reticulata-related chloroplastic-like	1	C:plastid	IPR021825 (PFAM); PTHR31620 (PANTHER); PTHR31620:SF4 (PANTHER); CYTOPLASMIC_DOMAIN (PHOBIUS); NON_CYTOPLASMIC_DOMAIN (PHOBIUS); TRANSMEMBRANE (PHOBIUS)
3:147745287:147745446	GRMZM2G109284	147745196	147752548					u4 tri-snrnp-associated protein 1	6	C:nucleus; P:ribonucleoprotein complex assembly; P:anatomical structure development; P:ribosome biogenesis; P:mRNA processing; P:reproduction	Coil (COILS); Coil (COILS); Coil (COILS); Coil (COILS); IPR005011 (PFAM); IPR005011 (PANTHER); PTHR14152:SF5 (PANTHER)
3:15057648:15057820	GRMZM2G165044	15053861	15057882					e3 ubiquitin-protein ligase mbr1-like	1	F:ion binding	IPR001841 (SMART); IPR001841 (PFAM); IPR013083 (G3DSA:3.30.40.GENE3D); PTHR22937 (PANTHER); PTHR22937:SF18 (PANTHER); IPR001841 (PROSITE_PROFILES); SSF57850 (SUPERFAMILY)
3:153926232:153926357	GRMZM2G145715	153925171	153929056	Biosynthesis of antibiotics	612	dehydrogenase (NADP+-dependent, decarboxylating)	ec:1.1.1.44	6-phosphogluconate decarboxylating 1	7	P:small molecule metabolic process; P:carbohydrate metabolic process; C:cytoplasm; F:oxidoreductase activity; P:cofactor metabolic process; P:cellular nitrogen compound metabolic process; P:response to stress	PR00076 (PRINTS); IPR006113 (PIRSF); IPR006113 (TIGRFAM); IPR012284 (G3DSA:1.20.5.GENE3D); IPR013328 (G3DSA:1.10.1040.GENE3D); IPR006115 (PFAM); IPR016040 (G3DSA:3.40.50.GENE3D); IPR006114 (PFAM); PTHR11811:SF27 (PANTHER); PTHR11811 (PANTHER); SIGNAL_PEPTIDE_H_REGION (PHOBIUS); SIGNAL_PEPTIDE (PHOBIUS); SIGNAL_PEPTIDE_C_REGION (PHOBIUS); SIGNAL_PEPTIDE_N_REGION (PHOBIUS); NON_CYTOPLASMIC_DOMAIN (…
3:154667770:154667920	GRMZM2G106613	154660654	154670278					homeobox protein luminidependens	4	C:nucleus; F:DNA binding; P:anatomical structure development; P:reproduction	IPR001356 (SMART); IPR009057 (SUPERFAMILY)
3:155961091:155961144	GRMZM2G161295	155960410	155963163					photosynthetic ndh subunit of subcomplex b chloroplastic	3	C:plastid; P:response to stress; C:thylakoid	TRANSMEMBRANE (PHOBIUS); CYTOPLASMIC_DOMAIN (PHOBIUS); CYTOPLASMIC_DOMAIN (PHOBIUS); TRANSMEMBRANE (PHOBIUS); NON_CYTOPLASMIC_DOMAIN (PHOBIUS); TMhelix (TMHMM)
3:156363802:156364854	GRMZM2G173534	156362362	156365307					inducer of cbf expression partial	1	F:molecular_function	IPR011598 (SMART); IPR011598 (G3DSA:4.10.280.GENE3D); IPR011598 (PFAM); PTHR31945 (PANTHER); PTHR31945:SF2 (PANTHER); IPR011598 (PROSITE_PROFILES); IPR011598 (SUPERFAMILY); SSF55021 (SUPERFAMILY)
3:156484006:156484163	GRMZM2G338259	156481477	156487456					auxin response factor 4	5	C:nucleus; F:DNA binding; P:signal transduction; P:cellular nitrogen compound metabolic process; P:biosynthetic process	IPR003340 (SMART); IPR003340 (PFAM); IPR015300 (G3DSA:2.40.330.GENE3D); IPR010525 (PFAM); IPR003311 (PFAM); PTHR31384:SF7 (PANTHER); PTHR31384 (PANTHER); IPR011525 (PROSITE_PROFILES); IPR003340 (PROSITE_PROFILES); IPR015300 (SUPERFAMILY); SSF54277 (SUPERFAMILY)
3:156485102:156485409	GRMZM2G338259	156481477	156487456					auxin response factor 4	5	C:nucleus; F:DNA binding; P:signal transduction; P:cellular nitrogen compound metabolic process; P:biosynthetic process	IPR003340 (SMART); IPR003340 (PFAM); IPR015300 (G3DSA:2.40.330.GENE3D); IPR010525 (PFAM); IPR003311 (PFAM); PTHR31384:SF7 (PANTHER); PTHR31384 (PANTHER); IPR011525 (PROSITE_PROFILES); IPR003340 (PROSITE_PROFILES); IPR015300 (SUPERFAMILY); SSF54277 (SUPERFAMILY)
3:158354521:158354593	GRMZM2G139617	158348059	158355046					protein dek-like	1	F:DNA binding	Coil (COILS); IPR014876 (PFAM); IPR009057 (G3DSA:1.10.10.GENE3D); PTHR13468 (PANTHER); PTHR13468:SF6 (PANTHER); SSF109715 (SUPERFAMILY)
3:158525216:158525515	GRMZM2G081102	158520150	158525636					60s ribosomal protein l13-2	6	F:RNA binding; F:structural constituent of ribosome; C:cytosol; P:ribosome biogenesis; C:ribosome; P:translation	IPR001380 (PFAM); IPR001380 (PANTHER); PTHR11722:SF0 (PANTHER); IPR018256 (PROSITE_PATTERNS)
3:16087753:16087858	GRMZM2G028718	16087264	16100536					pentatricopeptide repeat-containing protein at5g59900	1	F:molecular_function	IPR002885 (PFAM); IPR002885 (PFAM); IPR012340 (G3DSA:2.40.50.GENE3D); IPR011990 (G3DSA:1.25.40.GENE3D); IPR002885 (PFAM); IPR002885 (TIGRFAM); PTHR24015 (PANTHER); PTHR24015:SF288 (PANTHER); IPR002885 (PROSITE_PROFILES); SSF81901 (SUPERFAMILY); IPR012340 (SUPERFAMILY)
3:163993745:163993886	AC234165.1_FG002	163993407	163994828					pro-resilin precursor	-		no IPS match
3:165634958:165635325	GRMZM2G127756	165633498	165642953					vacuolar protein sorting-associated protein 53 a	6	P:vesicle-mediated transport; C:cytosol; C:cytoplasmic, membrane-bounded vesicle; C:Golgi apparatus; P:vacuolar transport; C:protein complex	IPR007234 (PFAM); PTHR12820:SF0 (PANTHER); PTHR12820 (PANTHER)
3:165724551:165725225	GRMZM2G057823	165722970	165725581	Biosynthesis of antibiotics	612	aldolase	ec:4.1.2.13	fructose-bisphosphate aldolase	9	P:small molecule metabolic process; P:carbohydrate metabolic process; P:generation of precursor metabolites and energy; C:cytoplasm; P:catabolic process; P:cofactor metabolic process; F:lyase activity; P:biosynthetic process; P:cellular nitrogen compound metabolic process	IPR013785 (G3DSA:3.20.20.GENE3D); IPR000741 (PFAM); IPR029769 (PANTHER); PTHR11627:SF7 (PANTHER); IPR029768 (PROSITE_PATTERNS); SSF51569 (SUPERFAMILY)
3:168012171:168012288	GRMZM2G392710	168003081	168013688					cell division cycle protein 27 homolog b isoform x2	2	P:cell division; F:molecular_function	Coil (COILS); IPR019734 (SMART); G3DSA:1.25.40.120 (GENE3D); PF13414 (PFAM); IPR001440 (PFAM); IPR011990 (G3DSA:1.25.40.GENE3D); PF12895 (PFAM); IPR013105 (PFAM); IPR019734 (PFAM); PTHR12558:SF11 (PANTHER); PTHR12558 (PANTHER); IPR019734 (PROSITE_PROFILES); IPR013026 (PROSITE_PROFILES); SSF48452 (SUPERFAMILY)
3:170281222:170281381	GRMZM2G125531	170277042	170281693					kh domain-containing protein at1g09660 at1g09670	2	F:RNA binding; C:plastid	IPR004087 (SMART); IPR004088 (G3DSA:3.30.1370.GENE3D); PTHR11208 (PANTHER); PTHR11208:SF47 (PANTHER); IPR004088 (SUPERFAMILY)
3:174825335:174825433	GRMZM2G077333	174825201	174827787					photosystem ii 22 kda chloroplastic	1	C:plastid	IPR023329 (G3DSA:1.10.3460.GENE3D); IPR022796 (PFAM); TRANSMEMBRANE (PHOBIUS); NON_CYTOPLASMIC_DOMAIN (PHOBIUS); TRANSMEMBRANE (PHOBIUS); CYTOPLASMIC_DOMAIN (PHOBIUS); CYTOPLASMIC_DOMAIN (PHOBIUS); IPR023329 (SUPERFAMILY); TMhelix (TMHMM); TMhelix (TMHMM); TMhelix (TMHMM)
3:174825876:174826014	GRMZM2G077333	174825201	174827787					photosystem ii 22 kda chloroplastic	1	C:plastid	IPR023329 (G3DSA:1.10.3460.GENE3D); IPR022796 (PFAM); TRANSMEMBRANE (PHOBIUS); NON_CYTOPLASMIC_DOMAIN (PHOBIUS); TRANSMEMBRANE (PHOBIUS); CYTOPLASMIC_DOMAIN (PHOBIUS); CYTOPLASMIC_DOMAIN (PHOBIUS); IPR023329 (SUPERFAMILY); TMhelix (TMHMM); TMhelix (TMHMM); TMhelix (TMHMM)
3:174825876:174826031	GRMZM2G077333	174825201	174827787					photosystem ii 22 kda chloroplastic	1	C:plastid	IPR023329 (G3DSA:1.10.3460.GENE3D); IPR022796 (PFAM); TRANSMEMBRANE (PHOBIUS); NON_CYTOPLASMIC_DOMAIN (PHOBIUS); TRANSMEMBRANE (PHOBIUS); CYTOPLASMIC_DOMAIN (PHOBIUS); CYTOPLASMIC_DOMAIN (PHOBIUS); IPR023329 (SUPERFAMILY); TMhelix (TMHMM); TMhelix (TMHMM); TMhelix (TMHMM)
3:177684199:177684597	GRMZM2G039650	177670902	177684978	Aminobenzoate degradation	333	nitrophenyl phosphatase	ec:3.1.3.41	rna polymerase ii c-terminal domain phosphatase-like 2 isoform x2	6	F:phosphatase activity; P:cellular protein modification process; C:protein complex; P:cellular nitrogen compound metabolic process; P:biosynthetic process; C:nucleoplasm	Coil (COILS); IPR004274 (SMART); IPR014720 (SMART); IPR014720 (PFAM); IPR014720 (G3DSA:3.30.160.GENE3D); IPR004274 (PFAM); IPR023214 (G3DSA:3.40.50.GENE3D); PTHR23081:SF1 (PANTHER); PTHR23081 (PANTHER); SIGNAL_PEPTIDE_C_REGION (PHOBIUS); NON_CYTOPLASMIC_DOMAIN (PHOBIUS); SIGNAL_PEPTIDE_H_REGION (PHOBIUS); SIGNAL_PEPTIDE_N_REGION (PHOBIUS); SIGNAL_PEPTIDE (PHOBIUS); IPR004274 (PROSITE_PROFILES); I…
3:177995033:177995183	GRMZM2G128918	177994679	177995796					pleckstrin homology domain-containing protein 1	-		IPR001849 (SMART); IPR001849 (PFAM); IPR011993 (G3DSA:2.30.29.GENE3D); PTHR22903 (PANTHER); IPR001849 (PROSITE_PROFILES); SSF50729 (SUPERFAMILY)
3:17827648:17827823	GRMZM2G030784	17823962	17828243					triosephosphate cytosolic	10	P:small molecule metabolic process; P:carbohydrate metabolic process; P:generation of precursor metabolites and energy; P:catabolic process; P:cofactor metabolic process; P:lipid metabolic process; C:cytosol; P:biosynthetic process; P:cellular nitrogen compound metabolic process; F:isomerase activity	IPR000652 (PFAM); IPR013785 (G3DSA:3.20.20.GENE3D); IPR000652 (TIGRFAM); IPR000652 (PANTHER); PTHR21139:SF1 (PANTHER); IPR020861 (PROSITE_PATTERNS); IPR022896 (HAMAP); IPR000652 (PROSITE_PROFILES); IPR000652 (SUPERFAMILY)
3:178989203:178989306	GRMZM2G085577	178982016	178990918	Starch and sucrose metabolism	458	phosphorylase	ec:2.4.1.1	alpha-glucan h isozyme	8	P:carbohydrate metabolic process; F:transferase activity, transferring glycosyl groups; P:generation of precursor metabolites and energy; P:catabolic process; F:ion binding; C:cytosol; C:plastid; P:response to stress	IPR000811 (PIRSF); IPR011833 (TIGRFAM); IPR000811 (PFAM); G3DSA:3.40.50.2000 (GENE3D); IPR000811 (PANTHER); PTHR11468:SF4 (PANTHER); IPR000811 (PROSITE_PATTERNS); SSF53756 (SUPERFAMILY)
3:178989222:178989354	GRMZM2G085577	178982016	178990918	Starch and sucrose metabolism	458	phosphorylase	ec:2.4.1.1	alpha-glucan h isozyme	8	P:carbohydrate metabolic process; F:transferase activity, transferring glycosyl groups; P:generation of precursor metabolites and energy; P:catabolic process; F:ion binding; C:cytosol; C:plastid; P:response to stress	IPR000811 (PIRSF); IPR011833 (TIGRFAM); IPR000811 (PFAM); G3DSA:3.40.50.2000 (GENE3D); IPR000811 (PANTHER); PTHR11468:SF4 (PANTHER); IPR000811 (PROSITE_PATTERNS); SSF53756 (SUPERFAMILY)
3:179073359:179073482	GRMZM2G466780	179068822	179073799	Butirosin and neomycin biosynthesis	9	hexokinase type IV glucokinase	ec:2.7.1.1	fructokinase-like chloroplastic	7	P:small molecule metabolic process; P:carbohydrate metabolic process; C:nucleus; P:cellular nitrogen compound metabolic process; P:biosynthetic process; F:kinase activity; C:plastid	Coil (COILS); IPR011611 (PFAM); IPR029056 (G3DSA:3.40.1190.GENE3D); PTHR10584:SF175 (PANTHER); PTHR10584 (PANTHER); NON_CYTOPLASMIC_DOMAIN (PHOBIUS); SIGNAL_PEPTIDE_C_REGION (PHOBIUS); SIGNAL_PEPTIDE (PHOBIUS); SIGNAL_PEPTIDE_H_REGION (PHOBIUS); SIGNAL_PEPTIDE_N_REGION (PHOBIUS); SignalP-TM (SIGNALP_GRAM_POSITIVE); SignalP-noTM (SIGNALP_GRAM_NEGATIVE); IPR029056 (SUPERFAMILY)
3:179264849:179264907	GRMZM2G181484	179264407	179266842					splicing factor 1	-		no IPS match
3:179640591:179642163	GRMZM2G479423	179639691	179643994					aldo-keto reductase family 4 member c10	1	F:oxidoreductase activity	IPR020471 (PRINTS); IPR023210 (PFAM); IPR023210 (G3DSA:3.20.20.GENE3D); IPR001395 (PANTHER); PTHR11732:SF129 (PANTHER); IPR018170 (PROSITE_PATTERNS); IPR018170 (PROSITE_PATTERNS); IPR023210 (SUPERFAMILY)
3:181108374:181108526	AC209784.3_FG007	181108343	181111529					probable mediator of rna polymerase ii transcription subunit 37c	1	F:ion binding	Coil (COILS); IPR013126 (PRINTS); G3DSA:3.30.420.40 (GENE3D); IPR029048 (G3DSA:1.20.1270.GENE3D); IPR029047 (G3DSA:2.60.34.GENE3D); G3DSA:3.90.640.10 (GENE3D); IPR013126 (PFAM); G3DSA:3.30.30.30 (GENE3D); PTHR19375:SF164 (PANTHER); PTHR19375 (PANTHER); IPR018181 (PROSITE_PATTERNS); IPR018181 (PROSITE_PATTERNS); IPR018181 (PROSITE_PATTERNS); IPR029047 (SUPERFAMILY); SSF53067 (SUPERFAMILY); IPR0290…
3:181108374:181108561	AC209784.3_FG007	181108343	181111529					probable mediator of rna polymerase ii transcription subunit 37c	1	F:ion binding	Coil (COILS); IPR013126 (PRINTS); G3DSA:3.30.420.40 (GENE3D); IPR029048 (G3DSA:1.20.1270.GENE3D); IPR029047 (G3DSA:2.60.34.GENE3D); G3DSA:3.90.640.10 (GENE3D); IPR013126 (PFAM); G3DSA:3.30.30.30 (GENE3D); PTHR19375:SF164 (PANTHER); PTHR19375 (PANTHER); IPR018181 (PROSITE_PATTERNS); IPR018181 (PROSITE_PATTERNS); IPR018181 (PROSITE_PATTERNS); IPR029047 (SUPERFAMILY); SSF53067 (SUPERFAMILY); IPR0290…
3:181108374:181108567	AC209784.3_FG007	181108343	181111529					probable mediator of rna polymerase ii transcription subunit 37c	1	F:ion binding	Coil (COILS); IPR013126 (PRINTS); G3DSA:3.30.420.40 (GENE3D); IPR029048 (G3DSA:1.20.1270.GENE3D); IPR029047 (G3DSA:2.60.34.GENE3D); G3DSA:3.90.640.10 (GENE3D); IPR013126 (PFAM); G3DSA:3.30.30.30 (GENE3D); PTHR19375:SF164 (PANTHER); PTHR19375 (PANTHER); IPR018181 (PROSITE_PATTERNS); IPR018181 (PROSITE_PATTERNS); IPR018181 (PROSITE_PATTERNS); IPR029047 (SUPERFAMILY); SSF53067 (SUPERFAMILY); IPR0290…
3:181108555:181108684	AC209784.3_FG007	181108343	181111529					probable mediator of rna polymerase ii transcription subunit 37c	1	F:ion binding	Coil (COILS); IPR013126 (PRINTS); G3DSA:3.30.420.40 (GENE3D); IPR029048 (G3DSA:1.20.1270.GENE3D); IPR029047 (G3DSA:2.60.34.GENE3D); G3DSA:3.90.640.10 (GENE3D); IPR013126 (PFAM); G3DSA:3.30.30.30 (GENE3D); PTHR19375:SF164 (PANTHER); PTHR19375 (PANTHER); IPR018181 (PROSITE_PATTERNS); IPR018181 (PROSITE_PATTERNS); IPR018181 (PROSITE_PATTERNS); IPR029047 (SUPERFAMILY); SSF53067 (SUPERFAMILY); IPR0290…
3:181108681:181108732	AC209784.3_FG007	181108343	181111529					probable mediator of rna polymerase ii transcription subunit 37c	1	F:ion binding	Coil (COILS); IPR013126 (PRINTS); G3DSA:3.30.420.40 (GENE3D); IPR029048 (G3DSA:1.20.1270.GENE3D); IPR029047 (G3DSA:2.60.34.GENE3D); G3DSA:3.90.640.10 (GENE3D); IPR013126 (PFAM); G3DSA:3.30.30.30 (GENE3D); PTHR19375:SF164 (PANTHER); PTHR19375 (PANTHER); IPR018181 (PROSITE_PATTERNS); IPR018181 (PROSITE_PATTERNS); IPR018181 (PROSITE_PATTERNS); IPR029047 (SUPERFAMILY); SSF53067 (SUPERFAMILY); IPR0290…
3:182041961:182042070	GRMZM2G127034	182036583	182042328					at hook motif family protein	1	F:DNA binding	Coil (COILS); IPR020478 (PRINTS); IPR017956 (SMART); IPR017956 (PFAM)
3:182281113:182281241	GRMZM2G084465	182279648	182281549					40s ribosomal protein s23	7	F:structural constituent of ribosome; F:histone binding; F:ion binding; C:cytosol; P:ribosome biogenesis; C:ribosome; P:translation	IPR006032 (PIRSF); IPR006032 (PFAM); IPR012340 (G3DSA:2.40.50.GENE3D); IPR005680 (TIGRFAM); IPR006032 (PANTHER); IPR006032 (PROSITE_PATTERNS); IPR012340 (SUPERFAMILY)
3:182418333:182418434	GRMZM2G303465	182417997	182420272					ccaat-box binding factor hap3	4	C:nucleus; F:DNA binding; P:cellular nitrogen compound metabolic process; P:biosynthetic process	PR00615 (PRINTS); IPR003958 (PFAM); IPR009072 (G3DSA:1.10.20.GENE3D); PTHR11064 (PANTHER); IPR003956 (PROSITE_PATTERNS); IPR009072 (SUPERFAMILY)
3:184281221:184281850	GRMZM2G027478	184278114	184282019					TPA: hypothetical protein ZEAMMB73_793304	6	P:small molecule metabolic process; F:DNA binding; C:nucleus; F:ion binding; P:cellular nitrogen compound metabolic process; P:biosynthetic process	IPR008013 (PFAM)
3:185550556:185550711	GRMZM5G891187	185550479	185552492					nodulin-like protein	3	F:transmembrane transporter activity; C:cytoplasmic, membrane-bounded vesicle; C:plasma membrane	IPR000620 (PFAM); PTHR31218 (PANTHER); PTHR31218:SF13 (PANTHER); NON_CYTOPLASMIC_DOMAIN (PHOBIUS); CYTOPLASMIC_DOMAIN (PHOBIUS); CYTOPLASMIC_DOMAIN (PHOBIUS); CYTOPLASMIC_DOMAIN (PHOBIUS); TRANSMEMBRANE (PHOBIUS); CYTOPLASMIC_DOMAIN (PHOBIUS); TRANSMEMBRANE (PHOBIUS); TRANSMEMBRANE (PHOBIUS); TRANSMEMBRANE (PHOBIUS); TRANSMEMBRANE (PHOBIUS); TRANSMEMBRANE (PHOBIUS); NON_CYTOPLASMIC_DOMAIN (PHOBIU…
3:185757179:185757311	GRMZM2G050089	185756292	185761091					uncharacterized transporter ybr287w	2	P:transmembrane transport; C:cellular_component	IPR004776 (PFAM); PTHR31419:SF1 (PANTHER); PTHR31419 (PANTHER); CYTOPLASMIC_DOMAIN (PHOBIUS); TRANSMEMBRANE (PHOBIUS); SIGNAL_PEPTIDE_H_REGION (PHOBIUS); NON_CYTOPLASMIC_DOMAIN (PHOBIUS); TRANSMEMBRANE (PHOBIUS); TRANSMEMBRANE (PHOBIUS); TRANSMEMBRANE (PHOBIUS); TRANSMEMBRANE (PHOBIUS); CYTOPLASMIC_DOMAIN (PHOBIUS); SIGNAL_PEPTIDE_N_REGION (PHOBIUS); NON_CYTOPLASMIC_DOMAIN (PHOBIUS); NON_CYTOPLAS…
3:187291900:187325356	GRMZM2G019907	187291113	187335873					transcription factor hbp-1b -like	12	C:nucleus; F:DNA binding; P:signal transduction; C:cytoplasm; F:ion binding; P:cellular protein modification process; F:nucleic acid binding transcription factor activity; P:cellular amino acid metabolic process; C:protein complex; P:biosynthetic process; P:cellular nitrogen compound metabolic process; F:kinase activity	IPR025422 (PFAM); PTHR22952 (PANTHER); PTHR22952:SF94 (PANTHER)
3:187291900:187326074	GRMZM2G019907	187291113	187335873					transcription factor hbp-1b -like	12	C:nucleus; F:DNA binding; P:signal transduction; C:cytoplasm; F:ion binding; P:cellular protein modification process; F:nucleic acid binding transcription factor activity; P:cellular amino acid metabolic process; C:protein complex; P:biosynthetic process; P:cellular nitrogen compound metabolic process; F:kinase activity	IPR025422 (PFAM); PTHR22952 (PANTHER); PTHR22952:SF94 (PANTHER)
3:187291900:187329194	GRMZM2G019907	187291113	187335873					transcription factor hbp-1b -like	12	C:nucleus; F:DNA binding; P:signal transduction; C:cytoplasm; F:ion binding; P:cellular protein modification process; F:nucleic acid binding transcription factor activity; P:cellular amino acid metabolic process; C:protein complex; P:biosynthetic process; P:cellular nitrogen compound metabolic process; F:kinase activity	IPR025422 (PFAM); PTHR22952 (PANTHER); PTHR22952:SF94 (PANTHER)
3:188329318:188329457	GRMZM2G047274	188328660	188331609					latex-abundant protein	3	P:cell death; F:peptidase activity; P:response to stress	Coil (COILS); IPR011600 (PFAM); IPR029030 (G3DSA:3.40.50.GENE3D); PTHR31810 (PANTHER); PTHR31810:SF4 (PANTHER); SSF52129 (SUPERFAMILY)
3:188535873:188536042	GRMZM2G002165	188530684	188536510					protein chloroplast enhancing stress chloroplastic	6	P:generation of precursor metabolites and energy; P:protein complex assembly; P:photosynthesis; P:response to stress; C:plastid; C:thylakoid	SIGNAL_PEPTIDE_C_REGION (PHOBIUS); SIGNAL_PEPTIDE_N_REGION (PHOBIUS); SIGNAL_PEPTIDE (PHOBIUS); SIGNAL_PEPTIDE_H_REGION (PHOBIUS); NON_CYTOPLASMIC_DOMAIN (PHOBIUS)
3:190928268:190929236	GRMZM2G135027	190925608	190929953					probable 1-acyl-sn-glycerol-3-phosphate acyltransferase 5	4	P:biological_process; F:transferase activity, transferring acyl groups; C:cytoplasmic, membrane-bounded vesicle; C:plastid	IPR002123 (SMART); IPR002123 (PFAM); G3DSA:3.40.1130.10 (GENE3D); PTHR10983 (PANTHER); PTHR10983:SF17 (PANTHER); CYTOPLASMIC_DOMAIN (PHOBIUS); TRANSMEMBRANE (PHOBIUS); NON_CYTOPLASMIC_DOMAIN (PHOBIUS); TRANSMEMBRANE (PHOBIUS); TRANSMEMBRANE (PHOBIUS); CYTOPLASMIC_DOMAIN (PHOBIUS); CYTOPLASMIC_DOMAIN (PHOBIUS); TRANSMEMBRANE (PHOBIUS); NON_CYTOPLASMIC_DOMAIN (PHOBIUS); SSF69593 (SUPERFAMILY); TMhe…
3:193097041:193097922	GRMZM2G071441	193091877	193119714					ubiquitin carboxyl-terminal hydrolase 13-like isoform x2	3	P:catabolic process; P:cellular protein modification process; F:peptidase activity	IPR024729 (PFAM); G3DSA:2.20.210.10 (GENE3D); IPR029346 (PFAM); IPR001394 (PFAM); PTHR24619:SF121 (PANTHER); PTHR24619 (PANTHER); IPR018200 (PROSITE_PATTERNS); IPR018200 (PROSITE_PATTERNS); IPR002083 (PROSITE_PROFILES); IPR028889 (PROSITE_PROFILES); SSF54001 (SUPERFAMILY)
3:193613559:193613684	GRMZM5G897926	193608325	193614651					protein plastid transcriptionally active 12	5	P:cell proliferation; C:cytoplasmic chromosome; P:cellular nitrogen compound metabolic process; P:biosynthetic process; C:plastid	Coil (COILS); SignalP-TM (SIGNALP_GRAM_POSITIVE)
3:194010716:194010956	GRMZM2G320013	194006486	194012559					nuclear matrix constituent protein 1-like protein	-		Coil (COILS); Coil (COILS); Coil (COILS); Coil (COILS); Coil (COILS); Coil (COILS); Coil (COILS); Coil (COILS); PTHR31908 (PANTHER); PTHR31908:SF2 (PANTHER)
3:194338160:194339573	GRMZM2G390221	194331178	194339765					ubiquitin system component cue domain-containing	2	F:molecular_function; C:plastid	IPR000504 (SMART); PF13893 (PFAM); IPR012677 (G3DSA:3.30.70.GENE3D); IPR000504 (PROSITE_PROFILES); SSF54928 (SUPERFAMILY)
3:194424856:194425039	GRMZM2G033359	194424615	194428239					probable indole-3-acetic acid-amido synthetase	2	P:biological_process; F:ligase activity	IPR004993 (PFAM); PTHR31901 (PANTHER); PTHR31901:SF4 (PANTHER)
3:195116161:195117130	GRMZM2G460078	195105902	195126859					malonate-- ligase isoform x1	2	P:biological_process; F:ligase activity	IPR000873 (PFAM); G3DSA:2.30.38.10 (GENE3D); G3DSA:3.40.50.980 (GENE3D); IPR025110 (PFAM); G3DSA:3.30.300.30 (GENE3D); PTHR24095 (PANTHER); PTHR24095:SF52 (PANTHER); IPR020845 (PROSITE_PATTERNS); SignalP-TM (SIGNALP_GRAM_POSITIVE); SSF56801 (SUPERFAMILY)
3:197393243:197393453	GRMZM2G314546	197392618	197406087					phd-finger family homeodomain protein	6	C:nucleus; F:DNA binding; F:ion binding; P:cellular nitrogen compound metabolic process; P:biosynthetic process; C:plasma membrane	Coil (COILS); IPR001841 (SMART); IPR001965 (SMART); IPR001356 (SMART); IPR001356 (PFAM); IPR019787 (PFAM); IPR009057 (G3DSA:1.10.10.GENE3D); IPR013083 (G3DSA:3.30.40.GENE3D); PTHR12628 (PANTHER); IPR019786 (PROSITE_PATTERNS); IPR001356 (PROSITE_PROFILES); IPR019787 (PROSITE_PROFILES); IPR009057 (SUPERFAMILY); IPR011011 (SUPERFAMILY)
3:198568641:198568849	GRMZM2G042548	198566641	198569108	Drug metabolism - cytochrome P450	136	transferase	ec:2.5.1.18	glutathione s-transferase t3-like	4	P:sulfur compound metabolic process; C:cytoplasm; P:cellular nitrogen compound metabolic process; F:transferase activity, transferring alkyl or aryl (other than methyl) groups	IPR029466 (PFAM); PTHR11260:SF122 (PANTHER); PTHR11260 (PANTHER); IPR017877 (PROSITE_PROFILES)
3:199625148:199629529	GRMZM2G005082	199622172	199641167					glucan endo- -beta-glucosidase 13 isoform x1	5	P:carbohydrate metabolic process; C:cell wall; C:cytoplasmic, membrane-bounded vesicle; C:plasma membrane; F:hydrolase activity, acting on glycosyl bonds	IPR012946 (SMART); IPR013781 (G3DSA:3.20.20.GENE3D); IPR012946 (PFAM); IPR000490 (PFAM); PTHR32227:SF51 (PANTHER); PTHR32227 (PANTHER); IPR000490 (PROSITE_PATTERNS); NON_CYTOPLASMIC_DOMAIN (PHOBIUS); SIGNAL_PEPTIDE (PHOBIUS); SIGNAL_PEPTIDE_H_REGION (PHOBIUS); SIGNAL_PEPTIDE_C_REGION (PHOBIUS); SIGNAL_PEPTIDE_N_REGION (PHOBIUS); SignalP-noTM (SIGNALP_EUK); IPR017853 (SUPERFAMILY)
3:200432359:200432568	GRMZM5G800586	200431764	200433851					dehydration-responsive protein rd22	2	C:endosome; C:Golgi apparatus	IPR004873 (PFAM); PTHR31236 (PANTHER); SIGNAL_PEPTIDE_C_REGION (PHOBIUS); NON_CYTOPLASMIC_DOMAIN (PHOBIUS); SIGNAL_PEPTIDE (PHOBIUS); SIGNAL_PEPTIDE_H_REGION (PHOBIUS); SIGNAL_PEPTIDE_N_REGION (PHOBIUS); IPR004873 (PROSITE_PROFILES); SignalP-noTM (SIGNALP_EUK); SignalP-TM (SIGNALP_GRAM_POSITIVE); SignalP-noTM (SIGNALP_GRAM_NEGATIVE)
3:202943566:202943690	GRMZM5G863596	202942770	202965565	Starch and sucrose metabolism	458	glycogenase	ec:3.2.1.1	alpha-amylase chloroplastic	4	P:carbohydrate metabolic process; F:ion binding; C:plastid; F:hydrolase activity, acting on glycosyl bonds	IPR006046 (PRINTS); IPR012850 (SMART); IPR006047 (PFAM); IPR013781 (G3DSA:3.20.20.GENE3D); IPR012850 (PFAM); IPR013780 (G3DSA:2.60.40.GENE3D); IPR015902 (PANTHER); PTHR10357:SF111 (PANTHER); IPR017853 (SUPERFAMILY); SSF51011 (SUPERFAMILY)
3:202943794:202943925	GRMZM5G863596	202942770	202965565	Starch and sucrose metabolism	458	glycogenase	ec:3.2.1.1	alpha-amylase chloroplastic	4	P:carbohydrate metabolic process; F:ion binding; C:plastid; F:hydrolase activity, acting on glycosyl bonds	IPR006046 (PRINTS); IPR012850 (SMART); IPR006047 (PFAM); IPR013781 (G3DSA:3.20.20.GENE3D); IPR012850 (PFAM); IPR013780 (G3DSA:2.60.40.GENE3D); IPR015902 (PANTHER); PTHR10357:SF111 (PANTHER); IPR017853 (SUPERFAMILY); SSF51011 (SUPERFAMILY)
3:20425892:20425947	GRMZM2G437100	20425735	20426696					kda class i heat shock protein 1	2	P:protein complex assembly; P:response to stress	IPR002068 (PFAM); IPR008978 (G3DSA:2.60.40.GENE3D); PTHR11527 (PANTHER); IPR002068 (PROSITE_PROFILES); IPR008978 (SUPERFAMILY)
3:20425919:20426042	GRMZM2G437100	20425735	20426696					kda class i heat shock protein 1	2	P:protein complex assembly; P:response to stress	IPR002068 (PFAM); IPR008978 (G3DSA:2.60.40.GENE3D); PTHR11527 (PANTHER); IPR002068 (PROSITE_PROFILES); IPR008978 (SUPERFAMILY)
3:20425997:20426129	GRMZM2G437100	20425735	20426696					kda class i heat shock protein 1	2	P:protein complex assembly; P:response to stress	IPR002068 (PFAM); IPR008978 (G3DSA:2.60.40.GENE3D); PTHR11527 (PANTHER); IPR002068 (PROSITE_PROFILES); IPR008978 (SUPERFAMILY)
3:20426042:20426249	GRMZM2G437100	20425735	20426696					kda class i heat shock protein 1	2	P:protein complex assembly; P:response to stress	IPR002068 (PFAM); IPR008978 (G3DSA:2.60.40.GENE3D); PTHR11527 (PANTHER); IPR002068 (PROSITE_PROFILES); IPR008978 (SUPERFAMILY)
3:20426111:20426204	GRMZM2G437100	20425735	20426696					kda class i heat shock protein 1	2	P:protein complex assembly; P:response to stress	IPR002068 (PFAM); IPR008978 (G3DSA:2.60.40.GENE3D); PTHR11527 (PANTHER); IPR002068 (PROSITE_PROFILES); IPR008978 (SUPERFAMILY)
3:20426111:20426249	GRMZM2G437100	20425735	20426696					kda class i heat shock protein 1	2	P:protein complex assembly; P:response to stress	IPR002068 (PFAM); IPR008978 (G3DSA:2.60.40.GENE3D); PTHR11527 (PANTHER); IPR002068 (PROSITE_PROFILES); IPR008978 (SUPERFAMILY)
3:20426111:20426255	GRMZM2G437100	20425735	20426696					kda class i heat shock protein 1	2	P:protein complex assembly; P:response to stress	IPR002068 (PFAM); IPR008978 (G3DSA:2.60.40.GENE3D); PTHR11527 (PANTHER); IPR002068 (PROSITE_PROFILES); IPR008978 (SUPERFAMILY)
3:20426267:20426482	GRMZM2G437100	20425735	20426696					kda class i heat shock protein 1	2	P:protein complex assembly; P:response to stress	IPR002068 (PFAM); IPR008978 (G3DSA:2.60.40.GENE3D); PTHR11527 (PANTHER); IPR002068 (PROSITE_PROFILES); IPR008978 (SUPERFAMILY)
3:20426267:20426485	GRMZM2G437100	20425735	20426696					kda class i heat shock protein 1	2	P:protein complex assembly; P:response to stress	IPR002068 (PFAM); IPR008978 (G3DSA:2.60.40.GENE3D); PTHR11527 (PANTHER); IPR002068 (PROSITE_PROFILES); IPR008978 (SUPERFAMILY)
3:205264129:205264252	GRMZM2G126853	205260888	205264890					retinitis pigmentosa 1-like 1 protein	-		no IPS match
3:20534260:20534316	GRMZM2G158232	20534046	20534889					kda class i heat shock protein 1	3	P:protein complex assembly; C:cytoplasm; P:response to stress	IPR008978 (G3DSA:2.60.40.GENE3D); IPR002068 (PFAM); PTHR11527 (PANTHER); IPR002068 (PROSITE_PROFILES); IPR008978 (SUPERFAMILY)
3:20534267:20534322	GRMZM2G158232	20534046	20534889					kda class i heat shock protein 1	3	P:protein complex assembly; C:cytoplasm; P:response to stress	IPR008978 (G3DSA:2.60.40.GENE3D); IPR002068 (PFAM); PTHR11527 (PANTHER); IPR002068 (PROSITE_PROFILES); IPR008978 (SUPERFAMILY)
3:20534391:20534547	GRMZM2G158232	20534046	20534889					kda class i heat shock protein 1	3	P:protein complex assembly; C:cytoplasm; P:response to stress	IPR008978 (G3DSA:2.60.40.GENE3D); IPR002068 (PFAM); PTHR11527 (PANTHER); IPR002068 (PROSITE_PROFILES); IPR008978 (SUPERFAMILY)
3:20534683:20534849	GRMZM2G158232	20534046	20534889					kda class i heat shock protein 1	3	P:protein complex assembly; C:cytoplasm; P:response to stress	IPR008978 (G3DSA:2.60.40.GENE3D); IPR002068 (PFAM); PTHR11527 (PANTHER); IPR002068 (PROSITE_PROFILES); IPR008978 (SUPERFAMILY)
3:20534683:20534870	GRMZM2G158232	20534046	20534889					kda class i heat shock protein 1	3	P:protein complex assembly; C:cytoplasm; P:response to stress	IPR008978 (G3DSA:2.60.40.GENE3D); IPR002068 (PFAM); PTHR11527 (PANTHER); IPR002068 (PROSITE_PROFILES); IPR008978 (SUPERFAMILY)
3:20588932:20589140	GRMZM2G413897	20588252	20589281					kda class i heat shock	2	C:cytoplasmic, membrane-bounded vesicle; P:response to stress	IPR002068 (PFAM); IPR008978 (G3DSA:2.60.40.GENE3D); PTHR11527:SF93 (PANTHER); PTHR11527 (PANTHER); IPR002068 (PROSITE_PROFILES); IPR008978 (SUPERFAMILY)
3:206336043:206336191	GRMZM2G466139	206318417	206336702					symplekin isoform x1	1	C:cellular_component	Coil (COILS); IPR022075 (PFAM); PF11935 (PFAM); IPR021850 (PTHR15245:PANTHER); PTHR15245 (PANTHER)
3:20642273:20642459	GRMZM2G049767	20641924	20642867					kda class i heat shock protein 1	2	C:cytoplasm; P:response to stress	IPR002068 (PFAM); IPR008978 (G3DSA:2.60.40.GENE3D); PTHR11527 (PANTHER); IPR002068 (PROSITE_PROFILES); IPR008978 (SUPERFAMILY)
3:20642558:20642743	GRMZM2G049767	20641924	20642867					kda class i heat shock protein 1	2	C:cytoplasm; P:response to stress	IPR002068 (PFAM); IPR008978 (G3DSA:2.60.40.GENE3D); PTHR11527 (PANTHER); IPR002068 (PROSITE_PROFILES); IPR008978 (SUPERFAMILY)
3:206864163:206864850	GRMZM2G055807	206858228	206866614	Purine metabolism	1168	adenylpyrophosphatase	ec:3.6.1.3	dna repair helicase xpb1-like	9	F:ATPase activity; F:DNA binding; P:chromosome organization; F:ion binding; F:helicase activity; C:chromosome; P:biosynthetic process; P:DNA metabolic process; P:response to stress	IPR001161 (PRINTS); IPR014001 (SMART); IPR001650 (SMART); IPR027417 (G3DSA:3.40.50.GENE3D); IPR001650 (PFAM); PF13625 (PFAM); IPR006935 (PFAM); IPR001161 (TIGRFAM); PTHR11274 (PANTHER); PTHR11274:SF0 (PANTHER); IPR001650 (PROSITE_PROFILES); IPR014001 (PROSITE_PROFILES); IPR027417 (SUPERFAMILY)
3:210135429:210135533	GRMZM2G159357	210127248	210141445					homeobox-ddt domain protein rlt2 isoform x1	4	F:DNA binding; C:nucleus; P:cellular nitrogen compound metabolic process; P:biosynthetic process	Coil (COILS); Coil (COILS); IPR001356 (SMART); IPR007759 (PFAM); IPR001356 (PFAM); IPR028941 (PFAM); IPR028942 (PFAM); IPR009057 (G3DSA:1.10.10.GENE3D); IPR004022 (PFAM); PTHR24326:SF155 (PANTHER); PTHR24326 (PANTHER); IPR001356 (PROSITE_PROFILES); IPR018501 (PROSITE_PROFILES); IPR009057 (SUPERFAMILY)
3:211727990:211728179	GRMZM2G360021	211727508	211728617					50s ribosomal protein chloroplastic	5	F:structural constituent of ribosome; P:ribosome biogenesis; C:ribosome; C:plastid; P:translation	IPR013823 (PFAM); G3DSA:1.20.5.710 (GENE3D); IPR000206 (TIGRFAM); IPR014719 (G3DSA:3.30.1390.GENE3D); IPR000206 (PANTHER); NON_CYTOPLASMIC_DOMAIN (PHOBIUS); SIGNAL_PEPTIDE_C_REGION (PHOBIUS); SIGNAL_PEPTIDE_H_REGION (PHOBIUS); SIGNAL_PEPTIDE (PHOBIUS); SIGNAL_PEPTIDE_N_REGION (PHOBIUS); IPR013823 (PRODOM); IPR000206 (HAMAP); SignalP-TM (SIGNALP_GRAM_POSITIVE); IPR014719 (SUPERFAMILY); IPR008932 (…
3:211987081:211987201	GRMZM2G152686	211977376	211987454					plastidial pyruvate kinase 2	15	P:generation of precursor metabolites and energy; P:catabolic process; F:ion binding; P:anatomical structure development; P:developmental maturation; P:biosynthetic process; C:plastid; P:reproduction; P:small molecule metabolic process; P:carbohydrate metabolic process; C:mitochondrion; P:cofactor metabolic process; P:lipid metabolic process; P:cellular nitrogen compound metabolic process; F:kina…	IPR001697 (PRINTS); IPR015793 (PFAM); IPR015795 (PFAM); IPR015806 (G3DSA:2.40.33.GENE3D); IPR015813 (G3DSA:3.20.20.GENE3D); IPR001697 (TIGRFAM); IPR015794 (G3DSA:3.40.1380.GENE3D); PTHR11817:SF2 (PANTHER); IPR001697 (PANTHER); IPR018209 (PROSITE_PATTERNS); IPR015813 (SUPERFAMILY); IPR015795 (SUPERFAMILY); IPR011037 (SUPERFAMILY)
3:212009586:212009721	GRMZM2G453805	212009199	212010553	Amino sugar and nucleotide sugar metabolism	176	chitodextrinase	ec:3.2.1.14	acidic endochitinase-like	6	P:carbohydrate metabolic process; P:catabolic process; C:cytoplasmic, membrane-bounded vesicle; P:cell wall organization or biogenesis; C:extracellular region; F:hydrolase activity, acting on glycosyl bonds	IPR013781 (G3DSA:3.20.20.GENE3D); IPR001223 (PFAM); PTHR31939 (PANTHER); IPR001579 (PROSITE_PATTERNS); NON_CYTOPLASMIC_DOMAIN (PHOBIUS); SIGNAL_PEPTIDE_C_REGION (PHOBIUS); SIGNAL_PEPTIDE_N_REGION (PHOBIUS); SIGNAL_PEPTIDE_H_REGION (PHOBIUS); SIGNAL_PEPTIDE (PHOBIUS); SignalP-noTM (SIGNALP_EUK); SignalP-TM (SIGNALP_GRAM_POSITIVE); IPR017853 (SUPERFAMILY); TMhelix (TMHMM)
3:212697635:212697737	GRMZM2G118403	212694107	212699938					golgin subfamily b member 1	1	F:actin binding	Coil (COILS); Coil (COILS); Coil (COILS); Coil (COILS); Coil (COILS); Coil (COILS); Coil (COILS); Coil (COILS); Coil (COILS); Coil (COILS); Coil (COILS); Coil (COILS); Coil (COILS); Coil (COILS); Coil (COILS); Coil (COILS); Coil (COILS); Coil (COILS); Coil (COILS); Coil (COILS); PTHR13140 (PANTHER); PTHR13140:SF308 (PANTHER)
3:212698927:212699194	GRMZM2G118403	212694107	212699938					golgin subfamily b member 1	1	F:actin binding	Coil (COILS); Coil (COILS); Coil (COILS); Coil (COILS); Coil (COILS); Coil (COILS); Coil (COILS); Coil (COILS); Coil (COILS); Coil (COILS); Coil (COILS); Coil (COILS); Coil (COILS); Coil (COILS); Coil (COILS); Coil (COILS); Coil (COILS); Coil (COILS); Coil (COILS); Coil (COILS); PTHR13140 (PANTHER); PTHR13140:SF308 (PANTHER)
3:215427099:215432829	GRMZM2G348512	215424737	215437638	Nitrogen metabolism	29	dehydratase	ec:4.2.1.1	carbonic anhydrase	3	P:small molecule metabolic process; F:ion binding; F:lyase activity	IPR001765 (SMART); IPR001765 (G3DSA:3.40.1050.GENE3D); IPR001765 (PFAM); PTHR11002:SF7 (PANTHER); IPR001765 (PANTHER); IPR015892 (PROSITE_PATTERNS); IPR015892 (PROSITE_PATTERNS); IPR001765 (SUPERFAMILY)
3:215427251:215436731	GRMZM2G348512	215424737	215437638	Nitrogen metabolism	29	dehydratase	ec:4.2.1.1	carbonic anhydrase	3	P:small molecule metabolic process; F:ion binding; F:lyase activity	IPR001765 (SMART); IPR001765 (G3DSA:3.40.1050.GENE3D); IPR001765 (PFAM); PTHR11002:SF7 (PANTHER); IPR001765 (PANTHER); IPR015892 (PROSITE_PATTERNS); IPR015892 (PROSITE_PATTERNS); IPR001765 (SUPERFAMILY)
3:215467129:215469624	GRMZM2G121878	215466579	215473931	Nitrogen metabolism	29	dehydratase	ec:4.2.1.1	carbonic anhydrase	3	P:small molecule metabolic process; F:ion binding; F:lyase activity	IPR001765 (SMART); IPR001765 (PFAM); IPR001765 (G3DSA:3.40.1050.GENE3D); PTHR11002:SF7 (PANTHER); IPR001765 (PANTHER); IPR015892 (PROSITE_PATTERNS); IPR015892 (PROSITE_PATTERNS); IPR001765 (SUPERFAMILY)
3:215467186:215469811	GRMZM2G121878	215466579	215473931	Nitrogen metabolism	29	dehydratase	ec:4.2.1.1	carbonic anhydrase	3	P:small molecule metabolic process; F:ion binding; F:lyase activity	IPR001765 (SMART); IPR001765 (PFAM); IPR001765 (G3DSA:3.40.1050.GENE3D); PTHR11002:SF7 (PANTHER); IPR001765 (PANTHER); IPR015892 (PROSITE_PATTERNS); IPR015892 (PROSITE_PATTERNS); IPR001765 (SUPERFAMILY)
3:215467369:215469860	GRMZM2G121878	215466579	215473931	Nitrogen metabolism	29	dehydratase	ec:4.2.1.1	carbonic anhydrase	3	P:small molecule metabolic process; F:ion binding; F:lyase activity	IPR001765 (SMART); IPR001765 (PFAM); IPR001765 (G3DSA:3.40.1050.GENE3D); PTHR11002:SF7 (PANTHER); IPR001765 (PANTHER); IPR015892 (PROSITE_PATTERNS); IPR015892 (PROSITE_PATTERNS); IPR001765 (SUPERFAMILY)
3:215467603:215470145	GRMZM2G121878	215466579	215473931	Nitrogen metabolism	29	dehydratase	ec:4.2.1.1	carbonic anhydrase	3	P:small molecule metabolic process; F:ion binding; F:lyase activity	IPR001765 (SMART); IPR001765 (PFAM); IPR001765 (G3DSA:3.40.1050.GENE3D); PTHR11002:SF7 (PANTHER); IPR001765 (PANTHER); IPR015892 (PROSITE_PATTERNS); IPR015892 (PROSITE_PATTERNS); IPR001765 (SUPERFAMILY)
3:215468345:215470362	GRMZM2G121878	215466579	215473931	Nitrogen metabolism	29	dehydratase	ec:4.2.1.1	carbonic anhydrase	3	P:small molecule metabolic process; F:ion binding; F:lyase activity	IPR001765 (SMART); IPR001765 (PFAM); IPR001765 (G3DSA:3.40.1050.GENE3D); PTHR11002:SF7 (PANTHER); IPR001765 (PANTHER); IPR015892 (PROSITE_PATTERNS); IPR015892 (PROSITE_PATTERNS); IPR001765 (SUPERFAMILY)
3:215468568:215471240	GRMZM2G121878	215466579	215473931	Nitrogen metabolism	29	dehydratase	ec:4.2.1.1	carbonic anhydrase	3	P:small molecule metabolic process; F:ion binding; F:lyase activity	IPR001765 (SMART); IPR001765 (PFAM); IPR001765 (G3DSA:3.40.1050.GENE3D); PTHR11002:SF7 (PANTHER); IPR001765 (PANTHER); IPR015892 (PROSITE_PATTERNS); IPR015892 (PROSITE_PATTERNS); IPR001765 (SUPERFAMILY)
3:215469811:215470091	GRMZM2G121878	215466579	215473931	Nitrogen metabolism	29	dehydratase	ec:4.2.1.1	carbonic anhydrase	3	P:small molecule metabolic process; F:ion binding; F:lyase activity	IPR001765 (SMART); IPR001765 (PFAM); IPR001765 (G3DSA:3.40.1050.GENE3D); PTHR11002:SF7 (PANTHER); IPR001765 (PANTHER); IPR015892 (PROSITE_PATTERNS); IPR015892 (PROSITE_PATTERNS); IPR001765 (SUPERFAMILY)
3:215471817:215472030	GRMZM2G121878	215466579	215473931	Nitrogen metabolism	29	dehydratase	ec:4.2.1.1	carbonic anhydrase	3	P:small molecule metabolic process; F:ion binding; F:lyase activity	IPR001765 (SMART); IPR001765 (PFAM); IPR001765 (G3DSA:3.40.1050.GENE3D); PTHR11002:SF7 (PANTHER); IPR001765 (PANTHER); IPR015892 (PROSITE_PATTERNS); IPR015892 (PROSITE_PATTERNS); IPR001765 (SUPERFAMILY)
3:215660470:215660651	GRMZM2G125193	215654139	215663757	Purine metabolism	1168	kinase	ec:2.7.4.3	adenylate kinase 4	5	P:small molecule metabolic process; C:cytoplasm; F:ion binding; P:cellular nitrogen compound metabolic process; F:kinase activity	IPR000850 (PRINTS); PF00406 (PFAM); IPR007862 (PFAM); IPR027417 (G3DSA:3.40.50.GENE3D); IPR006259 (TIGRFAM); IPR000850 (PANTHER); IPR000850 (PROSITE_PATTERNS); IPR000850 (HAMAP); IPR027417 (SUPERFAMILY)
3:216006744:216006960	GRMZM2G327357	216005542	216008374					fibroin heavy chain-like	2	C:membrane; C:integral component of membrane	Coil (COILS); SIGNAL_PEPTIDE_C_REGION (PHOBIUS); SIGNAL_PEPTIDE (PHOBIUS); NON_CYTOPLASMIC_DOMAIN (PHOBIUS); SIGNAL_PEPTIDE_H_REGION (PHOBIUS); SIGNAL_PEPTIDE_N_REGION (PHOBIUS); SignalP-noTM (SIGNALP_EUK); SignalP-noTM (SIGNALP_GRAM_NEGATIVE); SignalP-TM (SIGNALP_GRAM_POSITIVE); TMhelix (TMHMM)
3:216006756:216007539	GRMZM2G327357	216005542	216008374					fibroin heavy chain-like	2	C:membrane; C:integral component of membrane	Coil (COILS); SIGNAL_PEPTIDE_C_REGION (PHOBIUS); SIGNAL_PEPTIDE (PHOBIUS); NON_CYTOPLASMIC_DOMAIN (PHOBIUS); SIGNAL_PEPTIDE_H_REGION (PHOBIUS); SIGNAL_PEPTIDE_N_REGION (PHOBIUS); SignalP-noTM (SIGNALP_EUK); SignalP-noTM (SIGNALP_GRAM_NEGATIVE); SignalP-TM (SIGNALP_GRAM_POSITIVE); TMhelix (TMHMM)
3:216006756:216007815	GRMZM2G327357	216005542	216008374					fibroin heavy chain-like	2	C:membrane; C:integral component of membrane	Coil (COILS); SIGNAL_PEPTIDE_C_REGION (PHOBIUS); SIGNAL_PEPTIDE (PHOBIUS); NON_CYTOPLASMIC_DOMAIN (PHOBIUS); SIGNAL_PEPTIDE_H_REGION (PHOBIUS); SIGNAL_PEPTIDE_N_REGION (PHOBIUS); SignalP-noTM (SIGNALP_EUK); SignalP-noTM (SIGNALP_GRAM_NEGATIVE); SignalP-TM (SIGNALP_GRAM_POSITIVE); TMhelix (TMHMM)
3:216006759:216007770	GRMZM2G327357	216005542	216008374					fibroin heavy chain-like	2	C:membrane; C:integral component of membrane	Coil (COILS); SIGNAL_PEPTIDE_C_REGION (PHOBIUS); SIGNAL_PEPTIDE (PHOBIUS); NON_CYTOPLASMIC_DOMAIN (PHOBIUS); SIGNAL_PEPTIDE_H_REGION (PHOBIUS); SIGNAL_PEPTIDE_N_REGION (PHOBIUS); SignalP-noTM (SIGNALP_EUK); SignalP-noTM (SIGNALP_GRAM_NEGATIVE); SignalP-TM (SIGNALP_GRAM_POSITIVE); TMhelix (TMHMM)
3:216006789:216007272	GRMZM2G327357	216005542	216008374					fibroin heavy chain-like	2	C:membrane; C:integral component of membrane	Coil (COILS); SIGNAL_PEPTIDE_C_REGION (PHOBIUS); SIGNAL_PEPTIDE (PHOBIUS); NON_CYTOPLASMIC_DOMAIN (PHOBIUS); SIGNAL_PEPTIDE_H_REGION (PHOBIUS); SIGNAL_PEPTIDE_N_REGION (PHOBIUS); SignalP-noTM (SIGNALP_EUK); SignalP-noTM (SIGNALP_GRAM_NEGATIVE); SignalP-TM (SIGNALP_GRAM_POSITIVE); TMhelix (TMHMM)
3:216006789:216007815	GRMZM2G327357	216005542	216008374					fibroin heavy chain-like	2	C:membrane; C:integral component of membrane	Coil (COILS); SIGNAL_PEPTIDE_C_REGION (PHOBIUS); SIGNAL_PEPTIDE (PHOBIUS); NON_CYTOPLASMIC_DOMAIN (PHOBIUS); SIGNAL_PEPTIDE_H_REGION (PHOBIUS); SIGNAL_PEPTIDE_N_REGION (PHOBIUS); SignalP-noTM (SIGNALP_EUK); SignalP-noTM (SIGNALP_GRAM_NEGATIVE); SignalP-TM (SIGNALP_GRAM_POSITIVE); TMhelix (TMHMM)
3:216006804:216007833	GRMZM2G327357	216005542	216008374					fibroin heavy chain-like	2	C:membrane; C:integral component of membrane	Coil (COILS); SIGNAL_PEPTIDE_C_REGION (PHOBIUS); SIGNAL_PEPTIDE (PHOBIUS); NON_CYTOPLASMIC_DOMAIN (PHOBIUS); SIGNAL_PEPTIDE_H_REGION (PHOBIUS); SIGNAL_PEPTIDE_N_REGION (PHOBIUS); SignalP-noTM (SIGNALP_EUK); SignalP-noTM (SIGNALP_GRAM_NEGATIVE); SignalP-TM (SIGNALP_GRAM_POSITIVE); TMhelix (TMHMM)
3:216006927:216008025	GRMZM2G327357	216005542	216008374					fibroin heavy chain-like	2	C:membrane; C:integral component of membrane	Coil (COILS); SIGNAL_PEPTIDE_C_REGION (PHOBIUS); SIGNAL_PEPTIDE (PHOBIUS); NON_CYTOPLASMIC_DOMAIN (PHOBIUS); SIGNAL_PEPTIDE_H_REGION (PHOBIUS); SIGNAL_PEPTIDE_N_REGION (PHOBIUS); SignalP-noTM (SIGNALP_EUK); SignalP-noTM (SIGNALP_GRAM_NEGATIVE); SignalP-TM (SIGNALP_GRAM_POSITIVE); TMhelix (TMHMM)
3:216007020:216007242	GRMZM2G327357	216005542	216008374					fibroin heavy chain-like	2	C:membrane; C:integral component of membrane	Coil (COILS); SIGNAL_PEPTIDE_C_REGION (PHOBIUS); SIGNAL_PEPTIDE (PHOBIUS); NON_CYTOPLASMIC_DOMAIN (PHOBIUS); SIGNAL_PEPTIDE_H_REGION (PHOBIUS); SIGNAL_PEPTIDE_N_REGION (PHOBIUS); SignalP-noTM (SIGNALP_EUK); SignalP-noTM (SIGNALP_GRAM_NEGATIVE); SignalP-TM (SIGNALP_GRAM_POSITIVE); TMhelix (TMHMM)
3:216007075:216007599	GRMZM2G327357	216005542	216008374					fibroin heavy chain-like	2	C:membrane; C:integral component of membrane	Coil (COILS); SIGNAL_PEPTIDE_C_REGION (PHOBIUS); SIGNAL_PEPTIDE (PHOBIUS); NON_CYTOPLASMIC_DOMAIN (PHOBIUS); SIGNAL_PEPTIDE_H_REGION (PHOBIUS); SIGNAL_PEPTIDE_N_REGION (PHOBIUS); SignalP-noTM (SIGNALP_EUK); SignalP-noTM (SIGNALP_GRAM_NEGATIVE); SignalP-TM (SIGNALP_GRAM_POSITIVE); TMhelix (TMHMM)
3:216007129:216007725	GRMZM2G327357	216005542	216008374					fibroin heavy chain-like	2	C:membrane; C:integral component of membrane	Coil (COILS); SIGNAL_PEPTIDE_C_REGION (PHOBIUS); SIGNAL_PEPTIDE (PHOBIUS); NON_CYTOPLASMIC_DOMAIN (PHOBIUS); SIGNAL_PEPTIDE_H_REGION (PHOBIUS); SIGNAL_PEPTIDE_N_REGION (PHOBIUS); SignalP-noTM (SIGNALP_EUK); SignalP-noTM (SIGNALP_GRAM_NEGATIVE); SignalP-TM (SIGNALP_GRAM_POSITIVE); TMhelix (TMHMM)
3:216007170:216007833	GRMZM2G327357	216005542	216008374					fibroin heavy chain-like	2	C:membrane; C:integral component of membrane	Coil (COILS); SIGNAL_PEPTIDE_C_REGION (PHOBIUS); SIGNAL_PEPTIDE (PHOBIUS); NON_CYTOPLASMIC_DOMAIN (PHOBIUS); SIGNAL_PEPTIDE_H_REGION (PHOBIUS); SIGNAL_PEPTIDE_N_REGION (PHOBIUS); SignalP-noTM (SIGNALP_EUK); SignalP-noTM (SIGNALP_GRAM_NEGATIVE); SignalP-TM (SIGNALP_GRAM_POSITIVE); TMhelix (TMHMM)
3:216007213:216007875	GRMZM2G327357	216005542	216008374					fibroin heavy chain-like	2	C:membrane; C:integral component of membrane	Coil (COILS); SIGNAL_PEPTIDE_C_REGION (PHOBIUS); SIGNAL_PEPTIDE (PHOBIUS); NON_CYTOPLASMIC_DOMAIN (PHOBIUS); SIGNAL_PEPTIDE_H_REGION (PHOBIUS); SIGNAL_PEPTIDE_N_REGION (PHOBIUS); SignalP-noTM (SIGNALP_EUK); SignalP-noTM (SIGNALP_GRAM_NEGATIVE); SignalP-TM (SIGNALP_GRAM_POSITIVE); TMhelix (TMHMM)
3:216007213:216008025	GRMZM2G327357	216005542	216008374					fibroin heavy chain-like	2	C:membrane; C:integral component of membrane	Coil (COILS); SIGNAL_PEPTIDE_C_REGION (PHOBIUS); SIGNAL_PEPTIDE (PHOBIUS); NON_CYTOPLASMIC_DOMAIN (PHOBIUS); SIGNAL_PEPTIDE_H_REGION (PHOBIUS); SIGNAL_PEPTIDE_N_REGION (PHOBIUS); SignalP-noTM (SIGNALP_EUK); SignalP-noTM (SIGNALP_GRAM_NEGATIVE); SignalP-TM (SIGNALP_GRAM_POSITIVE); TMhelix (TMHMM)
3:216007242:216007539	GRMZM2G327357	216005542	216008374					fibroin heavy chain-like	2	C:membrane; C:integral component of membrane	Coil (COILS); SIGNAL_PEPTIDE_C_REGION (PHOBIUS); SIGNAL_PEPTIDE (PHOBIUS); NON_CYTOPLASMIC_DOMAIN (PHOBIUS); SIGNAL_PEPTIDE_H_REGION (PHOBIUS); SIGNAL_PEPTIDE_N_REGION (PHOBIUS); SignalP-noTM (SIGNALP_EUK); SignalP-noTM (SIGNALP_GRAM_NEGATIVE); SignalP-TM (SIGNALP_GRAM_POSITIVE); TMhelix (TMHMM)
3:216007242:216007815	GRMZM2G327357	216005542	216008374					fibroin heavy chain-like	2	C:membrane; C:integral component of membrane	Coil (COILS); SIGNAL_PEPTIDE_C_REGION (PHOBIUS); SIGNAL_PEPTIDE (PHOBIUS); NON_CYTOPLASMIC_DOMAIN (PHOBIUS); SIGNAL_PEPTIDE_H_REGION (PHOBIUS); SIGNAL_PEPTIDE_N_REGION (PHOBIUS); SignalP-noTM (SIGNALP_EUK); SignalP-noTM (SIGNALP_GRAM_NEGATIVE); SignalP-TM (SIGNALP_GRAM_POSITIVE); TMhelix (TMHMM)
3:216007242:216007965	GRMZM2G327357	216005542	216008374					fibroin heavy chain-like	2	C:membrane; C:integral component of membrane	Coil (COILS); SIGNAL_PEPTIDE_C_REGION (PHOBIUS); SIGNAL_PEPTIDE (PHOBIUS); NON_CYTOPLASMIC_DOMAIN (PHOBIUS); SIGNAL_PEPTIDE_H_REGION (PHOBIUS); SIGNAL_PEPTIDE_N_REGION (PHOBIUS); SignalP-noTM (SIGNALP_EUK); SignalP-noTM (SIGNALP_GRAM_NEGATIVE); SignalP-TM (SIGNALP_GRAM_POSITIVE); TMhelix (TMHMM)
3:216007260:216007833	GRMZM2G327357	216005542	216008374					fibroin heavy chain-like	2	C:membrane; C:integral component of membrane	Coil (COILS); SIGNAL_PEPTIDE_C_REGION (PHOBIUS); SIGNAL_PEPTIDE (PHOBIUS); NON_CYTOPLASMIC_DOMAIN (PHOBIUS); SIGNAL_PEPTIDE_H_REGION (PHOBIUS); SIGNAL_PEPTIDE_N_REGION (PHOBIUS); SignalP-noTM (SIGNALP_EUK); SignalP-noTM (SIGNALP_GRAM_NEGATIVE); SignalP-TM (SIGNALP_GRAM_POSITIVE); TMhelix (TMHMM)
3:216007310:216007883	GRMZM2G327357	216005542	216008374					fibroin heavy chain-like	2	C:membrane; C:integral component of membrane	Coil (COILS); SIGNAL_PEPTIDE_C_REGION (PHOBIUS); SIGNAL_PEPTIDE (PHOBIUS); NON_CYTOPLASMIC_DOMAIN (PHOBIUS); SIGNAL_PEPTIDE_H_REGION (PHOBIUS); SIGNAL_PEPTIDE_N_REGION (PHOBIUS); SignalP-noTM (SIGNALP_EUK); SignalP-noTM (SIGNALP_GRAM_NEGATIVE); SignalP-TM (SIGNALP_GRAM_POSITIVE); TMhelix (TMHMM)
3:216007332:216007755	GRMZM2G327357	216005542	216008374					fibroin heavy chain-like	2	C:membrane; C:integral component of membrane	Coil (COILS); SIGNAL_PEPTIDE_C_REGION (PHOBIUS); SIGNAL_PEPTIDE (PHOBIUS); NON_CYTOPLASMIC_DOMAIN (PHOBIUS); SIGNAL_PEPTIDE_H_REGION (PHOBIUS); SIGNAL_PEPTIDE_N_REGION (PHOBIUS); SignalP-noTM (SIGNALP_EUK); SignalP-noTM (SIGNALP_GRAM_NEGATIVE); SignalP-TM (SIGNALP_GRAM_POSITIVE); TMhelix (TMHMM)
3:216007332:216008043	GRMZM2G327357	216005542	216008374					fibroin heavy chain-like	2	C:membrane; C:integral component of membrane	Coil (COILS); SIGNAL_PEPTIDE_C_REGION (PHOBIUS); SIGNAL_PEPTIDE (PHOBIUS); NON_CYTOPLASMIC_DOMAIN (PHOBIUS); SIGNAL_PEPTIDE_H_REGION (PHOBIUS); SIGNAL_PEPTIDE_N_REGION (PHOBIUS); SignalP-noTM (SIGNALP_EUK); SignalP-noTM (SIGNALP_GRAM_NEGATIVE); SignalP-TM (SIGNALP_GRAM_POSITIVE); TMhelix (TMHMM)
3:216007410:216007833	GRMZM2G327357	216005542	216008374					fibroin heavy chain-like	2	C:membrane; C:integral component of membrane	Coil (COILS); SIGNAL_PEPTIDE_C_REGION (PHOBIUS); SIGNAL_PEPTIDE (PHOBIUS); NON_CYTOPLASMIC_DOMAIN (PHOBIUS); SIGNAL_PEPTIDE_H_REGION (PHOBIUS); SIGNAL_PEPTIDE_N_REGION (PHOBIUS); SignalP-noTM (SIGNALP_EUK); SignalP-noTM (SIGNALP_GRAM_NEGATIVE); SignalP-TM (SIGNALP_GRAM_POSITIVE); TMhelix (TMHMM)
3:216007453:216007599	GRMZM2G327357	216005542	216008374					fibroin heavy chain-like	2	C:membrane; C:integral component of membrane	Coil (COILS); SIGNAL_PEPTIDE_C_REGION (PHOBIUS); SIGNAL_PEPTIDE (PHOBIUS); NON_CYTOPLASMIC_DOMAIN (PHOBIUS); SIGNAL_PEPTIDE_H_REGION (PHOBIUS); SIGNAL_PEPTIDE_N_REGION (PHOBIUS); SignalP-noTM (SIGNALP_EUK); SignalP-noTM (SIGNALP_GRAM_NEGATIVE); SignalP-TM (SIGNALP_GRAM_POSITIVE); TMhelix (TMHMM)
3:216007453:216007875	GRMZM2G327357	216005542	216008374					fibroin heavy chain-like	2	C:membrane; C:integral component of membrane	Coil (COILS); SIGNAL_PEPTIDE_C_REGION (PHOBIUS); SIGNAL_PEPTIDE (PHOBIUS); NON_CYTOPLASMIC_DOMAIN (PHOBIUS); SIGNAL_PEPTIDE_H_REGION (PHOBIUS); SIGNAL_PEPTIDE_N_REGION (PHOBIUS); SignalP-noTM (SIGNALP_EUK); SignalP-noTM (SIGNALP_GRAM_NEGATIVE); SignalP-TM (SIGNALP_GRAM_POSITIVE); TMhelix (TMHMM)
3:216007539:216007815	GRMZM2G327357	216005542	216008374					fibroin heavy chain-like	2	C:membrane; C:integral component of membrane	Coil (COILS); SIGNAL_PEPTIDE_C_REGION (PHOBIUS); SIGNAL_PEPTIDE (PHOBIUS); NON_CYTOPLASMIC_DOMAIN (PHOBIUS); SIGNAL_PEPTIDE_H_REGION (PHOBIUS); SIGNAL_PEPTIDE_N_REGION (PHOBIUS); SignalP-noTM (SIGNALP_EUK); SignalP-noTM (SIGNALP_GRAM_NEGATIVE); SignalP-TM (SIGNALP_GRAM_POSITIVE); TMhelix (TMHMM)
3:216007539:216007965	GRMZM2G327357	216005542	216008374					fibroin heavy chain-like	2	C:membrane; C:integral component of membrane	Coil (COILS); SIGNAL_PEPTIDE_C_REGION (PHOBIUS); SIGNAL_PEPTIDE (PHOBIUS); NON_CYTOPLASMIC_DOMAIN (PHOBIUS); SIGNAL_PEPTIDE_H_REGION (PHOBIUS); SIGNAL_PEPTIDE_N_REGION (PHOBIUS); SignalP-noTM (SIGNALP_EUK); SignalP-noTM (SIGNALP_GRAM_NEGATIVE); SignalP-TM (SIGNALP_GRAM_POSITIVE); TMhelix (TMHMM)
3:216007557:216007833	GRMZM2G327357	216005542	216008374					fibroin heavy chain-like	2	C:membrane; C:integral component of membrane	Coil (COILS); SIGNAL_PEPTIDE_C_REGION (PHOBIUS); SIGNAL_PEPTIDE (PHOBIUS); NON_CYTOPLASMIC_DOMAIN (PHOBIUS); SIGNAL_PEPTIDE_H_REGION (PHOBIUS); SIGNAL_PEPTIDE_N_REGION (PHOBIUS); SignalP-noTM (SIGNALP_EUK); SignalP-noTM (SIGNALP_GRAM_NEGATIVE); SignalP-TM (SIGNALP_GRAM_POSITIVE); TMhelix (TMHMM)
3:216007607:216007883	GRMZM2G327357	216005542	216008374					fibroin heavy chain-like	2	C:membrane; C:integral component of membrane	Coil (COILS); SIGNAL_PEPTIDE_C_REGION (PHOBIUS); SIGNAL_PEPTIDE (PHOBIUS); NON_CYTOPLASMIC_DOMAIN (PHOBIUS); SIGNAL_PEPTIDE_H_REGION (PHOBIUS); SIGNAL_PEPTIDE_N_REGION (PHOBIUS); SignalP-noTM (SIGNALP_EUK); SignalP-noTM (SIGNALP_GRAM_NEGATIVE); SignalP-TM (SIGNALP_GRAM_POSITIVE); TMhelix (TMHMM)
3:216007683:216007833	GRMZM2G327357	216005542	216008374					fibroin heavy chain-like	2	C:membrane; C:integral component of membrane	Coil (COILS); SIGNAL_PEPTIDE_C_REGION (PHOBIUS); SIGNAL_PEPTIDE (PHOBIUS); NON_CYTOPLASMIC_DOMAIN (PHOBIUS); SIGNAL_PEPTIDE_H_REGION (PHOBIUS); SIGNAL_PEPTIDE_N_REGION (PHOBIUS); SignalP-noTM (SIGNALP_EUK); SignalP-noTM (SIGNALP_GRAM_NEGATIVE); SignalP-TM (SIGNALP_GRAM_POSITIVE); TMhelix (TMHMM)
3:216007755:216008043	GRMZM2G327357	216005542	216008374					fibroin heavy chain-like	2	C:membrane; C:integral component of membrane	Coil (COILS); SIGNAL_PEPTIDE_C_REGION (PHOBIUS); SIGNAL_PEPTIDE (PHOBIUS); NON_CYTOPLASMIC_DOMAIN (PHOBIUS); SIGNAL_PEPTIDE_H_REGION (PHOBIUS); SIGNAL_PEPTIDE_N_REGION (PHOBIUS); SignalP-noTM (SIGNALP_EUK); SignalP-noTM (SIGNALP_GRAM_NEGATIVE); SignalP-TM (SIGNALP_GRAM_POSITIVE); TMhelix (TMHMM)
3:216007770:216007920	GRMZM2G327357	216005542	216008374					fibroin heavy chain-like	2	C:membrane; C:integral component of membrane	Coil (COILS); SIGNAL_PEPTIDE_C_REGION (PHOBIUS); SIGNAL_PEPTIDE (PHOBIUS); NON_CYTOPLASMIC_DOMAIN (PHOBIUS); SIGNAL_PEPTIDE_H_REGION (PHOBIUS); SIGNAL_PEPTIDE_N_REGION (PHOBIUS); SignalP-noTM (SIGNALP_EUK); SignalP-noTM (SIGNALP_GRAM_NEGATIVE); SignalP-TM (SIGNALP_GRAM_POSITIVE); TMhelix (TMHMM)
3:216007842:216007995	GRMZM2G327357	216005542	216008374					fibroin heavy chain-like	2	C:membrane; C:integral component of membrane	Coil (COILS); SIGNAL_PEPTIDE_C_REGION (PHOBIUS); SIGNAL_PEPTIDE (PHOBIUS); NON_CYTOPLASMIC_DOMAIN (PHOBIUS); SIGNAL_PEPTIDE_H_REGION (PHOBIUS); SIGNAL_PEPTIDE_N_REGION (PHOBIUS); SignalP-noTM (SIGNALP_EUK); SignalP-noTM (SIGNALP_GRAM_NEGATIVE); SignalP-TM (SIGNALP_GRAM_POSITIVE); TMhelix (TMHMM)
3:216271073:216271264	GRMZM2G316635	216267758	216276132					myosin-2 heavy chain-like isoform x1	3	C:membrane; C:integral component of membrane; F:lipid binding	Coil (COILS); Coil (COILS); Coil (COILS); Coil (COILS); PTHR23172 (PANTHER); PTHR23172:SF35 (PANTHER)
3:218836225:218836342	GRMZM2G074097	218835389	218837093					thiazole biosynthetic enzyme thi4 family	8	P:small molecule metabolic process; P:sulfur compound metabolic process; F:oxidoreductase activity; F:ion binding; P:cellular nitrogen compound metabolic process; P:biosynthetic process; P:response to stress; C:plastid	PF01946 (PFAM); G3DSA:3.50.50.60 (GENE3D); IPR002922 (TIGRFAM); PTHR10617 (PANTHER); SIGNAL_PEPTIDE (PHOBIUS); SIGNAL_PEPTIDE_C_REGION (PHOBIUS); SIGNAL_PEPTIDE_H_REGION (PHOBIUS); SIGNAL_PEPTIDE_N_REGION (PHOBIUS); NON_CYTOPLASMIC_DOMAIN (PHOBIUS); IPR027495 (HAMAP); SignalP-TM (SIGNALP_GRAM_POSITIVE); SSF51905 (SUPERFAMILY)
3:218836886:218836998	GRMZM2G074097	218835389	218837093					thiazole biosynthetic enzyme thi4 family	8	P:small molecule metabolic process; P:sulfur compound metabolic process; F:oxidoreductase activity; F:ion binding; P:cellular nitrogen compound metabolic process; P:biosynthetic process; P:response to stress; C:plastid	PF01946 (PFAM); G3DSA:3.50.50.60 (GENE3D); IPR002922 (TIGRFAM); PTHR10617 (PANTHER); SIGNAL_PEPTIDE (PHOBIUS); SIGNAL_PEPTIDE_C_REGION (PHOBIUS); SIGNAL_PEPTIDE_H_REGION (PHOBIUS); SIGNAL_PEPTIDE_N_REGION (PHOBIUS); NON_CYTOPLASMIC_DOMAIN (PHOBIUS); IPR027495 (HAMAP); SignalP-TM (SIGNALP_GRAM_POSITIVE); SSF51905 (SUPERFAMILY)
3:219472625:219472751	GRMZM2G306357	219472102	219485369					zinc finger ccch domain-containing protein 7	1	F:ion binding	IPR000571 (SMART); IPR001841 (SMART); IPR000571 (PFAM); PTHR13119 (PANTHER); IPR000571 (PROSITE_PROFILES); SSF90229 (SUPERFAMILY)
3:220133840:220133976	GRMZM2G095534	220129551	220134164					elongation factor mitochondrial	4	C:mitochondrion; F:translation factor activity, RNA binding; C:ribosome; P:mitochondrion organization	IPR014039 (PFAM); IPR001816 (TIGRFAM); G3DSA:1.10.286.20 (GENE3D); G3DSA:1.10.8.10 (GENE3D); IPR014039 (G3DSA:3.30.479.GENE3D); IPR001816 (PANTHER); IPR018101 (PROSITE_PATTERNS); IPR001816 (HAMAP); IPR009060 (SUPERFAMILY); IPR014039 (SUPERFAMILY)
3:220746123:220746180	GRMZM2G036720	220745276	220753594					peptidyl-prolyl cis-trans isomerase cyp57	4	P:cellular protein modification process; P:protein folding; C:cellular_component; F:isomerase activity	Coil (COILS); IPR002130 (PRINTS); IPR002130 (PFAM); IPR029000 (G3DSA:2.40.100.GENE3D); PTHR11071:SF152 (PANTHER); PTHR11071 (PANTHER); IPR020892 (PROSITE_PATTERNS); IPR002130 (PROSITE_PROFILES); IPR029000 (SUPERFAMILY)
3:220855485:220855899	GRMZM2G430266	220854440	220857597					serine arginine repetitive matrix protein 1	2	C:membrane; C:integral component of membrane	PR01217 (PRINTS); IPR008480 (PFAM)
3:221157734:221157855	AC217499.3_FG001	221153215	221157929					uncharacterized membrane protein	1	C:cellular_component	IPR021261 (PFAM); PTHR31201:SF1 (PANTHER); PTHR31201 (PANTHER); TRANSMEMBRANE (PHOBIUS); TRANSMEMBRANE (PHOBIUS); TRANSMEMBRANE (PHOBIUS); CYTOPLASMIC_DOMAIN (PHOBIUS); NON_CYTOPLASMIC_DOMAIN (PHOBIUS); CYTOPLASMIC_DOMAIN (PHOBIUS); TRANSMEMBRANE (PHOBIUS); NON_CYTOPLASMIC_DOMAIN (PHOBIUS); TRANSMEMBRANE (PHOBIUS); CYTOPLASMIC_DOMAIN (PHOBIUS); CYTOPLASMIC_DOMAIN (PHOBIUS); NON_CYTOPLASMIC_DOMAIN…
3:221635645:221635762	GRMZM2G019807	221634465	221635939					tpa: ohp2	1	C:plastid	IPR023329 (G3DSA:1.10.3460.GENE3D); IPR023329 (SUPERFAMILY)
3:222623279:222623453	GRMZM2G122762	222621530	222623459					PREDICTED: uncharacterized protein LOC103651560	1	C:cellular_component	SIGNAL_PEPTIDE_H_REGION (PHOBIUS); NON_CYTOPLASMIC_DOMAIN (PHOBIUS); SIGNAL_PEPTIDE (PHOBIUS); SIGNAL_PEPTIDE_N_REGION (PHOBIUS); SIGNAL_PEPTIDE_C_REGION (PHOBIUS); SignalP-noTM (SIGNALP_EUK); SignalP-TM (SIGNALP_GRAM_POSITIVE); SignalP-noTM (SIGNALP_GRAM_NEGATIVE); TMhelix (TMHMM)
3:223566567:223567271	GRMZM2G480607	223559383	223568836					inactive protein kinase selmodraft_444075-like	4	C:mitochondrion; F:ion binding; P:cellular protein modification process; F:kinase activity	G3DSA:1.10.510.10 (GENE3D); IPR013320 (G3DSA:2.60.120.GENE3D); IPR014729 (G3DSA:3.40.50.GENE3D); G3DSA:3.30.200.20 (GENE3D); IPR001245 (PFAM); PTHR24420:SF734 (PANTHER); PTHR24420 (PANTHER); IPR008266 (PROSITE_PATTERNS); IPR000719 (PROSITE_PROFILES); IPR011009 (SUPERFAMILY); TMhelix (TMHMM)
3:223566567:223567277	GRMZM2G480607	223559383	223568836					inactive protein kinase selmodraft_444075-like	4	C:mitochondrion; F:ion binding; P:cellular protein modification process; F:kinase activity	G3DSA:1.10.510.10 (GENE3D); IPR013320 (G3DSA:2.60.120.GENE3D); IPR014729 (G3DSA:3.40.50.GENE3D); G3DSA:3.30.200.20 (GENE3D); IPR001245 (PFAM); PTHR24420:SF734 (PANTHER); PTHR24420 (PANTHER); IPR008266 (PROSITE_PATTERNS); IPR000719 (PROSITE_PROFILES); IPR011009 (SUPERFAMILY); TMhelix (TMHMM)
3:223691196:223691315	GRMZM2G072080	223690866	223695026					rna polymerase sigma factor	7	F:DNA binding; F:nucleic acid binding transcription factor activity; F:transcription factor activity, protein binding; P:cellular nitrogen compound metabolic process; P:biosynthetic process; C:protein complex; C:intracellular	IPR005344 (PFAM); PTHR30603:SF10 (PANTHER); PTHR30603 (PANTHER); NON_CYTOPLASMIC_DOMAIN (PHOBIUS); NON_CYTOPLASMIC_DOMAIN (PHOBIUS); CYTOPLASMIC_DOMAIN (PHOBIUS); CYTOPLASMIC_DOMAIN (PHOBIUS); TRANSMEMBRANE (PHOBIUS); TRANSMEMBRANE (PHOBIUS); CYTOPLASMIC_DOMAIN (PHOBIUS); TRANSMEMBRANE (PHOBIUS); NON_CYTOPLASMIC_DOMAIN (PHOBIUS); TRANSMEMBRANE (PHOBIUS); TRANSMEMBRANE (PHOBIUS)
3:224463586:224463896	GRMZM5G874955	224460656	224464191	Purine metabolism	1168	adenylpyrophosphatase	ec:3.6.1.3	abc transporter g family member 36	4	F:ATPase activity; F:transmembrane transporter activity; F:ion binding; C:plasma membrane	IPR003593 (SMART); IPR013581 (PFAM); IPR013525 (PFAM); IPR027417 (G3DSA:3.40.50.GENE3D); IPR003439 (PFAM); PTHR19241 (PANTHER); PTHR19241:SF165 (PANTHER); NON_CYTOPLASMIC_DOMAIN (PHOBIUS); NON_CYTOPLASMIC_DOMAIN (PHOBIUS); TRANSMEMBRANE (PHOBIUS); CYTOPLASMIC_DOMAIN (PHOBIUS); TRANSMEMBRANE (PHOBIUS); CYTOPLASMIC_DOMAIN (PHOBIUS); TRANSMEMBRANE (PHOBIUS); SIGNAL_PEPTIDE_C_REGION (PHOBIUS); TRANSM…
3:224483185:224483317	GRMZM2G143139	224481366	224489030					abc transporter g family member 37	4	F:ATPase activity; F:transmembrane transporter activity; F:ion binding; C:plasma membrane	Coil (COILS); IPR003593 (SMART); IPR013581 (PFAM); IPR013525 (PFAM); IPR027417 (G3DSA:3.40.50.GENE3D); IPR003439 (PFAM); IPR029481 (PFAM); PTHR19241:SF165 (PANTHER); PTHR19241 (PANTHER); TRANSMEMBRANE (PHOBIUS); CYTOPLASMIC_DOMAIN (PHOBIUS); TRANSMEMBRANE (PHOBIUS); TRANSMEMBRANE (PHOBIUS); NON_CYTOPLASMIC_DOMAIN (PHOBIUS); NON_CYTOPLASMIC_DOMAIN (PHOBIUS); NON_CYTOPLASMIC_DOMAIN (PHOBIUS); CYTOP…
3:227193419:227193497	GRMZM2G011592	227189904	227194656					cation proton exchanger 1a	3	F:transmembrane transporter activity; P:homeostatic process; C:vacuole	IPR004713 (TIGRFAM); IPR004798 (TIGRFAM); IPR004837 (PFAM); PTHR31503:SF1 (PANTHER); PTHR31503 (PANTHER); CYTOPLASMIC_DOMAIN (PHOBIUS); TRANSMEMBRANE (PHOBIUS); CYTOPLASMIC_DOMAIN (PHOBIUS); TRANSMEMBRANE (PHOBIUS); CYTOPLASMIC_DOMAIN (PHOBIUS); CYTOPLASMIC_DOMAIN (PHOBIUS); NON_CYTOPLASMIC_DOMAIN (PHOBIUS); CYTOPLASMIC_DOMAIN (PHOBIUS); TRANSMEMBRANE (PHOBIUS); TRANSMEMBRANE (PHOBIUS); TRANSMEMB…
3:227194195:227194388	GRMZM2G011592	227189904	227194656					cation proton exchanger 1a	3	F:transmembrane transporter activity; P:homeostatic process; C:vacuole	IPR004713 (TIGRFAM); IPR004798 (TIGRFAM); IPR004837 (PFAM); PTHR31503:SF1 (PANTHER); PTHR31503 (PANTHER); CYTOPLASMIC_DOMAIN (PHOBIUS); TRANSMEMBRANE (PHOBIUS); CYTOPLASMIC_DOMAIN (PHOBIUS); TRANSMEMBRANE (PHOBIUS); CYTOPLASMIC_DOMAIN (PHOBIUS); CYTOPLASMIC_DOMAIN (PHOBIUS); NON_CYTOPLASMIC_DOMAIN (PHOBIUS); CYTOPLASMIC_DOMAIN (PHOBIUS); TRANSMEMBRANE (PHOBIUS); TRANSMEMBRANE (PHOBIUS); TRANSMEMB…
3:230008404:230012421	GRMZM2G006130	230006629	230017715					tpa: alpha-l-arabinofuranosidase family protein	5	P:small molecule metabolic process; P:carbohydrate metabolic process; C:cytoplasmic, membrane-bounded vesicle; P:cellular nitrogen compound metabolic process; F:hydrolase activity, acting on glycosyl bonds	IPR010720 (SMART); IPR008979 (G3DSA:2.60.120.GENE3D); IPR010720 (PFAM); PTHR31776:SF0 (PANTHER); PTHR31776 (PANTHER); SIGNAL_PEPTIDE (PHOBIUS); NON_CYTOPLASMIC_DOMAIN (PHOBIUS); SIGNAL_PEPTIDE_C_REGION (PHOBIUS); SIGNAL_PEPTIDE_H_REGION (PHOBIUS); SIGNAL_PEPTIDE_N_REGION (PHOBIUS); SignalP-noTM (SIGNALP_EUK); IPR008979 (SUPERFAMILY); SSF51011 (SUPERFAMILY); IPR017853 (SUPERFAMILY)
3:230010142:230014431	GRMZM2G006130	230006629	230017715					tpa: alpha-l-arabinofuranosidase family protein	5	P:small molecule metabolic process; P:carbohydrate metabolic process; C:cytoplasmic, membrane-bounded vesicle; P:cellular nitrogen compound metabolic process; F:hydrolase activity, acting on glycosyl bonds	IPR010720 (SMART); IPR008979 (G3DSA:2.60.120.GENE3D); IPR010720 (PFAM); PTHR31776:SF0 (PANTHER); PTHR31776 (PANTHER); SIGNAL_PEPTIDE (PHOBIUS); NON_CYTOPLASMIC_DOMAIN (PHOBIUS); SIGNAL_PEPTIDE_C_REGION (PHOBIUS); SIGNAL_PEPTIDE_H_REGION (PHOBIUS); SIGNAL_PEPTIDE_N_REGION (PHOBIUS); SignalP-noTM (SIGNALP_EUK); IPR008979 (SUPERFAMILY); SSF51011 (SUPERFAMILY); IPR017853 (SUPERFAMILY)
3:23012601:23012712	AC182482.3_FG003	23009311	23012760					metal tolerance protein 7-like	3	F:transmembrane transporter activity; P:homeostatic process; C:vacuole	IPR002524 (TIGRFAM); IPR027470 (G3DSA:3.30.70.GENE3D); IPR027469 (G3DSA:1.20.1510.GENE3D); IPR002524 (PFAM); IPR002524 (PANTHER); PTHR11562:SF20 (PANTHER); TRANSMEMBRANE (PHOBIUS); CYTOPLASMIC_DOMAIN (PHOBIUS); NON_CYTOPLASMIC_DOMAIN (PHOBIUS); CYTOPLASMIC_DOMAIN (PHOBIUS); CYTOPLASMIC_DOMAIN (PHOBIUS); NON_CYTOPLASMIC_DOMAIN (PHOBIUS); TRANSMEMBRANE (PHOBIUS); NON_CYTOPLASMIC_DOMAIN (PHOBIUS); T…
3:230438028:230438137	GRMZM2G054703	230434680	230438299					probable arabinosyltransferase arad1	3	P:biological_process; C:cytoplasmic, membrane-bounded vesicle; F:molecular_function	IPR004263 (PFAM); IPR004263 (PANTHER); PTHR11062:SF49 (PANTHER); SIGNAL_PEPTIDE_H_REGION (PHOBIUS); SIGNAL_PEPTIDE (PHOBIUS); NON_CYTOPLASMIC_DOMAIN (PHOBIUS); SIGNAL_PEPTIDE_N_REGION (PHOBIUS); SIGNAL_PEPTIDE_C_REGION (PHOBIUS); SignalP-TM (SIGNALP_GRAM_POSITIVE); TMhelix (TMHMM)
3:23904907:23905019	GRMZM2G011523	23904351	24095931					bowman-birk type wound-induced proteinase inhibitor wip1 precursor	2	C:extracellular region; F:enzyme regulator activity	IPR000877 (G3DSA:2.10.69.GENE3D); SIGNAL_PEPTIDE_H_REGION (PHOBIUS); SIGNAL_PEPTIDE_C_REGION (PHOBIUS); SIGNAL_PEPTIDE (PHOBIUS); SIGNAL_PEPTIDE_N_REGION (PHOBIUS); NON_CYTOPLASMIC_DOMAIN (PHOBIUS); SignalP-noTM (SIGNALP_GRAM_NEGATIVE); SignalP-TM (SIGNALP_GRAM_POSITIVE); SignalP-noTM (SIGNALP_EUK)
3:23956505:23956759	GRMZM2G011523	23904351	24095931					bowman-birk type wound-induced proteinase inhibitor wip1 precursor	2	C:extracellular region; F:enzyme regulator activity	IPR000877 (G3DSA:2.10.69.GENE3D); SIGNAL_PEPTIDE_H_REGION (PHOBIUS); SIGNAL_PEPTIDE_C_REGION (PHOBIUS); SIGNAL_PEPTIDE (PHOBIUS); SIGNAL_PEPTIDE_N_REGION (PHOBIUS); NON_CYTOPLASMIC_DOMAIN (PHOBIUS); SignalP-noTM (SIGNALP_GRAM_NEGATIVE); SignalP-TM (SIGNALP_GRAM_POSITIVE); SignalP-noTM (SIGNALP_EUK)
3:25866312:25866363	GRMZM2G130868	25861344	25866483					PREDICTED: uncharacterized protein LOC103649866	1	C:cytoplasmic, membrane-bounded vesicle	PTHR31414 (PANTHER); PTHR31414:SF5 (PANTHER); TRANSMEMBRANE (PHOBIUS); SIGNAL_PEPTIDE_N_REGION (PHOBIUS); SIGNAL_PEPTIDE (PHOBIUS); TRANSMEMBRANE (PHOBIUS); NON_CYTOPLASMIC_DOMAIN (PHOBIUS); CYTOPLASMIC_DOMAIN (PHOBIUS); SIGNAL_PEPTIDE_C_REGION (PHOBIUS); CYTOPLASMIC_DOMAIN (PHOBIUS); TRANSMEMBRANE (PHOBIUS); SIGNAL_PEPTIDE_H_REGION (PHOBIUS); TRANSMEMBRANE (PHOBIUS); NON_CYTOPLASMIC_DOMAIN (PHOB…
3:28821591:28821822	GRMZM2G075320	28819050	28829107					paired amphipathic helix protein sin3-like 3	9	F:hydrolase activity, acting on carbon-nitrogen (but not peptide) bonds; P:chromosome organization; F:transcription factor activity, protein binding; P:cellular protein modification process; C:protein complex; C:chromosome; P:cellular nitrogen compound metabolic process; P:biosynthetic process; C:nucleoplasm	Coil (COILS); IPR013194 (SMART); IPR003822 (G3DSA:1.20.1160.GENE3D); IPR013194 (PFAM); IPR003822 (PFAM); PTHR12346 (PANTHER); IPR003822 (PROSITE_PROFILES); IPR003822 (SUPERFAMILY)
3:30948427:30948520	AC226235.2_FG002	30947652	30948873					g patch domain-containing protein 4	-		Coil (COILS)
3:32240615:32240767	GRMZM2G070167	32240421	32241630	Steroid biosynthesis	24	Delta-isomerase	ec:5.3.3.5	light-induced protein 1-like	5	P:small molecule metabolic process; P:lipid metabolic process; P:biosynthetic process; C:cellular_component; F:isomerase activity	IPR009856 (PFAM); SIGNAL_PEPTIDE_N_REGION (PHOBIUS); NON_CYTOPLASMIC_DOMAIN (PHOBIUS); SIGNAL_PEPTIDE_C_REGION (PHOBIUS); SIGNAL_PEPTIDE (PHOBIUS); SIGNAL_PEPTIDE_H_REGION (PHOBIUS)
3:32240974:32241127	GRMZM2G070167	32240421	32241630	Steroid biosynthesis	24	Delta-isomerase	ec:5.3.3.5	light-induced protein 1-like	5	P:small molecule metabolic process; P:lipid metabolic process; P:biosynthetic process; C:cellular_component; F:isomerase activity	IPR009856 (PFAM); SIGNAL_PEPTIDE_N_REGION (PHOBIUS); NON_CYTOPLASMIC_DOMAIN (PHOBIUS); SIGNAL_PEPTIDE_C_REGION (PHOBIUS); SIGNAL_PEPTIDE (PHOBIUS); SIGNAL_PEPTIDE_H_REGION (PHOBIUS)
3:32403547:32403677	GRMZM2G081521	32401258	32403906					uncharacterized protein LOC100272796	-		no IPS match
3:33569705:33569983	GRMZM2G328893	33565292	33570884					cysteine synthase	7	P:sulfur compound metabolic process; F:ion binding; F:lyase activity; P:cellular amino acid metabolic process; P:biosynthetic process; C:protein complex; C:plastid	IPR001926 (PFAM); IPR005859 (TIGRFAM); G3DSA:3.40.50.1100 (GENE3D); IPR005856 (TIGRFAM); PTHR10314 (PANTHER); PTHR10314:SF97 (PANTHER); IPR001216 (PROSITE_PATTERNS); IPR001926 (SUPERFAMILY)
3:35753198:35753354	GRMZM2G122666	35747896	35753428					gtp-binding protein sar1a-like	6	P:vesicle-mediated transport; P:signal transduction; F:ion binding; C:endoplasmic reticulum; C:Golgi apparatus; C:cytoplasmic, membrane-bounded vesicle	IPR006689 (PRINTS); IPR006687 (SMART); IPR027417 (G3DSA:3.40.50.GENE3D); IPR006689 (PFAM); IPR005225 (TIGRFAM); IPR006687 (PTHR11711:PANTHER); PTHR11711 (PANTHER); IPR006687 (PROSITE_PROFILES); IPR027417 (SUPERFAMILY)
3:37356933:37358311	GRMZM2G132944	37352496	37359560					mediator-associated protein 2	5	P:anatomical structure development; P:cellular nitrogen compound metabolic process; C:protein complex; C:nucleolus; C:nucleoplasm	no IPS match
3:3843846:3844040	GRMZM2G093313	3843589	3847158					potassium channel kat2 isoform x1	3	F:transmembrane transporter activity; C:protein complex; C:plasma membrane	IPR000595 (SMART); IPR021789 (PFAM); IPR000595 (PFAM); IPR014710 (G3DSA:2.60.120.GENE3D); G3DSA:1.10.287.70 (GENE3D); IPR013099 (PFAM); PTHR10217:SF457 (PANTHER); PTHR10217 (PANTHER); TRANSMEMBRANE (PHOBIUS); CYTOPLASMIC_DOMAIN (PHOBIUS); TRANSMEMBRANE (PHOBIUS); CYTOPLASMIC_DOMAIN (PHOBIUS); CYTOPLASMIC_DOMAIN (PHOBIUS); TRANSMEMBRANE (PHOBIUS); TRANSMEMBRANE (PHOBIUS); TRANSMEMBRANE (PHOBIUS); …
3:4445127:4445256	AC155622.2_FG001	4444100	4445293					coatomer subunit alpha-3	6	P:vesicle-mediated transport; C:mitochondrion; F:structural molecule activity; C:cytoplasmic, membrane-bounded vesicle; C:Golgi apparatus; C:protein complex	IPR010714 (PFAM); PTHR19876 (PANTHER)
3:46178794:46178902	GRMZM2G130348	46175909	46179583					f-box protein at2g32560-like	3	F:ion binding; C:cytoplasmic, membrane-bounded vesicle; F:unfolded protein binding	IPR001810 (SMART); IPR001810 (PFAM); G3DSA:1.20.1280.50 (GENE3D); PTHR31482:SF2 (PANTHER); PTHR31482 (PANTHER); TRANSMEMBRANE (PHOBIUS); CYTOPLASMIC_DOMAIN (PHOBIUS); SIGNAL_PEPTIDE_H_REGION (PHOBIUS); SIGNAL_PEPTIDE_N_REGION (PHOBIUS); SIGNAL_PEPTIDE (PHOBIUS); NON_CYTOPLASMIC_DOMAIN (PHOBIUS); SIGNAL_PEPTIDE_C_REGION (PHOBIUS); IPR001810 (PROSITE_PROFILES); SignalP-TM (SIGNALP_EUK); IPR001810 (…
3:49864643:49864780	GRMZM2G060647	49863559	49866510					TPA: hypothetical protein ZEAMMB73_764770	1	C:cellular_component	TRANSMEMBRANE (PHOBIUS); NON_CYTOPLASMIC_DOMAIN (PHOBIUS); CYTOPLASMIC_DOMAIN (PHOBIUS); TMhelix (TMHMM)
3:49988459:49988574	GRMZM5G808756	49988193	49989993					unknown	-		no IPS match
3:49989544:49989729	GRMZM5G808756	49988193	49989993					unknown	-		no IPS match
3:52243206:52243320	GRMZM2G065230	52243148	52246072					wat1-related protein at1g09380-like	2	F:transmembrane transporter activity; C:plasma membrane	IPR000620 (PFAM); PTHR31218:SF11 (PANTHER); PTHR31218 (PANTHER); NON_CYTOPLASMIC_DOMAIN (PHOBIUS); TRANSMEMBRANE (PHOBIUS); CYTOPLASMIC_DOMAIN (PHOBIUS); CYTOPLASMIC_DOMAIN (PHOBIUS); NON_CYTOPLASMIC_DOMAIN (PHOBIUS); CYTOPLASMIC_DOMAIN (PHOBIUS); TRANSMEMBRANE (PHOBIUS); TRANSMEMBRANE (PHOBIUS); TRANSMEMBRANE (PHOBIUS); TRANSMEMBRANE (PHOBIUS); NON_CYTOPLASMIC_DOMAIN (PHOBIUS); TRANSMEMBRANE (PH…
3:54252613:54252716	GRMZM2G454056	54252164	54252929					TPA: hypothetical protein ZEAMMB73_815643	-		IPR025322 (PFAM)
3:58714718:58717995	GRMZM2G378547	58713523	58718002					pto-interacting protein 1	4	F:ion binding; P:cellular protein modification process; P:cellular amino acid metabolic process; F:kinase activity	G3DSA:3.30.200.20 (GENE3D); IPR001245 (PFAM); G3DSA:1.10.510.10 (GENE3D); PTHR24420 (PANTHER); PTHR24420:SF638 (PANTHER); IPR017441 (PROSITE_PATTERNS); IPR008271 (PROSITE_PATTERNS); IPR000719 (PROSITE_PROFILES); IPR011009 (SUPERFAMILY)
3:64460176:64460392	GRMZM2G128171	64458369	64462315					protein disulfide isomerase-like 2-2	20	P:embryo development; P:generation of precursor metabolites and energy; P:catabolic process; C:endoplasmic reticulum; P:biosynthetic process; C:extracellular region; P:protein folding; C:vacuole; P:reproduction; P:response to stress; P:immune system process; P:small molecule metabolic process; P:carbohydrate metabolic process; F:oxidoreductase activity; P:homeostatic process; C:cell wall; P:cofac…	PR00421 (PRINTS); IPR005746 (PIRSF); IPR012336 (G3DSA:3.40.30.GENE3D); IPR013766 (PFAM); IPR005788 (TIGRFAM); PTHR18929 (PANTHER); PTHR18929:SF39 (PANTHER); IPR017937 (PROSITE_PATTERNS); SIGNAL_PEPTIDE_N_REGION (PHOBIUS); SIGNAL_PEPTIDE_H_REGION (PHOBIUS); SIGNAL_PEPTIDE (PHOBIUS); NON_CYTOPLASMIC_DOMAIN (PHOBIUS); SIGNAL_PEPTIDE_C_REGION (PHOBIUS); IPR012336 (PROSITE_PROFILES); IPR007110 (PROSIT…
3:7081743:7081869	GRMZM2G104081	7078308	7082094	Butirosin and neomycin biosynthesis	9	glucokinase (phosphorylating)	ec:2.7.1.2	tpa: hexokinase-1 isoform 1	16	P:generation of precursor metabolites and energy; P:catabolic process; F:ion binding; F:peptidase activity; P:biosynthetic process; P:mitochondrion organization; P:small molecule metabolic process; P:carbohydrate metabolic process; P:protein targeting; P:homeostatic process; C:mitochondrion; P:cofactor metabolic process; C:cytosol; P:protein maturation; P:cellular nitrogen compound metabolic proc…	IPR001312 (PRINTS); IPR022672 (PFAM); G3DSA:3.40.367.20 (GENE3D); IPR022673 (PFAM); G3DSA:3.30.420.40 (GENE3D); PTHR19443:SF0 (PANTHER); IPR001312 (PANTHER); SIGNAL_PEPTIDE_H_REGION (PHOBIUS); SIGNAL_PEPTIDE_N_REGION (PHOBIUS); NON_CYTOPLASMIC_DOMAIN (PHOBIUS); SIGNAL_PEPTIDE (PHOBIUS); SIGNAL_PEPTIDE_C_REGION (PHOBIUS); SSF53067 (SUPERFAMILY)
3:7276541:7276766	GRMZM2G085019	7275169	7280519					nadp-dependent malic enzyme	6	P:generation of precursor metabolites and energy; F:oxidoreductase activity; F:lyase activity; F:ion binding; P:cellular amino acid metabolic process; C:plastid	Coil (COILS); IPR001891 (PRINTS); IPR012302 (SMART); IPR001891 (PIRSF); IPR012301 (PFAM); IPR012302 (PFAM); IPR016040 (G3DSA:3.40.50.GENE3D); IPR012301 (G3DSA:3.40.50.GENE3D); PTHR23406 (PANTHER); PTHR23406:SF11 (PANTHER); IPR015884 (PROSITE_PATTERNS); SIGNAL_PEPTIDE_N_REGION (PHOBIUS); NON_CYTOPLASMIC_DOMAIN (PHOBIUS); SIGNAL_PEPTIDE (PHOBIUS); SIGNAL_PEPTIDE_H_REGION (PHOBIUS); SIGNAL_PEPTIDE_C…
3:83042482:83042689	GRMZM2G081380	83042235	83069098					fimbrin-like protein 2	1	F:cytoskeletal protein binding	Coil (COILS); IPR001715 (SMART); IPR001715 (PFAM); IPR001715 (G3DSA:1.10.418.GENE3D); PTHR19961:SF25 (PANTHER); PTHR19961 (PANTHER); IPR001589 (PROSITE_PATTERNS); IPR001715 (PROSITE_PROFILES); IPR001715 (SUPERFAMILY)
3:8541999:8542110	GRMZM2G353444	8540988	8542960					phospholipase a1- chloroplastic-like	2	P:lipid metabolic process; F:molecular_function	IPR002921 (PFAM); IPR029058 (G3DSA:3.40.50.GENE3D); PTHR31403 (PANTHER); PTHR31403:SF3 (PANTHER); SIGNAL_PEPTIDE (PHOBIUS); SIGNAL_PEPTIDE_N_REGION (PHOBIUS); SIGNAL_PEPTIDE_H_REGION (PHOBIUS); NON_CYTOPLASMIC_DOMAIN (PHOBIUS); SIGNAL_PEPTIDE_C_REGION (PHOBIUS); SignalP-TM (SIGNALP_GRAM_POSITIVE); IPR029058 (SUPERFAMILY)
3:87785020:87785142	GRMZM2G009715	87782776	87788528					k(+) efflux antiporter chloroplastic	3	F:transmembrane transporter activity; P:homeostatic process; C:plastid	IPR016040 (G3DSA:3.40.50.GENE3D); IPR006153 (PFAM); IPR003148 (PFAM); PTHR16254:SF6 (PANTHER); PTHR16254 (PANTHER); NON_CYTOPLASMIC_DOMAIN (PHOBIUS); CYTOPLASMIC_DOMAIN (PHOBIUS); CYTOPLASMIC_DOMAIN (PHOBIUS); CYTOPLASMIC_DOMAIN (PHOBIUS); NON_CYTOPLASMIC_DOMAIN (PHOBIUS); CYTOPLASMIC_DOMAIN (PHOBIUS); CYTOPLASMIC_DOMAIN (PHOBIUS); TRANSMEMBRANE (PHOBIUS); TRANSMEMBRANE (PHOBIUS); TRANSMEMBRANE (…
3:8884892:8885040	GRMZM2G083810	8884623	8885815					kda class ii heat shock protein	1	C:cytoplasm	IPR008978 (G3DSA:2.60.40.GENE3D); IPR002068 (PFAM); PTHR11527 (PANTHER); PTHR11527:SF93 (PANTHER); IPR002068 (PROSITE_PROFILES); IPR008978 (SUPERFAMILY)
3:8884919:8885136	GRMZM2G083810	8884623	8885815					kda class ii heat shock protein	1	C:cytoplasm	IPR008978 (G3DSA:2.60.40.GENE3D); IPR002068 (PFAM); PTHR11527 (PANTHER); PTHR11527:SF93 (PANTHER); IPR002068 (PROSITE_PROFILES); IPR008978 (SUPERFAMILY)
3:8885443:8885549	GRMZM2G083810	8884623	8885815					kda class ii heat shock protein	1	C:cytoplasm	IPR008978 (G3DSA:2.60.40.GENE3D); IPR002068 (PFAM); PTHR11527 (PANTHER); PTHR11527:SF93 (PANTHER); IPR002068 (PROSITE_PROFILES); IPR008978 (SUPERFAMILY)
3:9869484:9869637	GRMZM5G820912	9867314	9869676	Purine metabolism	1168	adenylpyrophosphatase	ec:3.6.1.3	kinesin kp1	7	F:ATPase activity; P:biological_process; C:cytoskeleton; F:ion binding; C:protein complex; F:cytoskeletal protein binding; C:plastid	no IPS match
4:1075849:1076208	GRMZM2G164229	1075603	1077563					retrotransposon unclassified	1	P:biological_process	no IPS match
4:110072626:110073468	GRMZM2G139680	110069837	110073965	Glutathione metabolism	150	thioredoxin peroxidase	ec:1.11.1.15	2-cys peroxiredoxin chloroplastic	10	C:nucleus; F:DNA binding; P:catabolic process; F:oxidoreductase activity; F:nucleic acid binding transcription factor activity; C:protein complex; P:biosynthetic process; P:cellular nitrogen compound metabolic process; C:plastid; P:response to stress	IPR024706 (PIRSF); IPR000866 (PFAM); IPR012336 (G3DSA:3.40.30.GENE3D); IPR019479 (PFAM); PTHR10681 (PANTHER); PTHR10681:SF85 (PANTHER); SIGNAL_PEPTIDE_N_REGION (PHOBIUS); NON_CYTOPLASMIC_DOMAIN (PHOBIUS); SIGNAL_PEPTIDE_H_REGION (PHOBIUS); SIGNAL_PEPTIDE (PHOBIUS); SIGNAL_PEPTIDE_C_REGION (PHOBIUS); IPR012336 (PROSITE_PROFILES); SignalP-TM (SIGNALP_GRAM_POSITIVE); IPR012336 (SUPERFAMILY)
4:11079939:11080195	GRMZM2G393002	11060491	11085316	Amino sugar and nucleotide sugar metabolism	176	end alpha-L-arabinofuranosidase	ec:3.2.1.55	alpha-l-arabinofuranosidase family protein	8	P:carbohydrate metabolic process; F:ion binding; P:cellular protein modification process; P:cellular amino acid metabolic process; C:cytoplasmic, membrane-bounded vesicle; P:cellular nitrogen compound metabolic process; F:kinase activity; F:hydrolase activity, acting on glycosyl bonds	Coil (COILS); Coil (COILS); Coil (COILS); Coil (COILS); IPR010720 (SMART); IPR002290 (SMART); G3DSA:3.30.200.20 (GENE3D); IPR010720 (PFAM); IPR000719 (PFAM); G3DSA:1.10.510.10 (GENE3D); IPR029480 (PFAM); IPR004252 (PFAM); PTHR31776:SF0 (PANTHER); PTHR31776 (PANTHER); IPR017441 (PROSITE_PATTERNS); IPR008271 (PROSITE_PATTERNS); IPR000719 (PROSITE_PROFILES); IPR011009 (SUPERFAMILY); IPR017853 (SUPER…
4:120394217:120394410	GRMZM2G153984	120394113	120399917	Biosynthesis of antibiotics	612	dehydrogenase (NADP+-dependent, decarboxylating)	ec:1.1.1.44	glyoxylate succinic semialdehyde reductase 1	6	P:carbohydrate metabolic process; F:oxidoreductase activity; P:catabolic process; P:cofactor metabolic process; P:cellular amino acid metabolic process; P:cellular nitrogen compound metabolic process	IPR015815 (PIRSF); IPR016040 (G3DSA:3.40.50.GENE3D); IPR029154 (PFAM); IPR013328 (G3DSA:1.10.1040.GENE3D); IPR006115 (PFAM); PTHR22981:SF53 (PANTHER); PTHR22981 (PANTHER); IPR002204 (PROSITE_PATTERNS); NON_CYTOPLASMIC_DOMAIN (PHOBIUS); SIGNAL_PEPTIDE_N_REGION (PHOBIUS); SIGNAL_PEPTIDE_C_REGION (PHOBIUS); SIGNAL_PEPTIDE (PHOBIUS); SIGNAL_PEPTIDE_H_REGION (PHOBIUS); SSF51735 (SUPERFAMILY); IPR00892…
4:1295352:1295457	GRMZM2G349791	1294606	1296012					probable o-methyltransferase 2	3	F:ion binding; F:methyltransferase activity; P:biosynthetic process	IPR016461 (PIRSF); IPR029063 (G3DSA:3.40.50.GENE3D); IPR001077 (PFAM); IPR012967 (PFAM); IPR011991 (G3DSA:1.10.10.GENE3D); PTHR11746 (PANTHER); PTHR11746:SF68 (PANTHER); SSF46785 (SUPERFAMILY); IPR029063 (SUPERFAMILY)
4:13395470:13395647	GRMZM2G098346	13395375	13398777					alcohol dehydrogenase	3	C:cytoplasm; F:oxidoreductase activity; F:ion binding	IPR016040 (G3DSA:3.40.50.GENE3D); IPR013149 (PFAM); IPR013154 (PFAM); IPR011032 (G3DSA:3.90.180.GENE3D); PTHR11695:SF432 (PANTHER); IPR002085 (PANTHER); IPR002328 (PROSITE_PATTERNS); SSF51735 (SUPERFAMILY); IPR011032 (SUPERFAMILY)
4:135651047:135651176	GRMZM2G107896	135650619	135679803					splicing arginine serine-rich 7	3	C:nucleus; F:ion binding; P:mRNA processing	IPR001878 (SMART); IPR000504 (SMART); IPR001878 (PFAM); IPR012677 (G3DSA:3.30.70.GENE3D); IPR001878 (G3DSA:4.10.60.GENE3D); IPR000504 (PFAM); PTHR10548 (PANTHER); IPR001878 (PROSITE_PROFILES); IPR000504 (PROSITE_PROFILES); IPR001878 (SUPERFAMILY); SSF54928 (SUPERFAMILY)
4:137340802:137340887	GRMZM2G106308	137340437	137347567					neurofilament heavy polypeptide	1	F:DNA binding	IPR017956 (SMART); IPR011989 (G3DSA:1.25.10.GENE3D); PTHR12663 (PANTHER); PTHR12663:SF3 (PANTHER); IPR016024 (SUPERFAMILY); SSF63748 (SUPERFAMILY)
4:140350018:140350153	GRMZM2G079817	140347561	140350401					ran gtpase-activating protein 2-like	-		PF13516 (PFAM); IPR025265 (PFAM); G3DSA:3.80.10.10 (GENE3D); PTHR24106 (PANTHER); SSF52047 (SUPERFAMILY)
4:140350024:140350159	GRMZM2G079817	140347561	140350401					ran gtpase-activating protein 2-like	-		PF13516 (PFAM); IPR025265 (PFAM); G3DSA:3.80.10.10 (GENE3D); PTHR24106 (PANTHER); SSF52047 (SUPERFAMILY)
4:145360961:145371355	GRMZM5G850355	145360141	145376885					proteasome subunit alpha type	5	C:nucleus; C:cytoplasm; P:catabolic process; C:protein complex; F:peptidase activity	IPR000426 (SMART); IPR029055 (G3DSA:3.60.20.GENE3D); IPR001353 (PFAM); IPR000426 (PFAM); PTHR11599:SF16 (PANTHER); PTHR11599 (PANTHER); IPR000426 (PROSITE_PATTERNS); IPR023332 (PROSITE_PROFILES); IPR029055 (SUPERFAMILY)
4:145362397:145371847	GRMZM5G850355	145360141	145376885					proteasome subunit alpha type	5	C:nucleus; C:cytoplasm; P:catabolic process; C:protein complex; F:peptidase activity	IPR000426 (SMART); IPR029055 (G3DSA:3.60.20.GENE3D); IPR001353 (PFAM); IPR000426 (PFAM); PTHR11599:SF16 (PANTHER); PTHR11599 (PANTHER); IPR000426 (PROSITE_PATTERNS); IPR023332 (PROSITE_PROFILES); IPR029055 (SUPERFAMILY)
4:145363264:145373509	GRMZM5G850355	145360141	145376885					proteasome subunit alpha type	5	C:nucleus; C:cytoplasm; P:catabolic process; C:protein complex; F:peptidase activity	IPR000426 (SMART); IPR029055 (G3DSA:3.60.20.GENE3D); IPR001353 (PFAM); IPR000426 (PFAM); PTHR11599:SF16 (PANTHER); PTHR11599 (PANTHER); IPR000426 (PROSITE_PATTERNS); IPR023332 (PROSITE_PROFILES); IPR029055 (SUPERFAMILY)
4:145364655:145373979	GRMZM5G850355	145360141	145376885					proteasome subunit alpha type	5	C:nucleus; C:cytoplasm; P:catabolic process; C:protein complex; F:peptidase activity	IPR000426 (SMART); IPR029055 (G3DSA:3.60.20.GENE3D); IPR001353 (PFAM); IPR000426 (PFAM); PTHR11599:SF16 (PANTHER); PTHR11599 (PANTHER); IPR000426 (PROSITE_PATTERNS); IPR023332 (PROSITE_PROFILES); IPR029055 (SUPERFAMILY)
4:145366294:145375665	GRMZM5G850355	145360141	145376885					proteasome subunit alpha type	5	C:nucleus; C:cytoplasm; P:catabolic process; C:protein complex; F:peptidase activity	IPR000426 (SMART); IPR029055 (G3DSA:3.60.20.GENE3D); IPR001353 (PFAM); IPR000426 (PFAM); PTHR11599:SF16 (PANTHER); PTHR11599 (PANTHER); IPR000426 (PROSITE_PATTERNS); IPR023332 (PROSITE_PROFILES); IPR029055 (SUPERFAMILY)
4:147462158:147462412	GRMZM2G143669	147462154	147464150					carbonyl reductase 1	1	F:oxidoreductase activity	IPR002347 (PRINTS); IPR016040 (G3DSA:3.40.50.GENE3D); PTHR24322 (PANTHER); PTHR24322:SF295 (PANTHER); SSF51735 (SUPERFAMILY)
4:1483023:1483275	GRMZM2G107082	1482217	1485577	Carbon fixation pathways in prokaryotes	62	citrate synthase	ec:2.3.3.8	atp-citrate synthase alpha chain protein 3	6	P:small molecule metabolic process; F:transferase activity, transferring acyl groups; P:generation of precursor metabolites and energy; P:lipid metabolic process; F:ion binding; C:cytosol	IPR016102 (G3DSA:3.40.50.GENE3D); IPR013650 (PFAM); IPR013816 (G3DSA:3.30.470.GENE3D); PTHR23118 (PANTHER); IPR016102 (SUPERFAMILY); SSF56059 (SUPERFAMILY)
4:149286278:149286606	GRMZM2G129569	149283676	149289873	Purine metabolism	1168	adenylpyrophosphatase	ec:3.6.1.3	kinesin-like protein nack1	6	F:ATPase activity; P:biological_process; C:cytoskeleton; F:ion binding; C:protein complex; F:cytoskeletal protein binding	Coil (COILS); Coil (COILS); Coil (COILS); IPR001752 (PRINTS); IPR001752 (SMART); IPR021881 (PFAM); IPR001752 (G3DSA:3.40.850.GENE3D); IPR001752 (PFAM); IPR027640 (PANTHER); PTHR24115:SF405 (PANTHER); IPR001752 (PROSITE_PROFILES); IPR027417 (SUPERFAMILY)
4:151480054:151480351	GRMZM2G038243	151478038	151481556					transferase family protein	2	P:biological_process; F:transferase activity, transferring acyl groups	IPR023213 (G3DSA:3.30.559.GENE3D); IPR003480 (PFAM); PTHR31642 (PANTHER); PTHR31642:SF4 (PANTHER)
4:153268947:153270764	GRMZM2G463471	153268732	153270773					actin-depolymerizing factor	3	C:cytoskeleton; P:cytoskeleton organization; F:cytoskeletal protein binding	IPR002108 (SMART); IPR002108 (PFAM); IPR029006 (G3DSA:3.40.20.GENE3D); IPR017904 (PANTHER); PTHR11913:SF19 (PANTHER); IPR002108 (PROSITE_PROFILES); SSF55753 (SUPERFAMILY)
4:154311028:154311329	GRMZM2G373522	154310162	154311883					dehydrin cor410	1	P:response to stress	Coil (COILS); IPR000167 (PFAM); IPR000167 (PROSITE_PATTERNS); IPR000167 (PROSITE_PATTERNS)
4:154311085:154311329	GRMZM2G373522	154310162	154311883					dehydrin cor410	1	P:response to stress	Coil (COILS); IPR000167 (PFAM); IPR000167 (PROSITE_PATTERNS); IPR000167 (PROSITE_PATTERNS)
4:154311329:154311458	GRMZM2G373522	154310162	154311883					dehydrin cor410	1	P:response to stress	Coil (COILS); IPR000167 (PFAM); IPR000167 (PROSITE_PATTERNS); IPR000167 (PROSITE_PATTERNS)
4:156956645:156957397	GRMZM2G081037	156953772	156958300					upf0160 protein	-		IPR003226 (PFAM); IPR003226 (PANTHER); PTHR11215:SF0 (PANTHER)
4:163388560:163388963	GRMZM2G377161	163385512	163389224					rpm1-interacting protein 4-like	-		IPR008700 (PFAM)
4:165697458:165697740	GRMZM2G122715	165697039	165699069					calcium sensing chloroplastic	10	P:small molecule metabolic process; P:carbohydrate metabolic process; P:generation of precursor metabolites and energy; P:lipid metabolic process; C:mitochondrion; P:anatomical structure development; P:photosynthesis; P:biosynthetic process; C:plastid; C:thylakoid	IPR001763 (G3DSA:3.40.250.GENE3D); NON_CYTOPLASMIC_DOMAIN (PHOBIUS); TRANSMEMBRANE (PHOBIUS); CYTOPLASMIC_DOMAIN (PHOBIUS); SignalP-TM (SIGNALP_GRAM_POSITIVE)
4:165833829:165833931	GRMZM2G021339	165831909	165834118					homeobox dna-binding and leucine zipper domain family protein isoform 1	6	C:nucleus; F:DNA binding; F:nucleic acid binding transcription factor activity; C:protein complex; P:cellular nitrogen compound metabolic process; P:biosynthetic process	Coil (COILS); Coil (COILS); IPR000047 (PRINTS); IPR001356 (SMART); IPR003106 (PFAM); IPR009057 (G3DSA:1.10.10.GENE3D); IPR001356 (PFAM); PTHR24326:SF136 (PANTHER); PTHR24326 (PANTHER); IPR017970 (PROSITE_PATTERNS); IPR001356 (PROSITE_PROFILES); IPR009057 (SUPERFAMILY)
4:166923704:166923839	GRMZM2G063473	166921644	166925328					apo protein chloroplastic	2	F:RNA binding; C:plastid	IPR023342 (PFAM); PTHR10388 (PANTHER); PTHR10388:SF9 (PANTHER); SIGNAL_PEPTIDE_C_REGION (PHOBIUS); SIGNAL_PEPTIDE (PHOBIUS); SIGNAL_PEPTIDE_N_REGION (PHOBIUS); NON_CYTOPLASMIC_DOMAIN (PHOBIUS); SIGNAL_PEPTIDE_H_REGION (PHOBIUS); IPR023342 (PROSITE_PROFILES)
4:168559760:168559865	GRMZM2G017159	168559136	168561411					prli-interacting factor a-like	2	F:transmembrane transporter activity; C:cellular_component	Coil (COILS)
4:168559865:168559967	GRMZM2G017159	168559136	168561411					prli-interacting factor a-like	2	F:transmembrane transporter activity; C:cellular_component	Coil (COILS)
4:168559873:168559975	GRMZM2G017159	168559136	168561411					prli-interacting factor a-like	2	F:transmembrane transporter activity; C:cellular_component	Coil (COILS)
4:168838774:168838879	GRMZM2G344967	168837557	168855939					protein furry homolog-like	8	P:carbohydrate metabolic process; P:cytoskeleton organization; C:cytoplasm; P:cell morphogenesis; P:cellular protein modification process; P:biosynthetic process; C:plasma membrane; F:molecular_function	IPR025614 (PFAM); IPR029473 (PFAM); IPR025481 (PFAM); PTHR12295 (PANTHER); IPR016024 (SUPERFAMILY)
4:169010563:169010671	GRMZM2G019177	169006869	169011322					zn-dependent including glyoxylase	3	P:biological_process; F:molecular_function; C:plastid	IPR001279 (G3DSA:3.60.15.GENE3D); PF13370 (PFAM); PTHR11935 (PANTHER); PTHR11935:SF42 (PANTHER); IPR001279 (SUPERFAMILY)
4:170010587:170011756	GRMZM2G096343	170007004	170017001					signal peptide peptidase-like 4	8	C:endosome; C:cytoplasmic, membrane-bounded vesicle; C:Golgi apparatus; C:endoplasmic reticulum; P:protein maturation; F:peptidase activity; P:cellular nitrogen compound metabolic process; C:lysosome	IPR006639 (SMART); IPR003137 (PFAM); IPR007369 (PFAM); G3DSA:3.50.30.30 (GENE3D); PTHR12174:SF31 (PANTHER); IPR007369 (PANTHER); SIGNAL_PEPTIDE_C_REGION (PHOBIUS); TRANSMEMBRANE (PHOBIUS); SIGNAL_PEPTIDE_N_REGION (PHOBIUS); TRANSMEMBRANE (PHOBIUS); CYTOPLASMIC_DOMAIN (PHOBIUS); CYTOPLASMIC_DOMAIN (PHOBIUS); NON_CYTOPLASMIC_DOMAIN (PHOBIUS); TRANSMEMBRANE (PHOBIUS); TRANSMEMBRANE (PHOBIUS); TRANSM…
4:170516655:170516775	GRMZM2G150648	170515420	170521446					atg8-interacting protein 1-like isoform x1	5	F:RNA binding; P:ribosome biogenesis; P:tRNA metabolic process; F:methyltransferase activity; C:cellular_component	SIGNAL_PEPTIDE (PHOBIUS); SIGNAL_PEPTIDE_C_REGION (PHOBIUS); CYTOPLASMIC_DOMAIN (PHOBIUS); SIGNAL_PEPTIDE_H_REGION (PHOBIUS); SIGNAL_PEPTIDE_N_REGION (PHOBIUS); NON_CYTOPLASMIC_DOMAIN (PHOBIUS); TRANSMEMBRANE (PHOBIUS); SignalP-TM (SIGNALP_GRAM_POSITIVE); SignalP-noTM (SIGNALP_EUK)
4:171266228:171266397	GRMZM2G172214	171264311	171266504					brown planthopper-induced resistance protein 1	2	P:biological_process; F:molecular_function	IPR000644 (SMART); IPR000644 (PFAM); IPR013785 (G3DSA:3.20.20.GENE3D); PTHR11911:SF51 (PANTHER); PTHR11911 (PANTHER); IPR000644 (PROSITE_PROFILES); SSF54631 (SUPERFAMILY)
4:171545327:171545510	GRMZM2G157369	171541017	171545903					uncharacterized aarf domain-containing protein kinase chloroplastic isoform x1	5	F:ion binding; P:cellular protein modification process; P:biosynthetic process; F:kinase activity; C:plastid	IPR004147 (PFAM); IPR002575 (PFAM); G3DSA:1.10.510.10 (GENE3D); PTHR10566 (PANTHER); PTHR10566:SF10 (PANTHER); IPR000719 (PROSITE_PROFILES); IPR011009 (SUPERFAMILY)
4:172748893:172749332	GRMZM2G178398	172748163	172754261					clathrin interactor epsin 2	-		IPR013809 (SMART); IPR001026 (PFAM); IPR008942 (G3DSA:1.25.40.GENE3D); PTHR12276 (PANTHER); PTHR12276:SF45 (PANTHER); IPR013809 (PROSITE_PROFILES); IPR008942 (SUPERFAMILY)
4:172750293:172750873	GRMZM2G178398	172748163	172754261					clathrin interactor epsin 2	-		IPR013809 (SMART); IPR001026 (PFAM); IPR008942 (G3DSA:1.25.40.GENE3D); PTHR12276 (PANTHER); PTHR12276:SF45 (PANTHER); IPR013809 (PROSITE_PROFILES); IPR008942 (SUPERFAMILY)
4:172752676:172752814	GRMZM2G178398	172748163	172754261					clathrin interactor epsin 2	-		IPR013809 (SMART); IPR001026 (PFAM); IPR008942 (G3DSA:1.25.40.GENE3D); PTHR12276 (PANTHER); PTHR12276:SF45 (PANTHER); IPR013809 (PROSITE_PROFILES); IPR008942 (SUPERFAMILY)
4:173210060:173210238	GRMZM2G054210	173209988	173224508					ap-1 complex subunit gamma-2-like isoform x2	4	P:vesicle-mediated transport; F:protein transporter activity; C:Golgi apparatus; C:protein complex	IPR008152 (SMART); IPR017107 (PIRSF); IPR011989 (G3DSA:1.25.10.GENE3D); IPR008153 (G3DSA:2.60.40.GENE3D); IPR008152 (PFAM); IPR002553 (PFAM); IPR017107 (PTHR22780:PANTHER); PTHR22780 (PANTHER); IPR008153 (PROSITE_PROFILES); IPR013041 (SUPERFAMILY); IPR016024 (SUPERFAMILY)
4:17330793:17330976	GRMZM2G143392	17326801	17331852					rna polymerase sigma factor sigb	8	F:DNA binding; C:mitochondrion; F:transcription factor activity, protein binding; F:nucleic acid binding transcription factor activity; P:cellular nitrogen compound metabolic process; P:biosynthetic process; C:protein complex; C:plastid	IPR000943 (PRINTS); IPR016262 (PIRSF); IPR007627 (PFAM); IPR014284 (TIGRFAM); IPR007630 (PFAM); G3DSA:1.10.601.10 (GENE3D); IPR011991 (G3DSA:1.10.10.GENE3D); IPR007624 (PFAM); PTHR30603 (PANTHER); PTHR30603:SF0 (PANTHER); IPR000943 (PROSITE_PATTERNS); IPR013325 (SUPERFAMILY); IPR013324 (SUPERFAMILY)
4:174901957:174902069	GRMZM2G039263	174901704	174907176					t-complex protein 1 subunit alpha	4	F:ion binding; C:cytosol; F:unfolded protein binding; P:protein folding	IPR017998 (PRINTS); TIGR02340 (TIGRFAM); IPR027413 (G3DSA:1.10.560.GENE3D); IPR027409 (G3DSA:3.50.7.GENE3D); IPR002423 (PFAM); IPR027410 (G3DSA:3.30.260.GENE3D); IPR002423 (PANTHER); IPR002194 (PROSITE_PATTERNS); IPR002194 (PROSITE_PATTERNS); IPR002194 (PROSITE_PATTERNS); SSF54849 (SUPERFAMILY); IPR027409 (SUPERFAMILY); IPR002423 (SUPERFAMILY)
4:179811781:179812007	GRMZM2G308193	179809852	179820882					lmbr1 domain-containing protein 2 homolog a-like isoform x1	1	C:cellular_component	IPR006876 (PFAM); PTHR21355 (PANTHER); PTHR21355:SF0 (PANTHER); TRANSMEMBRANE (PHOBIUS); TRANSMEMBRANE (PHOBIUS); NON_CYTOPLASMIC_DOMAIN (PHOBIUS); NON_CYTOPLASMIC_DOMAIN (PHOBIUS); TRANSMEMBRANE (PHOBIUS); CYTOPLASMIC_DOMAIN (PHOBIUS); CYTOPLASMIC_DOMAIN (PHOBIUS); TRANSMEMBRANE (PHOBIUS); NON_CYTOPLASMIC_DOMAIN (PHOBIUS); TRANSMEMBRANE (PHOBIUS); CYTOPLASMIC_DOMAIN (PHOBIUS); CYTOPLASMIC_DOMAIN…
4:179822387:179822443	GRMZM2G007729	179822113	179823382					low molecular weight heat shock protein precursor	2	C:mitochondrion; P:response to stress	IPR008978 (G3DSA:2.60.40.GENE3D); IPR002068 (PFAM); PTHR11527 (PANTHER); PTHR11527:SF17 (PANTHER); IPR002068 (PROSITE_PROFILES); IPR008978 (SUPERFAMILY)
4:179822455:179822521	GRMZM2G007729	179822113	179823382					low molecular weight heat shock protein precursor	2	C:mitochondrion; P:response to stress	IPR008978 (G3DSA:2.60.40.GENE3D); IPR002068 (PFAM); PTHR11527 (PANTHER); PTHR11527:SF17 (PANTHER); IPR002068 (PROSITE_PROFILES); IPR008978 (SUPERFAMILY)
4:179822467:179822584	GRMZM2G007729	179822113	179823382					low molecular weight heat shock protein precursor	2	C:mitochondrion; P:response to stress	IPR008978 (G3DSA:2.60.40.GENE3D); IPR002068 (PFAM); PTHR11527 (PANTHER); PTHR11527:SF17 (PANTHER); IPR002068 (PROSITE_PROFILES); IPR008978 (SUPERFAMILY)
4:179822467:179822620	GRMZM2G007729	179822113	179823382					low molecular weight heat shock protein precursor	2	C:mitochondrion; P:response to stress	IPR008978 (G3DSA:2.60.40.GENE3D); IPR002068 (PFAM); PTHR11527 (PANTHER); PTHR11527:SF17 (PANTHER); IPR002068 (PROSITE_PROFILES); IPR008978 (SUPERFAMILY)
4:179822470:179822602	GRMZM2G007729	179822113	179823382					low molecular weight heat shock protein precursor	2	C:mitochondrion; P:response to stress	IPR008978 (G3DSA:2.60.40.GENE3D); IPR002068 (PFAM); PTHR11527 (PANTHER); PTHR11527:SF17 (PANTHER); IPR002068 (PROSITE_PROFILES); IPR008978 (SUPERFAMILY)
4:179822470:179822635	GRMZM2G007729	179822113	179823382					low molecular weight heat shock protein precursor	2	C:mitochondrion; P:response to stress	IPR008978 (G3DSA:2.60.40.GENE3D); IPR002068 (PFAM); PTHR11527 (PANTHER); PTHR11527:SF17 (PANTHER); IPR002068 (PROSITE_PROFILES); IPR008978 (SUPERFAMILY)
4:179822521:179822672	GRMZM2G007729	179822113	179823382					low molecular weight heat shock protein precursor	2	C:mitochondrion; P:response to stress	IPR008978 (G3DSA:2.60.40.GENE3D); IPR002068 (PFAM); PTHR11527 (PANTHER); PTHR11527:SF17 (PANTHER); IPR002068 (PROSITE_PROFILES); IPR008978 (SUPERFAMILY)
4:179822611:179822730	GRMZM2G007729	179822113	179823382					low molecular weight heat shock protein precursor	2	C:mitochondrion; P:response to stress	IPR008978 (G3DSA:2.60.40.GENE3D); IPR002068 (PFAM); PTHR11527 (PANTHER); PTHR11527:SF17 (PANTHER); IPR002068 (PROSITE_PROFILES); IPR008978 (SUPERFAMILY)
4:179823001:179823216	GRMZM2G007729	179822113	179823382					low molecular weight heat shock protein precursor	2	C:mitochondrion; P:response to stress	IPR008978 (G3DSA:2.60.40.GENE3D); IPR002068 (PFAM); PTHR11527 (PANTHER); PTHR11527:SF17 (PANTHER); IPR002068 (PROSITE_PROFILES); IPR008978 (SUPERFAMILY)
4:179823009:179823175	GRMZM2G007729	179822113	179823382					low molecular weight heat shock protein precursor	2	C:mitochondrion; P:response to stress	IPR008978 (G3DSA:2.60.40.GENE3D); IPR002068 (PFAM); PTHR11527 (PANTHER); PTHR11527:SF17 (PANTHER); IPR002068 (PROSITE_PROFILES); IPR008978 (SUPERFAMILY)
4:179823009:179823207	GRMZM2G007729	179822113	179823382					low molecular weight heat shock protein precursor	2	C:mitochondrion; P:response to stress	IPR008978 (G3DSA:2.60.40.GENE3D); IPR002068 (PFAM); PTHR11527 (PANTHER); PTHR11527:SF17 (PANTHER); IPR002068 (PROSITE_PROFILES); IPR008978 (SUPERFAMILY)
4:179823009:179823212	GRMZM2G007729	179822113	179823382					low molecular weight heat shock protein precursor	2	C:mitochondrion; P:response to stress	IPR008978 (G3DSA:2.60.40.GENE3D); IPR002068 (PFAM); PTHR11527 (PANTHER); PTHR11527:SF17 (PANTHER); IPR002068 (PROSITE_PROFILES); IPR008978 (SUPERFAMILY)
4:179823009:179823216	GRMZM2G007729	179822113	179823382					low molecular weight heat shock protein precursor	2	C:mitochondrion; P:response to stress	IPR008978 (G3DSA:2.60.40.GENE3D); IPR002068 (PFAM); PTHR11527 (PANTHER); PTHR11527:SF17 (PANTHER); IPR002068 (PROSITE_PROFILES); IPR008978 (SUPERFAMILY)
4:179823093:179823234	GRMZM2G007729	179822113	179823382					low molecular weight heat shock protein precursor	2	C:mitochondrion; P:response to stress	IPR008978 (G3DSA:2.60.40.GENE3D); IPR002068 (PFAM); PTHR11527 (PANTHER); PTHR11527:SF17 (PANTHER); IPR002068 (PROSITE_PROFILES); IPR008978 (SUPERFAMILY)
4:179823093:179823259	GRMZM2G007729	179822113	179823382					low molecular weight heat shock protein precursor	2	C:mitochondrion; P:response to stress	IPR008978 (G3DSA:2.60.40.GENE3D); IPR002068 (PFAM); PTHR11527 (PANTHER); PTHR11527:SF17 (PANTHER); IPR002068 (PROSITE_PROFILES); IPR008978 (SUPERFAMILY)
4:179823093:179823262	GRMZM2G007729	179822113	179823382					low molecular weight heat shock protein precursor	2	C:mitochondrion; P:response to stress	IPR008978 (G3DSA:2.60.40.GENE3D); IPR002068 (PFAM); PTHR11527 (PANTHER); PTHR11527:SF17 (PANTHER); IPR002068 (PROSITE_PROFILES); IPR008978 (SUPERFAMILY)
4:181772611:181772788	GRMZM2G083820	181772506	181775782	Purine metabolism	1168	adenylpyrophosphatase	ec:3.6.1.3	transitional endoplasmic reticulum atpase-like	9	F:ATPase activity; P:secondary metabolic process; C:nucleus; P:cytoskeleton organization; F:oxidoreductase activity; P:catabolic process; C:mitochondrion; F:ion binding; C:extracellular region	IPR003959 (PFAM); G3DSA:1.10.8.60 (GENE3D); IPR027417 (G3DSA:3.40.50.GENE3D); PTHR23074 (PANTHER); IPR003960 (PROSITE_PATTERNS); IPR027417 (SUPERFAMILY)
4:184476170:184479317	GRMZM2G323470	184465444	184482158					coatomer beta subunit family protein	1	F:molecular_function	IPR020472 (PRINTS); IPR001680 (SMART); IPR015943 (G3DSA:2.130.10.GENE3D); IPR001680 (PFAM); PTHR22847 (PANTHER); IPR019775 (PROSITE_PATTERNS); IPR017986 (PROSITE_PROFILES); IPR001680 (PROSITE_PROFILES); IPR017986 (SUPERFAMILY)
4:18581656:18581830	GRMZM2G139880	18576217	18581836	One carbon pool by folate	33	synthase	ec:2.1.1.45	bifunctional dihydrofolate reductase-thymidylate synthase isoform x1	6	F:oxidoreductase activity; P:cofactor metabolic process; P:cellular amino acid metabolic process; F:methyltransferase activity; P:cellular nitrogen compound metabolic process; P:biosynthetic process	IPR000398 (PRINTS); IPR012262 (PIRSF); IPR000398 (PFAM); IPR023451 (G3DSA:3.30.572.GENE3D); IPR001796 (PFAM); IPR000398 (TIGRFAM); IPR024072 (G3DSA:3.40.430.GENE3D); PTHR11549:SF2 (PANTHER); PTHR11549 (PANTHER); IPR020940 (PROSITE_PATTERNS); IPR017925 (PROSITE_PATTERNS); IPR001796 (PROSITE_PROFILES); IPR000398 (HAMAP); IPR023451 (SUPERFAMILY); IPR024072 (SUPERFAMILY)
4:186043312:186043687	GRMZM2G146553	186039873	186045792					cbl-interacting protein kinase 32	7	C:nucleus; P:signal transduction; C:mitochondrion; F:ion binding; P:cellular protein modification process; P:cellular amino acid metabolic process; F:kinase activity	IPR002290 (SMART); G3DSA:3.30.200.20 (GENE3D); IPR000719 (PFAM); IPR004041 (PFAM); G3DSA:1.10.510.10 (GENE3D); IPR028375 (G3DSA:3.30.310.GENE3D); PTHR24343 (PANTHER); PTHR24343:SF136 (PANTHER); IPR008271 (PROSITE_PATTERNS); IPR017441 (PROSITE_PATTERNS); CYTOPLASMIC_DOMAIN (PHOBIUS); TRANSMEMBRANE (PHOBIUS); NON_CYTOPLASMIC_DOMAIN (PHOBIUS); IPR018451 (PROSITE_PROFILES); IPR000719 (PROSITE_PROFILE…
4:18692168:18692308	GRMZM5G892742	18686550	18694448					protein ssuh2 homolog	1	F:unfolded protein binding	PTHR15852 (PANTHER); PTHR15852:SF10 (PANTHER)
4:187711939:187712098	AC217271.3_FG002	187710883	187713333					microfibrillar-associated protein 1-like	-		Coil (COILS); Coil (COILS); Coil (COILS); IPR009730 (PFAM); PTHR15327:SF0 (PANTHER); IPR009730 (PANTHER)
4:188749441:188750059	GRMZM2G127230	188741022	188751089	Purine metabolism	1168	phosphatase	ec:3.6.1.15	signal recognition particle 54 kda chloroplastic-like	6	P:protein targeting; P:membrane organization; F:RNA binding; F:GTPase activity; F:ion binding; C:plastid	Coil (COILS); IPR013822 (SMART); IPR000897 (SMART); IPR003593 (SMART); IPR004780 (TIGRFAM); IPR000897 (PFAM); IPR027417 (G3DSA:3.40.50.GENE3D); G3DSA:1.20.120.140 (GENE3D); IPR013822 (PFAM); IPR004125 (G3DSA:1.10.260.GENE3D); IPR004125 (PFAM); IPR004780 (PTHR11564:PANTHER); PTHR11564 (PANTHER); IPR000897 (PROSITE_PATTERNS); IPR022941 (HAMAP); IPR004125 (SUPERFAMILY); IPR027417 (SUPERFAMILY)
4:193746777:193746870	AC215244.3_FG002	193735481	193760758					ankyrin repeat domain-containing protein 2	1	F:molecular_function	IPR002110 (SMART); IPR020683 (G3DSA:1.25.40.GENE3D); PF13857 (PFAM); PTHR24193 (PANTHER); IPR020683 (PROSITE_PROFILES); IPR002110 (PROSITE_PROFILES); IPR020683 (SUPERFAMILY)
4:194340384:194340487	AC190609.3_FG002	194340222	194342295					60s ribosomal protein l38	7	F:RNA binding; F:structural constituent of ribosome; P:ribonucleoprotein complex assembly; C:cytosol; P:ribosome biogenesis; C:ribosome; P:translation	IPR002675 (PFAM); IPR002675 (PANTHER); IPR002675 (PRODOM)
4:195045813:195054512	GRMZM2G084406	195044338	195060931					plant ubx domain-containing protein 8-like	1	F:molecular_function	G3DSA:1.10.8.10 (GENE3D); PF14555 (PFAM); PTHR23322 (PANTHER); PTHR23322:SF3 (PANTHER); IPR009060 (SUPERFAMILY)
4:195045862:195054512	GRMZM2G084406	195044338	195060931					plant ubx domain-containing protein 8-like	1	F:molecular_function	G3DSA:1.10.8.10 (GENE3D); PF14555 (PFAM); PTHR23322 (PANTHER); PTHR23322:SF3 (PANTHER); IPR009060 (SUPERFAMILY)
4:195045869:195054488	GRMZM2G084406	195044338	195060931					plant ubx domain-containing protein 8-like	1	F:molecular_function	G3DSA:1.10.8.10 (GENE3D); PF14555 (PFAM); PTHR23322 (PANTHER); PTHR23322:SF3 (PANTHER); IPR009060 (SUPERFAMILY)
4:195535006:195535237	GRMZM2G363038	195532087	195540351					enhancer of ag-4 protein 2-like	1	C:mitochondrion	PR01217 (PRINTS); IPR006569 (SMART); G3DSA:2.30.30.160 (GENE3D); IPR000313 (PFAM); PTHR12550:SF40 (PANTHER); PTHR12550 (PANTHER); IPR000313 (PROSITE_PROFILES); IPR006569 (PROSITE_PROFILES); SSF63748 (SUPERFAMILY)
4:195621927:195622054	GRMZM2G149843	195619489	195622261					vesicle-associated membrane protein 714	7	P:membrane organization; P:vesicle-mediated transport; C:Golgi apparatus; C:protein complex; C:vacuole; F:molecular_function; P:response to stress	IPR010908 (G3DSA:3.30.450.GENE3D); IPR010908 (PFAM); PTHR21136:SF80 (PANTHER); PTHR21136 (PANTHER); IPR010908 (PROSITE_PROFILES); SignalP-noTM (SIGNALP_EUK); IPR011012 (SUPERFAMILY)
4:197365842:197366108	GRMZM2G002220	197363864	197368446					heat shock protein 90- chloroplastic-like	5	F:ion binding; F:unfolded protein binding; P:protein folding; P:response to stress; C:plastid	IPR020575 (PRINTS); IPR001404 (PIRSF); IPR003594 (SMART); IPR003594 (G3DSA:3.30.565.GENE3D); PF13589 (PFAM); IPR001404 (PFAM); IPR001404 (PANTHER); PTHR11528:SF41 (PANTHER); IPR019805 (PROSITE_PATTERNS); NON_CYTOPLASMIC_DOMAIN (PHOBIUS); SIGNAL_PEPTIDE_C_REGION (PHOBIUS); SIGNAL_PEPTIDE (PHOBIUS); SIGNAL_PEPTIDE_H_REGION (PHOBIUS); SIGNAL_PEPTIDE_N_REGION (PHOBIUS); IPR001404 (HAMAP); IPR020568 (…
4:197714397:197714556	GRMZM2G050218	197713557	197717259					heterogeneous nuclear ribonucleoprotein 1-like	1	F:RNA binding	IPR000504 (SMART); IPR012677 (G3DSA:3.30.70.GENE3D); IPR000504 (PFAM); PTHR24012:SF308 (PANTHER); PTHR24012 (PANTHER); IPR000504 (PROSITE_PROFILES); SSF54928 (SUPERFAMILY)
4:198370833:198370923	GRMZM2G012631	198369976	198374059					heat shock protein 90	5	C:cytoplasm; F:ion binding; F:unfolded protein binding; P:protein folding; P:response to stress	Coil (COILS); Coil (COILS); IPR020575 (PRINTS); IPR001404 (PIRSF); IPR003594 (SMART); IPR003594 (G3DSA:3.30.565.GENE3D); PF13589 (PFAM); IPR001404 (PFAM); PTHR11528:SF43 (PANTHER); IPR001404 (PANTHER); IPR019805 (PROSITE_PATTERNS); IPR001404 (HAMAP); SSF110942 (SUPERFAMILY); IPR020568 (SUPERFAMILY); IPR003594 (SUPERFAMILY)
4:198370833:198371718	GRMZM2G012631	198369976	198374059					heat shock protein 90	5	C:cytoplasm; F:ion binding; F:unfolded protein binding; P:protein folding; P:response to stress	Coil (COILS); Coil (COILS); IPR020575 (PRINTS); IPR001404 (PIRSF); IPR003594 (SMART); IPR003594 (G3DSA:3.30.565.GENE3D); PF13589 (PFAM); IPR001404 (PFAM); PTHR11528:SF43 (PANTHER); IPR001404 (PANTHER); IPR019805 (PROSITE_PATTERNS); IPR001404 (HAMAP); SSF110942 (SUPERFAMILY); IPR020568 (SUPERFAMILY); IPR003594 (SUPERFAMILY)
4:200872754:200873047	GRMZM2G108457	200869070	200873710					carotenoid isomerase	4	F:oxidoreductase activity; P:lipid metabolic process; P:biosynthetic process; F:isomerase activity	G3DSA:3.50.50.60 (GENE3D); PTHR10668:SF53 (PANTHER); PTHR10668 (PANTHER); SSF51905 (SUPERFAMILY)
4:203232375:203232639	GRMZM2G005347	203229838	203234037					disease resistance protein rpm1-like	1	F:ion binding	Coil (COILS); PR00364 (PRINTS); IPR002182 (PFAM); G3DSA:3.80.10.10 (GENE3D); IPR027417 (G3DSA:3.40.50.GENE3D); PTHR23155 (PANTHER); PTHR23155:SF401 (PANTHER); SIGNAL_PEPTIDE_H_REGION (PHOBIUS); SIGNAL_PEPTIDE_N_REGION (PHOBIUS); SIGNAL_PEPTIDE (PHOBIUS); NON_CYTOPLASMIC_DOMAIN (PHOBIUS); SIGNAL_PEPTIDE_C_REGION (PHOBIUS); IPR027417 (SUPERFAMILY); SSF52058 (SUPERFAMILY)
4:204275539:204275682	GRMZM2G027479	204275345	204276126					hypothetical protein ZEAMMB73_044623	1	P:response to stress	IPR001010 (PFAM); SIGNAL_PEPTIDE_C_REGION (PHOBIUS); SIGNAL_PEPTIDE_N_REGION (PHOBIUS); SIGNAL_PEPTIDE (PHOBIUS); SIGNAL_PEPTIDE_H_REGION (PHOBIUS); NON_CYTOPLASMIC_DOMAIN (PHOBIUS); SignalP-noTM (SIGNALP_EUK); SignalP-TM (SIGNALP_GRAM_POSITIVE); IPR001010 (SUPERFAMILY)
4:204275981:204276056	GRMZM2G027479	204275345	204276126					hypothetical protein ZEAMMB73_044623	1	P:response to stress	IPR001010 (PFAM); SIGNAL_PEPTIDE_C_REGION (PHOBIUS); SIGNAL_PEPTIDE_N_REGION (PHOBIUS); SIGNAL_PEPTIDE (PHOBIUS); SIGNAL_PEPTIDE_H_REGION (PHOBIUS); NON_CYTOPLASMIC_DOMAIN (PHOBIUS); SignalP-noTM (SIGNALP_EUK); SignalP-TM (SIGNALP_GRAM_POSITIVE); IPR001010 (SUPERFAMILY)
4:204600566:204600623	GRMZM2G155253	204599067	204601218	Biosynthesis of antibiotics	612	aldolase	ec:4.1.2.13	fructose-bisphosphate chloroplastic	9	P:small molecule metabolic process; P:carbohydrate metabolic process; P:generation of precursor metabolites and energy; P:catabolic process; P:cofactor metabolic process; F:lyase activity; P:biosynthetic process; P:cellular nitrogen compound metabolic process; C:plastid	IPR000741 (PFAM); IPR013785 (G3DSA:3.20.20.GENE3D); PTHR11627:SF8 (PANTHER); IPR029769 (PANTHER); IPR029768 (PROSITE_PATTERNS); SSF51569 (SUPERFAMILY)
4:205191362:205191470	GRMZM2G317652	205190690	205206885					transcription factor gte9-like	6	P:small molecule metabolic process; P:carbohydrate metabolic process; F:transferase activity, transferring glycosyl groups; P:biosynthetic process; C:organelle; C:intracellular	Coil (COILS); IPR001487 (PRINTS); IPR001487 (SMART); IPR001487 (PFAM); IPR001487 (G3DSA:1.20.920.GENE3D); PTHR22880:SF132 (PANTHER); PTHR22880 (PANTHER); IPR001487 (PROSITE_PROFILES); IPR001487 (SUPERFAMILY)
4:20776737:20776851	GRMZM2G078143	20772978	20777200					serine hydroxymethyltransferase	5	P:cofactor metabolic process; F:ion binding; P:cellular amino acid metabolic process; F:methyltransferase activity; P:cellular nitrogen compound metabolic process	IPR001085 (PIRSF); IPR001085 (PFAM); IPR015422 (G3DSA:3.90.1150.GENE3D); IPR015421 (G3DSA:3.40.640.GENE3D); IPR001085 (PANTHER); PTHR11680:SF6 (PANTHER); IPR019798 (PROSITE_PATTERNS); IPR001085 (HAMAP); IPR015424 (SUPERFAMILY)
4:209117174:209117318	GRMZM2G106119	209116072	209120891					probable nad kinase chloroplastic	7	P:small molecule metabolic process; P:cofactor metabolic process; F:ion binding; P:cellular nitrogen compound metabolic process; P:biosynthetic process; F:kinase activity; C:plastid	IPR029021 (G3DSA:3.90.190.GENE3D); IPR002504 (PANTHER); PTHR20275:SF6 (PANTHER); IPR029021 (SUPERFAMILY)
4:209123390:209123465	GRMZM2G071023	209123381	209143712	Nicotinate and nicotinamide metabolism	57	kinase	ec:2.7.1.23	probable nad kinase chloroplastic	7	P:small molecule metabolic process; P:cofactor metabolic process; F:ion binding; P:cellular nitrogen compound metabolic process; P:biosynthetic process; F:kinase activity; C:plastid	IPR017437 (G3DSA:2.60.200.GENE3D); IPR002504 (PFAM); IPR002504 (PANTHER); PTHR20275:SF6 (PANTHER); IPR016064 (SUPERFAMILY)
4:211297295:211297364	GRMZM2G104847	211290258	211298645	Fatty acid degradation	48	ligase	ec:6.2.1.3	long chain acyl- synthetase 2	7	P:small molecule metabolic process; P:lipid metabolic process; P:anatomical structure formation involved in morphogenesis; C:endoplasmic reticulum; P:biosynthetic process; F:ligase activity; P:response to stress	G3DSA:3.40.50.980 (GENE3D); IPR000873 (PFAM); G3DSA:2.30.38.10 (GENE3D); PTHR24096 (PANTHER); PTHR24096:SF134 (PANTHER); IPR020845 (PROSITE_PATTERNS); SSF56801 (SUPERFAMILY)
4:21136743:21136872	GRMZM2G015295	21135870	21139019	Cysteine and methionine metabolism	117	S-adenosylhomocysteine synthase	ec:3.3.1.1	adenosylhomocysteinase	6	P:sulfur compound metabolic process; P:cofactor metabolic process; P:cellular amino acid metabolic process; C:cytosol; P:cellular nitrogen compound metabolic process; F:molecular_function	IPR000043 (SMART); IPR015878 (SMART); IPR000043 (PIRSF); IPR000043 (TIGRFAM); G3DSA:3.40.50.1480 (GENE3D); IPR000043 (PFAM); IPR015878 (PFAM); IPR016040 (G3DSA:3.40.50.GENE3D); IPR000043 (PANTHER); IPR020082 (PROSITE_PATTERNS); IPR020082 (PROSITE_PATTERNS); IPR000043 (HAMAP); SSF51735 (SUPERFAMILY); SSF52283 (SUPERFAMILY)
4:212727955:212728056	GRMZM2G026442	212727537	212754873					phox domain-containing expressed	3	F:ion binding; F:lipid binding; C:cellular_component	IPR001683 (SMART); IPR001683 (G3DSA:3.30.1520.GENE3D); IPR013937 (PFAM); IPR003114 (PFAM); IPR001683 (PFAM); PTHR22999 (PANTHER); PTHR22999:SF18 (PANTHER); CYTOPLASMIC_DOMAIN (PHOBIUS); NON_CYTOPLASMIC_DOMAIN (PHOBIUS); TRANSMEMBRANE (PHOBIUS); CYTOPLASMIC_DOMAIN (PHOBIUS); TRANSMEMBRANE (PHOBIUS); IPR001683 (PROSITE_PROFILES); IPR003114 (PROSITE_PROFILES); IPR001683 (SUPERFAMILY); TMhelix (TMHMM)
4:213782066:213782171	GRMZM2G051541	213778469	213782241					f-box protein pp2-b12	1	F:molecular_function	IPR025886 (PFAM); G3DSA:1.20.1280.50 (GENE3D); PTHR32278 (PANTHER); PTHR32278:SF2 (PANTHER); IPR001810 (SUPERFAMILY)
4:223668783:223668936	GRMZM2G068489	223661025	223669104					vacuolar protein sorting-associated protein 29	7	P:protein targeting; C:endosome; P:vesicle-mediated transport; F:protein transporter activity; C:cytosol; P:vacuolar transport; C:protein complex	IPR029052 (G3DSA:3.60.21.GENE3D); IPR000979 (TIGRFAM); IPR024654 (PFAM); IPR000979 (PANTHER); IPR029052 (SUPERFAMILY)
4:224880632:224880736	GRMZM2G474119	224879602	224881835					hypothetical protein ZEAMMB73_410126	-		SIGNAL_PEPTIDE_N_REGION (PHOBIUS); SIGNAL_PEPTIDE_H_REGION (PHOBIUS); SIGNAL_PEPTIDE_C_REGION (PHOBIUS); NON_CYTOPLASMIC_DOMAIN (PHOBIUS); SIGNAL_PEPTIDE (PHOBIUS); SignalP-noTM (SIGNALP_GRAM_NEGATIVE); SignalP-TM (SIGNALP_GRAM_POSITIVE); SignalP-noTM (SIGNALP_EUK); TMhelix (TMHMM)
4:225266430:225268676	GRMZM2G148118	225259158	225269632					cyclic nucleotide-gated ion channel 1-like isoform x1	3	F:transmembrane transporter activity; C:protein complex; C:plasma membrane	IPR000595 (SMART); G3DSA:1.10.287.70 (GENE3D); IPR005821 (PFAM); IPR014710 (G3DSA:2.60.120.GENE3D); G3DSA:1.10.287.630 (GENE3D); IPR000595 (PFAM); PTHR10217 (PANTHER); PTHR10217:SF465 (PANTHER); CYTOPLASMIC_DOMAIN (PHOBIUS); CYTOPLASMIC_DOMAIN (PHOBIUS); TRANSMEMBRANE (PHOBIUS); CYTOPLASMIC_DOMAIN (PHOBIUS); CYTOPLASMIC_DOMAIN (PHOBIUS); TRANSMEMBRANE (PHOBIUS); TRANSMEMBRANE (PHOBIUS); TRANSMEMB…
4:228031164:228031321	GRMZM2G345055	228030385	228034349					protein starmaker	-		Coil (COILS); Coil (COILS); IPR013170 (PFAM)
4:228031164:228031360	GRMZM2G345055	228030385	228034349					protein starmaker	-		Coil (COILS); Coil (COILS); IPR013170 (PFAM)
4:228031164:228031366	GRMZM2G345055	228030385	228034349					protein starmaker	-		Coil (COILS); Coil (COILS); IPR013170 (PFAM)
4:228031921:228032026	GRMZM2G345055	228030385	228034349					protein starmaker	-		Coil (COILS); Coil (COILS); IPR013170 (PFAM)
4:228628202:228628571	GRMZM2G019358	228626363	228632489					hypothetical protein ZEAMMB73_939804	1	C:plastid	PF13460 (PFAM); IPR013857 (PFAM); IPR016040 (G3DSA:3.40.50.GENE3D); PTHR13194:SF7 (PANTHER); PTHR13194 (PANTHER); SIGNAL_PEPTIDE (PHOBIUS); SIGNAL_PEPTIDE_N_REGION (PHOBIUS); NON_CYTOPLASMIC_DOMAIN (PHOBIUS); SIGNAL_PEPTIDE_C_REGION (PHOBIUS); SIGNAL_PEPTIDE_H_REGION (PHOBIUS); SignalP-TM (SIGNALP_GRAM_POSITIVE); IPR008979 (SUPERFAMILY); SSF51735 (SUPERFAMILY)
4:228628542:228628624	GRMZM2G019358	228626363	228632489					hypothetical protein ZEAMMB73_939804	1	C:plastid	PF13460 (PFAM); IPR013857 (PFAM); IPR016040 (G3DSA:3.40.50.GENE3D); PTHR13194:SF7 (PANTHER); PTHR13194 (PANTHER); SIGNAL_PEPTIDE (PHOBIUS); SIGNAL_PEPTIDE_N_REGION (PHOBIUS); NON_CYTOPLASMIC_DOMAIN (PHOBIUS); SIGNAL_PEPTIDE_C_REGION (PHOBIUS); SIGNAL_PEPTIDE_H_REGION (PHOBIUS); SignalP-TM (SIGNALP_GRAM_POSITIVE); IPR008979 (SUPERFAMILY); SSF51735 (SUPERFAMILY)
4:228629093:228629219	GRMZM2G019358	228626363	228632489					hypothetical protein ZEAMMB73_939804	1	C:plastid	PF13460 (PFAM); IPR013857 (PFAM); IPR016040 (G3DSA:3.40.50.GENE3D); PTHR13194:SF7 (PANTHER); PTHR13194 (PANTHER); SIGNAL_PEPTIDE (PHOBIUS); SIGNAL_PEPTIDE_N_REGION (PHOBIUS); NON_CYTOPLASMIC_DOMAIN (PHOBIUS); SIGNAL_PEPTIDE_C_REGION (PHOBIUS); SIGNAL_PEPTIDE_H_REGION (PHOBIUS); SignalP-TM (SIGNALP_GRAM_POSITIVE); IPR008979 (SUPERFAMILY); SSF51735 (SUPERFAMILY)
4:228632058:228632167	GRMZM2G019358	228626363	228632489					hypothetical protein ZEAMMB73_939804	1	C:plastid	PF13460 (PFAM); IPR013857 (PFAM); IPR016040 (G3DSA:3.40.50.GENE3D); PTHR13194:SF7 (PANTHER); PTHR13194 (PANTHER); SIGNAL_PEPTIDE (PHOBIUS); SIGNAL_PEPTIDE_N_REGION (PHOBIUS); NON_CYTOPLASMIC_DOMAIN (PHOBIUS); SIGNAL_PEPTIDE_C_REGION (PHOBIUS); SIGNAL_PEPTIDE_H_REGION (PHOBIUS); SignalP-TM (SIGNALP_GRAM_POSITIVE); IPR008979 (SUPERFAMILY); SSF51735 (SUPERFAMILY)
4:228803658:228803763	GRMZM2G475504	228789080	228805618					hypothetical protein ZEAMMB73_131914	1	C:plastid	Coil (COILS)
4:228804557:228804737	GRMZM2G475504	228789080	228805618					hypothetical protein ZEAMMB73_131914	1	C:plastid	Coil (COILS)
4:228921496:228928929	GRMZM2G109731	228921290	228929102					protein phosphatase 1 regulatory subunit ppra	1	F:molecular_function	IPR025875 (PFAM); G3DSA:3.80.10.10 (GENE3D); PTHR10588:SF162 (PANTHER); PTHR10588 (PANTHER); IPR001611 (PROSITE_PROFILES); SSF52058 (SUPERFAMILY)
4:229180640:229180797	GRMZM2G085718	229177449	229182145					pentatricopeptide repeat-containing protein mitochondrial	3	C:mitochondrion; P:cellular nitrogen compound metabolic process; F:molecular_function	IPR002885 (TIGRFAM); IPR002885 (PFAM); IPR011990 (G3DSA:1.25.40.GENE3D); IPR002885 (PFAM); IPR002885 (PFAM); IPR002885 (PFAM); PTHR24015:SF381 (PANTHER); PTHR24015 (PANTHER); IPR002885 (PROSITE_PROFILES); SSF48452 (SUPERFAMILY)
4:230732815:230732937	GRMZM2G022538	230725987	230734895					uncharacterized protein LOC100276749	1	C:cellular_component	NON_CYTOPLASMIC_DOMAIN (PHOBIUS); TRANSMEMBRANE (PHOBIUS); CYTOPLASMIC_DOMAIN (PHOBIUS); CYTOPLASMIC_DOMAIN (PHOBIUS); NON_CYTOPLASMIC_DOMAIN (PHOBIUS); CYTOPLASMIC_DOMAIN (PHOBIUS); TRANSMEMBRANE (PHOBIUS); TRANSMEMBRANE (PHOBIUS); TRANSMEMBRANE (PHOBIUS); TMhelix (TMHMM); TMhelix (TMHMM); TMhelix (TMHMM); TMhelix (TMHMM)
4:230732815:230732939	GRMZM2G022538	230725987	230734895					uncharacterized protein LOC100276749	1	C:cellular_component	NON_CYTOPLASMIC_DOMAIN (PHOBIUS); TRANSMEMBRANE (PHOBIUS); CYTOPLASMIC_DOMAIN (PHOBIUS); CYTOPLASMIC_DOMAIN (PHOBIUS); NON_CYTOPLASMIC_DOMAIN (PHOBIUS); CYTOPLASMIC_DOMAIN (PHOBIUS); TRANSMEMBRANE (PHOBIUS); TRANSMEMBRANE (PHOBIUS); TRANSMEMBRANE (PHOBIUS); TMhelix (TMHMM); TMhelix (TMHMM); TMhelix (TMHMM); TMhelix (TMHMM)
4:230734287:230734521	GRMZM2G022538	230725987	230734895					uncharacterized protein LOC100276749	1	C:cellular_component	NON_CYTOPLASMIC_DOMAIN (PHOBIUS); TRANSMEMBRANE (PHOBIUS); CYTOPLASMIC_DOMAIN (PHOBIUS); CYTOPLASMIC_DOMAIN (PHOBIUS); NON_CYTOPLASMIC_DOMAIN (PHOBIUS); CYTOPLASMIC_DOMAIN (PHOBIUS); TRANSMEMBRANE (PHOBIUS); TRANSMEMBRANE (PHOBIUS); TRANSMEMBRANE (PHOBIUS); TMhelix (TMHMM); TMhelix (TMHMM); TMhelix (TMHMM); TMhelix (TMHMM)
4:231213688:231213739	GRMZM2G141587	231204874	231214867					coatomer subunit beta -2-like	5	P:vesicle-mediated transport; F:structural molecule activity; C:cytoplasmic, membrane-bounded vesicle; C:Golgi apparatus; C:protein complex	IPR020472 (PRINTS); IPR016453 (PIRSF); IPR001680 (SMART); IPR015943 (G3DSA:2.130.10.GENE3D); IPR001680 (PFAM); IPR006692 (PFAM); PTHR19876:SF2 (PANTHER); PTHR19876 (PANTHER); IPR017986 (PROSITE_PROFILES); IPR001680 (PROSITE_PROFILES); IPR017986 (SUPERFAMILY); SSF101898 (SUPERFAMILY)
4:231728234:231728525	GRMZM2G078832	231727236	231732224					peptidyl-prolyl cis-trans isomerase 8-like isoform x1	3	P:cellular protein modification process; P:protein folding; F:isomerase activity	no IPS match
4:231975017:231975137	GRMZM2G171520	231966010	231975532					binding isoform 1	2	C:mitochondrion; F:molecular_function	IPR006597 (SMART); IPR006597 (PFAM); IPR011990 (G3DSA:1.25.40.GENE3D); PTHR11102 (PANTHER); PTHR11102:SF51 (PANTHER); SIGNAL_PEPTIDE_C_REGION (PHOBIUS); SIGNAL_PEPTIDE_N_REGION (PHOBIUS); NON_CYTOPLASMIC_DOMAIN (PHOBIUS); SIGNAL_PEPTIDE_H_REGION (PHOBIUS); SIGNAL_PEPTIDE (PHOBIUS); SignalP-TM (SIGNALP_GRAM_POSITIVE); SSF81901 (SUPERFAMILY)
4:232024999:232025192	GRMZM2G171423	232024676	232026473					spx domain-containing protein 1-like	2	C:endoplasmic reticulum; P:response to stress	IPR004331 (PFAM); PTHR10783 (PANTHER); PTHR10783:SF26 (PANTHER); IPR004331 (PROSITE_PROFILES)
4:233224295:233225045	GRMZM2G029566	233220256	233225418					fumarylacetoacetase	5	P:cell death; P:catabolic process; C:cytosol; P:cellular amino acid metabolic process; F:molecular_function	IPR015377 (PFAM); IPR015377 (G3DSA:2.30.30.GENE3D); IPR011234 (G3DSA:3.90.850.GENE3D); IPR005959 (TIGRFAM); IPR002529 (PFAM); PTHR11820 (PANTHER); IPR005959 (PTHR11820:PANTHER); IPR011234 (SUPERFAMILY); IPR015377 (SUPERFAMILY)
4:233224582:233225075	GRMZM2G030265	233223790	233225415	Starch and sucrose metabolism	458	pectin depolymerase	ec:3.2.1.15	exopolygalacturonase-like	4	P:carbohydrate metabolic process; P:cell wall organization or biogenesis; C:extracellular region; F:hydrolase activity, acting on glycosyl bonds	IPR006626 (SMART); IPR000743 (PFAM); IPR012334 (G3DSA:2.160.20.GENE3D); PTHR31375:SF10 (PANTHER); PTHR31375 (PANTHER); IPR000743 (PROSITE_PATTERNS); SIGNAL_PEPTIDE (PHOBIUS); NON_CYTOPLASMIC_DOMAIN (PHOBIUS); SIGNAL_PEPTIDE_H_REGION (PHOBIUS); SIGNAL_PEPTIDE_N_REGION (PHOBIUS); SIGNAL_PEPTIDE_C_REGION (PHOBIUS); SignalP-noTM (SIGNALP_GRAM_NEGATIVE); SignalP-noTM (SIGNALP_EUK); SignalP-TM (SIGNALP…
4:233628504:233628666	GRMZM2G015419	233625686	233629448					lipoxygenase chloroplastic-like	5	P:small molecule metabolic process; F:oxidoreductase activity; P:lipid metabolic process; F:ion binding; P:biosynthetic process	SignalP-TM (SIGNALP_GRAM_POSITIVE)
4:233628885:233629103	GRMZM2G015419	233625686	233629448					lipoxygenase chloroplastic-like	5	P:small molecule metabolic process; F:oxidoreductase activity; P:lipid metabolic process; F:ion binding; P:biosynthetic process	SignalP-TM (SIGNALP_GRAM_POSITIVE)
4:23529024:23529146	GRMZM2G378580	23523782	23529631					auxin response factor expressed	5	C:nucleus; F:DNA binding; P:signal transduction; P:cellular nitrogen compound metabolic process; P:biosynthetic process	IPR003340 (SMART); IPR015300 (G3DSA:2.40.330.GENE3D); IPR010525 (PFAM); IPR003340 (PFAM); IPR003311 (PFAM); PTHR31384:SF7 (PANTHER); PTHR31384 (PANTHER); IPR011525 (PROSITE_PROFILES); IPR003340 (PROSITE_PROFILES); SSF54277 (SUPERFAMILY); IPR015300 (SUPERFAMILY)
4:236696378:236697417	GRMZM2G401869	236677619	236698026					beach domain-containing protein b	2	C:cytoplasmic, membrane-bounded vesicle; F:molecular_function	IPR001680 (SMART); IPR000409 (SMART); IPR015943 (G3DSA:2.130.10.GENE3D); IPR001680 (PFAM); IPR000409 (PFAM); IPR000409 (G3DSA:1.10.1540.GENE3D); IPR023362 (PFAM); IPR023362 (G3DSA:2.30.29.GENE3D); PTHR13743 (PANTHER); PTHR13743:SF54 (PANTHER); IPR000409 (PROSITE_PROFILES); IPR001680 (PROSITE_PROFILES); IPR017986 (PROSITE_PROFILES); IPR016024 (SUPERFAMILY); SSF50729 (SUPERFAMILY); IPR017986 (SUPER…
4:236701300:236701550	GRMZM2G101818	236700680	236701697					hypothetical protein ZEAMMB73_785499	-		no IPS match
4:236701442:236701595	GRMZM2G101818	236700680	236701697					hypothetical protein ZEAMMB73_785499	-		no IPS match
4:236701442:236701601	GRMZM2G101818	236700680	236701697					hypothetical protein ZEAMMB73_785499	-		no IPS match
4:236859549:236859777	GRMZM2G419844	236859512	236861772					tpa: os05g0242100-like	-		no IPS match
4:236859549:236860461	GRMZM2G419844	236859512	236861772					tpa: os05g0242100-like	-		no IPS match
4:236859577:236859805	GRMZM2G118637	236857988	236861173					polyubiquitin 3	2	C:vacuole; F:molecular_function	IPR019956 (PRINTS); IPR000626 (SMART); G3DSA:3.10.20.90 (GENE3D); IPR000626 (PFAM); PTHR10666:SF112 (PANTHER); PTHR10666 (PANTHER); IPR019954 (PROSITE_PATTERNS); IPR000626 (PROSITE_PROFILES); IPR029071 (SUPERFAMILY)
4:236859693:236860377	GRMZM2G419844	236859512	236861772					tpa: os05g0242100-like	-		no IPS match
4:236859733:236860189	GRMZM2G419844	236859512	236861772					tpa: os05g0242100-like	-		no IPS match
4:236859733:236860417	GRMZM2G419844	236859512	236861772					tpa: os05g0242100-like	-		no IPS match
4:236859733:236860645	GRMZM2G419844	236859512	236861772					tpa: os05g0242100-like	-		no IPS match
4:236859755:236859983	GRMZM2G118637	236857988	236861173					polyubiquitin 3	2	C:vacuole; F:molecular_function	IPR019956 (PRINTS); IPR000626 (SMART); G3DSA:3.10.20.90 (GENE3D); IPR000626 (PFAM); PTHR10666:SF112 (PANTHER); PTHR10666 (PANTHER); IPR019954 (PROSITE_PATTERNS); IPR000626 (PROSITE_PROFILES); IPR029071 (SUPERFAMILY)
4:236859755:236860439	GRMZM2G118637	236857988	236861173					polyubiquitin 3	2	C:vacuole; F:molecular_function	IPR019956 (PRINTS); IPR000626 (SMART); G3DSA:3.10.20.90 (GENE3D); IPR000626 (PFAM); PTHR10666:SF112 (PANTHER); PTHR10666 (PANTHER); IPR019954 (PROSITE_PATTERNS); IPR000626 (PROSITE_PROFILES); IPR029071 (SUPERFAMILY)
4:236859755:236860667	GRMZM2G118637	236857988	236861173					polyubiquitin 3	2	C:vacuole; F:molecular_function	IPR019956 (PRINTS); IPR000626 (SMART); G3DSA:3.10.20.90 (GENE3D); IPR000626 (PFAM); PTHR10666:SF112 (PANTHER); PTHR10666 (PANTHER); IPR019954 (PROSITE_PATTERNS); IPR000626 (PROSITE_PROFILES); IPR029071 (SUPERFAMILY)
4:236859777:236860461	GRMZM2G419844	236859512	236861772					tpa: os05g0242100-like	-		no IPS match
4:236859798:236860254	GRMZM2G419844	236859512	236861772					tpa: os05g0242100-like	-		no IPS match
4:236859805:236860033	GRMZM2G118637	236857988	236861173					polyubiquitin 3	2	C:vacuole; F:molecular_function	IPR019956 (PRINTS); IPR000626 (SMART); G3DSA:3.10.20.90 (GENE3D); IPR000626 (PFAM); PTHR10666:SF112 (PANTHER); PTHR10666 (PANTHER); IPR019954 (PROSITE_PATTERNS); IPR000626 (PROSITE_PROFILES); IPR029071 (SUPERFAMILY)
4:236859961:236860189	GRMZM2G419844	236859512	236861772					tpa: os05g0242100-like	-		no IPS match
4:236859961:236860417	GRMZM2G419844	236859512	236861772					tpa: os05g0242100-like	-		no IPS match
4:236859961:236860645	GRMZM2G419844	236859512	236861772					tpa: os05g0242100-like	-		no IPS match
4:236860005:236860461	GRMZM2G419844	236859512	236861772					tpa: os05g0242100-like	-		no IPS match
4:236860026:236860254	GRMZM2G419844	236859512	236861772					tpa: os05g0242100-like	-		no IPS match
4:236860033:236860261	GRMZM2G118637	236857988	236861173					polyubiquitin 3	2	C:vacuole; F:molecular_function	IPR019956 (PRINTS); IPR000626 (SMART); G3DSA:3.10.20.90 (GENE3D); IPR000626 (PFAM); PTHR10666:SF112 (PANTHER); PTHR10666 (PANTHER); IPR019954 (PROSITE_PATTERNS); IPR000626 (PROSITE_PROFILES); IPR029071 (SUPERFAMILY)
4:236860033:236860489	GRMZM2G118637	236857988	236861173					polyubiquitin 3	2	C:vacuole; F:molecular_function	IPR019956 (PRINTS); IPR000626 (SMART); G3DSA:3.10.20.90 (GENE3D); IPR000626 (PFAM); PTHR10666:SF112 (PANTHER); PTHR10666 (PANTHER); IPR019954 (PROSITE_PATTERNS); IPR000626 (PROSITE_PROFILES); IPR029071 (SUPERFAMILY)
4:236860149:236860377	GRMZM2G419844	236859512	236861772					tpa: os05g0242100-like	-		no IPS match
4:236860189:236860417	GRMZM2G419844	236859512	236861772					tpa: os05g0242100-like	-		no IPS match
4:236860189:236860645	GRMZM2G419844	236859512	236861772					tpa: os05g0242100-like	-		no IPS match
4:236860233:236860461	GRMZM2G419844	236859512	236861772					tpa: os05g0242100-like	-		no IPS match
4:236860261:236860489	GRMZM2G118637	236857988	236861173					polyubiquitin 3	2	C:vacuole; F:molecular_function	IPR019956 (PRINTS); IPR000626 (SMART); G3DSA:3.10.20.90 (GENE3D); IPR000626 (PFAM); PTHR10666:SF112 (PANTHER); PTHR10666 (PANTHER); IPR019954 (PROSITE_PATTERNS); IPR000626 (PROSITE_PROFILES); IPR029071 (SUPERFAMILY)
4:236860377:236860606	GRMZM2G419844	236859512	236861772					tpa: os05g0242100-like	-		no IPS match
4:236881912:236882140	GRMZM2G419891	236879357	236883718					polyubiquitin	2	C:cytoplasm; F:molecular_function	IPR019956 (PRINTS); IPR000626 (SMART); G3DSA:3.10.20.90 (GENE3D); IPR000626 (PFAM); PTHR10666:SF94 (PANTHER); PTHR10666 (PANTHER); IPR019954 (PROSITE_PATTERNS); IPR000626 (PROSITE_PROFILES); IPR029071 (SUPERFAMILY)
4:236882090:236883230	GRMZM2G419891	236879357	236883718					polyubiquitin	2	C:cytoplasm; F:molecular_function	IPR019956 (PRINTS); IPR000626 (SMART); G3DSA:3.10.20.90 (GENE3D); IPR000626 (PFAM); PTHR10666:SF94 (PANTHER); PTHR10666 (PANTHER); IPR019954 (PROSITE_PATTERNS); IPR000626 (PROSITE_PROFILES); IPR029071 (SUPERFAMILY)
4:236882368:236882596	GRMZM2G419891	236879357	236883718					polyubiquitin	2	C:cytoplasm; F:molecular_function	IPR019956 (PRINTS); IPR000626 (SMART); G3DSA:3.10.20.90 (GENE3D); IPR000626 (PFAM); PTHR10666:SF94 (PANTHER); PTHR10666 (PANTHER); IPR019954 (PROSITE_PATTERNS); IPR000626 (PROSITE_PROFILES); IPR029071 (SUPERFAMILY)
4:236882368:236882824	GRMZM2G419891	236879357	236883718					polyubiquitin	2	C:cytoplasm; F:molecular_function	IPR019956 (PRINTS); IPR000626 (SMART); G3DSA:3.10.20.90 (GENE3D); IPR000626 (PFAM); PTHR10666:SF94 (PANTHER); PTHR10666 (PANTHER); IPR019954 (PROSITE_PATTERNS); IPR000626 (PROSITE_PROFILES); IPR029071 (SUPERFAMILY)
4:236882368:236883052	GRMZM2G419891	236879357	236883718					polyubiquitin	2	C:cytoplasm; F:molecular_function	IPR019956 (PRINTS); IPR000626 (SMART); G3DSA:3.10.20.90 (GENE3D); IPR000626 (PFAM); PTHR10666:SF94 (PANTHER); PTHR10666 (PANTHER); IPR019954 (PROSITE_PATTERNS); IPR000626 (PROSITE_PROFILES); IPR029071 (SUPERFAMILY)
4:236882368:236883280	GRMZM2G419891	236879357	236883718					polyubiquitin	2	C:cytoplasm; F:molecular_function	IPR019956 (PRINTS); IPR000626 (SMART); G3DSA:3.10.20.90 (GENE3D); IPR000626 (PFAM); PTHR10666:SF94 (PANTHER); PTHR10666 (PANTHER); IPR019954 (PROSITE_PATTERNS); IPR000626 (PROSITE_PROFILES); IPR029071 (SUPERFAMILY)
4:236883052:236883280	GRMZM2G419891	236879357	236883718					polyubiquitin	2	C:cytoplasm; F:molecular_function	IPR019956 (PRINTS); IPR000626 (SMART); G3DSA:3.10.20.90 (GENE3D); IPR000626 (PFAM); PTHR10666:SF94 (PANTHER); PTHR10666 (PANTHER); IPR019954 (PROSITE_PATTERNS); IPR000626 (PROSITE_PROFILES); IPR029071 (SUPERFAMILY)
4:237041747:237041850	GRMZM2G009871	237041435	237046635					t-complex protein 1 subunit eta	4	F:ion binding; C:cytosol; F:unfolded protein binding; P:protein folding	IPR017998 (PRINTS); IPR027410 (G3DSA:3.30.260.GENE3D); IPR027413 (G3DSA:1.10.560.GENE3D); IPR002423 (PFAM); IPR012720 (TIGRFAM); IPR027409 (G3DSA:3.50.7.GENE3D); IPR002423 (PANTHER); IPR002194 (PROSITE_PATTERNS); IPR002194 (PROSITE_PATTERNS); IPR002194 (PROSITE_PATTERNS); IPR002423 (SUPERFAMILY); SSF54849 (SUPERFAMILY); IPR027409 (SUPERFAMILY)
4:237499258:237499441	GRMZM2G166044	237498084	237500110					nucleolar and coiled-body phosphoprotein 1	2	F:molecular_function; C:plastid	Coil (COILS); IPR012417 (PFAM); SignalP-TM (SIGNALP_GRAM_POSITIVE)
4:237499351:237499441	GRMZM2G166044	237498084	237500110					nucleolar and coiled-body phosphoprotein 1	2	F:molecular_function; C:plastid	Coil (COILS); IPR012417 (PFAM); SignalP-TM (SIGNALP_GRAM_POSITIVE)
4:237521666:237521783	GRMZM2G165917	237521017	237524915					eukaryotic translation initiation factor 5	3	F:ion binding; F:translation factor activity, RNA binding; C:ribosome	Coil (COILS); Coil (COILS); IPR003307 (SMART); IPR002735 (SMART); IPR003307 (PFAM); IPR016189 (G3DSA:3.30.30.GENE3D); IPR002735 (PFAM); IPR016021 (G3DSA:1.25.40.GENE3D); PTHR23001 (PANTHER); IPR003307 (PROSITE_PROFILES); IPR016024 (SUPERFAMILY); IPR016190 (SUPERFAMILY); IPR016189 (SUPERFAMILY)
4:238317250:238317493	GRMZM2G060669	238316846	238320934					histone deacetylase complex subunit sap18	2	C:nucleolus; P:response to stress	IPR010516 (PFAM); IPR010516 (PANTHER)
4:239479373:239479508	GRMZM2G094579	239477511	239480043					protein o-linked-mannose beta- -n-acetylglucosaminyltransferase 2-like	3	P:biological_process; F:transferase activity, transferring glycosyl groups; C:mitochondrion	IPR007657 (PFAM); PTHR20961 (PANTHER); PTHR20961:SF5 (PANTHER); SIGNAL_PEPTIDE (PHOBIUS); SIGNAL_PEPTIDE_N_REGION (PHOBIUS); NON_CYTOPLASMIC_DOMAIN (PHOBIUS); SIGNAL_PEPTIDE_C_REGION (PHOBIUS); SIGNAL_PEPTIDE_H_REGION (PHOBIUS); SignalP-TM (SIGNALP_GRAM_POSITIVE); TMhelix (TMHMM)
4:240106048:240106183	GRMZM2G079348	240105016	240108983					catalase	7	F:oxidoreductase activity; P:catabolic process; C:mitochondrion; F:ion binding; P:cellular amino acid metabolic process; P:cellular nitrogen compound metabolic process; P:response to stress	IPR018028 (PRINTS); IPR011614 (SMART); IPR010582 (PFAM); IPR011614 (G3DSA:2.40.180.GENE3D); IPR011614 (PFAM); PTHR11465:SF3 (PANTHER); IPR018028 (PANTHER); IPR024708 (PROSITE_PATTERNS); IPR002226 (PROSITE_PATTERNS); IPR018028 (PROSITE_PROFILES); IPR020835 (SUPERFAMILY)
4:240106066:240106168	GRMZM2G079348	240105016	240108983					catalase	7	F:oxidoreductase activity; P:catabolic process; C:mitochondrion; F:ion binding; P:cellular amino acid metabolic process; P:cellular nitrogen compound metabolic process; P:response to stress	IPR018028 (PRINTS); IPR011614 (SMART); IPR010582 (PFAM); IPR011614 (G3DSA:2.40.180.GENE3D); IPR011614 (PFAM); PTHR11465:SF3 (PANTHER); IPR018028 (PANTHER); IPR024708 (PROSITE_PATTERNS); IPR002226 (PROSITE_PATTERNS); IPR018028 (PROSITE_PROFILES); IPR020835 (SUPERFAMILY)
4:240336533:240338034	GRMZM2G054162	240328297	240340399					jumonji-like transcription factor family protein	1	F:DNA binding	IPR017956 (SMART); IPR003347 (SMART); IPR003347 (PFAM); PTHR12549 (PANTHER); IPR003347 (PROSITE_PROFILES); SSF51197 (SUPERFAMILY)
4:24904538:24907297	GRMZM2G391000	24903548	24909684					probable galacturonosyltransferase 4	7	P:small molecule metabolic process; P:carbohydrate metabolic process; F:transferase activity, transferring glycosyl groups; C:Golgi apparatus; P:cell wall organization or biogenesis; P:cellular nitrogen compound metabolic process; P:biosynthetic process	Coil (COILS); Coil (COILS); IPR029044 (G3DSA:3.90.550.GENE3D); IPR002495 (PFAM); PTHR32116 (PANTHER); PTHR32116:SF7 (PANTHER); SIGNAL_PEPTIDE_N_REGION (PHOBIUS); SIGNAL_PEPTIDE (PHOBIUS); NON_CYTOPLASMIC_DOMAIN (PHOBIUS); SIGNAL_PEPTIDE_H_REGION (PHOBIUS); SIGNAL_PEPTIDE_C_REGION (PHOBIUS); SignalP-TM (SIGNALP_GRAM_POSITIVE); IPR029044 (SUPERFAMILY); TMhelix (TMHMM)
4:2522290:2522741	GRMZM2G001116	2522023	2526409	Purine metabolism	1168	adenylpyrophosphatase	ec:3.6.1.3	kinesin-4-like isoform x1	4	F:ATPase activity; P:biological_process; C:cytoskeleton; C:protein complex	Coil (COILS); Coil (COILS); IPR001715 (SMART); IPR001715 (G3DSA:1.10.418.GENE3D); IPR001715 (PFAM); IPR001715 (PROSITE_PROFILES); IPR001715 (SUPERFAMILY)
4:25336296:25336520	GRMZM2G050982	25325574	25337146					rna-binding protein fus-like	1	F:molecular_function	IPR002775 (PFAM); IPR002775 (G3DSA:3.30.110.GENE3D); PTHR13516:SF0 (PANTHER); PTHR13516 (PANTHER); IPR002775 (SUPERFAMILY)
4:25641019:25641217	GRMZM2G036829	25635823	25641475					glutamyl-trna reductase-binding chloroplastic	9	P:generation of precursor metabolites and energy; F:oxidoreductase activity; P:cofactor metabolic process; P:anatomical structure development; P:photosynthesis; P:cellular nitrogen compound metabolic process; P:biosynthetic process; C:plastid; C:thylakoid	IPR012349 (G3DSA:2.30.110.GENE3D); G3DSA:3.20.180.10 (GENE3D); PTHR13343:SF14 (PANTHER); PTHR13343 (PANTHER); SIGNAL_PEPTIDE_N_REGION (PHOBIUS); SIGNAL_PEPTIDE_C_REGION (PHOBIUS); SIGNAL_PEPTIDE (PHOBIUS); SIGNAL_PEPTIDE_H_REGION (PHOBIUS); NON_CYTOPLASMIC_DOMAIN (PHOBIUS); SignalP-TM (SIGNALP_GRAM_POSITIVE); IPR012349 (SUPERFAMILY)
4:2621631:2621843	GRMZM2G317743	2621438	2621947					hypothetical protein ZEAMMB73_982659	-		no IPS match
4:2621631:2621852	GRMZM2G317743	2621438	2621947					hypothetical protein ZEAMMB73_982659	-		no IPS match
4:2621631:2621862	GRMZM2G317743	2621438	2621947					hypothetical protein ZEAMMB73_982659	-		no IPS match
4:26502770:26503013	GRMZM2G106766	26500289	26503483					vin3-like protein 2	3	F:oxidoreductase activity; F:ion binding; C:cellular_component	IPR003961 (SMART); PTHR21736 (PANTHER); PTHR21736:SF13 (PANTHER)
4:2663388:2663488	GRMZM2G106389	2663174	2675692					receptor-like protein kinase at4g00960	3	F:ion binding; P:cellular protein modification process; F:kinase activity	Coil (COILS); G3DSA:1.10.510.10 (GENE3D); IPR000719 (PFAM); G3DSA:3.30.200.20 (GENE3D); PTHR24420:SF664 (PANTHER); PTHR24420 (PANTHER); IPR000719 (PROSITE_PROFILES); IPR011009 (SUPERFAMILY)
4:26894451:26894730	GRMZM2G093900	26893142	26901172					gamma-aminobutyrate transaminase mitochondrial	3	P:biological_process; C:mitochondrion; F:ion binding	IPR005814 (PIRSF); IPR015422 (G3DSA:3.90.1150.GENE3D); IPR015421 (G3DSA:3.40.640.GENE3D); IPR005814 (PFAM); IPR005814 (PANTHER); PTHR11986:SF49 (PANTHER); IPR005814 (PROSITE_PATTERNS); IPR015424 (SUPERFAMILY)
4:27095918:27096330	GRMZM2G174984	27094767	27097143					photosystem ii 10 kda chloroplastic	4	P:photosynthesis; C:protein complex; C:plastid; C:thylakoid	IPR006814 (PFAM); NON_CYTOPLASMIC_DOMAIN (PHOBIUS); SIGNAL_PEPTIDE (PHOBIUS); SIGNAL_PEPTIDE_C_REGION (PHOBIUS); SIGNAL_PEPTIDE_N_REGION (PHOBIUS); TRANSMEMBRANE (PHOBIUS); CYTOPLASMIC_DOMAIN (PHOBIUS); SIGNAL_PEPTIDE_H_REGION (PHOBIUS); TMhelix (TMHMM)
4:27095918:27096510	GRMZM2G174984	27094767	27097143					photosystem ii 10 kda chloroplastic	4	P:photosynthesis; C:protein complex; C:plastid; C:thylakoid	IPR006814 (PFAM); NON_CYTOPLASMIC_DOMAIN (PHOBIUS); SIGNAL_PEPTIDE (PHOBIUS); SIGNAL_PEPTIDE_C_REGION (PHOBIUS); SIGNAL_PEPTIDE_N_REGION (PHOBIUS); TRANSMEMBRANE (PHOBIUS); CYTOPLASMIC_DOMAIN (PHOBIUS); SIGNAL_PEPTIDE_H_REGION (PHOBIUS); TMhelix (TMHMM)
4:27096094:27096324	GRMZM2G174984	27094767	27097143					photosystem ii 10 kda chloroplastic	4	P:photosynthesis; C:protein complex; C:plastid; C:thylakoid	IPR006814 (PFAM); NON_CYTOPLASMIC_DOMAIN (PHOBIUS); SIGNAL_PEPTIDE (PHOBIUS); SIGNAL_PEPTIDE_C_REGION (PHOBIUS); SIGNAL_PEPTIDE_N_REGION (PHOBIUS); TRANSMEMBRANE (PHOBIUS); CYTOPLASMIC_DOMAIN (PHOBIUS); SIGNAL_PEPTIDE_H_REGION (PHOBIUS); TMhelix (TMHMM)
4:28342617:28345897	GRMZM2G426591	28340661	28347586					polyadenylate-binding protein rbp45-like	1	F:molecular_function	IPR000504 (SMART); IPR000504 (PFAM); IPR012677 (G3DSA:3.30.70.GENE3D); PTHR24012:SF333 (PANTHER); PTHR24012 (PANTHER); IPR000504 (PROSITE_PROFILES); SSF54928 (SUPERFAMILY)
4:28836383:28836644	GRMZM2G431314	28833860	28858056					glucose-6-phosphate translocator	3	P:transmembrane transport; C:plastid; F:molecular_function	IPR004696 (TIGRFAM); IPR004853 (PFAM); IPR000620 (PFAM); PTHR11132 (PANTHER); PTHR11132:SF30 (PANTHER); TRANSMEMBRANE (PHOBIUS); CYTOPLASMIC_DOMAIN (PHOBIUS); TRANSMEMBRANE (PHOBIUS); TRANSMEMBRANE (PHOBIUS); TRANSMEMBRANE (PHOBIUS); TRANSMEMBRANE (PHOBIUS); NON_CYTOPLASMIC_DOMAIN (PHOBIUS); NON_CYTOPLASMIC_DOMAIN (PHOBIUS); CYTOPLASMIC_DOMAIN (PHOBIUS); CYTOPLASMIC_DOMAIN (PHOBIUS); NON_CYTOPLAS…
4:30933300:30933571	GRMZM2G098884	30932067	30947336					rna polymerase i termination factor isoform x1	2	F:DNA binding; C:chromosome	Coil (COILS); IPR001005 (SMART); IPR009057 (G3DSA:1.10.10.GENE3D); PF13921 (PFAM); PTHR10641:SF477 (PANTHER); PTHR10641 (PANTHER); IPR017930 (PROSITE_PROFILES); IPR017877 (PROSITE_PROFILES); IPR009057 (SUPERFAMILY)
4:30933528:30933647	GRMZM2G098884	30932067	30947336					rna polymerase i termination factor isoform x1	2	F:DNA binding; C:chromosome	Coil (COILS); IPR001005 (SMART); IPR009057 (G3DSA:1.10.10.GENE3D); PF13921 (PFAM); PTHR10641:SF477 (PANTHER); PTHR10641 (PANTHER); IPR017930 (PROSITE_PROFILES); IPR017877 (PROSITE_PROFILES); IPR009057 (SUPERFAMILY)
4:32251356:32251491	AC196475.3_FG004	32249665	32251536	Phenylpropanoid biosynthesis	246	O-methyltransferase	ec:2.1.1.68	o-methyltransferase	3	P:secondary metabolic process; F:methyltransferase activity; P:biosynthetic process	IPR016461 (PIRSF); IPR001077 (PFAM); IPR012967 (PFAM); IPR029063 (G3DSA:3.40.50.GENE3D); IPR011991 (G3DSA:1.10.10.GENE3D); PTHR11746:SF65 (PANTHER); PTHR11746 (PANTHER); IPR022657 (PROSITE_PATTERNS); IPR016461 (PROSITE_PROFILES); IPR029063 (SUPERFAMILY); SSF46785 (SUPERFAMILY)
4:32505639:32505698	GRMZM2G014902	32498151	32531144					lhy protein isoform x1	5	C:nucleus; F:DNA binding; P:cellular nitrogen compound metabolic process; P:biosynthetic process; C:chromosome	IPR001005 (SMART); IPR001005 (PFAM); IPR009057 (G3DSA:1.10.10.GENE3D); IPR006447 (TIGRFAM); PTHR12802 (PANTHER); PTHR12802:SF43 (PANTHER); IPR017930 (PROSITE_PROFILES); IPR009057 (SUPERFAMILY)
4:32511425:32512554	GRMZM2G014902	32498151	32531144					lhy protein isoform x1	5	C:nucleus; F:DNA binding; P:cellular nitrogen compound metabolic process; P:biosynthetic process; C:chromosome	IPR001005 (SMART); IPR001005 (PFAM); IPR009057 (G3DSA:1.10.10.GENE3D); IPR006447 (TIGRFAM); PTHR12802 (PANTHER); PTHR12802:SF43 (PANTHER); IPR017930 (PROSITE_PROFILES); IPR009057 (SUPERFAMILY)
4:32529073:32529197	GRMZM2G014902	32498151	32531144					lhy protein isoform x1	5	C:nucleus; F:DNA binding; P:cellular nitrogen compound metabolic process; P:biosynthetic process; C:chromosome	IPR001005 (SMART); IPR001005 (PFAM); IPR009057 (G3DSA:1.10.10.GENE3D); IPR006447 (TIGRFAM); PTHR12802 (PANTHER); PTHR12802:SF43 (PANTHER); IPR017930 (PROSITE_PROFILES); IPR009057 (SUPERFAMILY)
4:3261567:3261677	GRMZM2G085661	3260685	3262840	Benzoxazinoid biosynthesis	7	BX2 (gene name)	ec:1.14.13.137	cytochrome p450	5	P:secondary metabolic process; F:oxidoreductase activity; F:ion binding; C:cytoplasmic, membrane-bounded vesicle; P:biosynthetic process	IPR002401 (PRINTS); IPR001128 (PRINTS); IPR001128 (G3DSA:1.10.630.GENE3D); IPR001128 (PFAM); PTHR24298:SF58 (PANTHER); PTHR24298 (PANTHER); IPR017972 (PROSITE_PATTERNS); NON_CYTOPLASMIC_DOMAIN (PHOBIUS); TRANSMEMBRANE (PHOBIUS); CYTOPLASMIC_DOMAIN (PHOBIUS); IPR001128 (SUPERFAMILY); TMhelix (TMHMM)
4:32815290:32815557	GRMZM2G152573	32815096	32817884					60s ribosomal protein l34	7	F:RNA binding; F:structural constituent of ribosome; C:mitochondrion; C:cytosol; P:ribosome biogenesis; C:ribosome; P:translation	IPR008195 (PRINTS); IPR008195 (PFAM); IPR008195 (PANTHER); IPR018065 (PROSITE_PATTERNS)
4:3410519:3411170	GRMZM2G478920	3408263	3412552					hypothetical protein ZEAMMB73_901128	-		no IPS match
4:3410537:3411764	GRMZM2G478920	3408263	3412552					hypothetical protein ZEAMMB73_901128	-		no IPS match
4:3410558:3411401	GRMZM2G478920	3408263	3412552					hypothetical protein ZEAMMB73_901128	-		no IPS match
4:3410558:3411689	GRMZM2G478920	3408263	3412552					hypothetical protein ZEAMMB73_901128	-		no IPS match
4:3410763:3410931	GRMZM2G478920	3408263	3412552					hypothetical protein ZEAMMB73_901128	-		no IPS match
4:3410859:3411705	GRMZM2G478920	3408263	3412552					hypothetical protein ZEAMMB73_901128	-		no IPS match
4:3411257:3412136	GRMZM2G478920	3408263	3412552					hypothetical protein ZEAMMB73_901128	-		no IPS match
4:3411380:3411764	GRMZM2G478920	3408263	3412552					hypothetical protein ZEAMMB73_901128	-		no IPS match
4:3411497:3411689	GRMZM2G478920	3408263	3412552					hypothetical protein ZEAMMB73_901128	-		no IPS match
4:3411497:3411785	GRMZM2G478920	3408263	3412552					hypothetical protein ZEAMMB73_901128	-		no IPS match
4:3457292:3457871	GRMZM2G070723	3453139	3459616					peptide chain release factor chloroplastic	6	P:membrane organization; F:translation factor activity, RNA binding; C:protein complex; C:ribosome; P:protein folding; C:plastid	Coil (COILS); IPR014720 (G3DSA:3.30.160.GENE3D); IPR005139 (PFAM); IPR000352 (PFAM); PTHR11075:SF39 (PANTHER); PTHR11075 (PANTHER); IPR000352 (PROSITE_PATTERNS); SSF75620 (SUPERFAMILY)
4:35213140:35213480	GRMZM2G145972	35209593	35215577					external alternative nad h-ubiquinone oxidoreductase mitochondrial-like	3	F:oxidoreductase activity; C:mitochondrion; F:ion binding	G3DSA:3.50.50.60 (GENE3D); IPR011992 (G3DSA:1.10.238.GENE3D); IPR002048 (PFAM); PTHR22915:SF27 (PANTHER); PTHR22915 (PANTHER); IPR018247 (PROSITE_PATTERNS); IPR002048 (PROSITE_PROFILES); SSF47473 (SUPERFAMILY)
4:35918602:35918749	GRMZM2G169593	35916995	35920931	Biosynthesis of antibiotics	612	synthase	ec:4.2.1.20	tryptophan synthase beta chain 1	6	F:lyase activity; F:ion binding; P:cellular amino acid metabolic process; P:cellular nitrogen compound metabolic process; P:biosynthetic process; C:plastid	IPR023026 (PIRSF); IPR006654 (TIGRFAM); G3DSA:3.40.50.1100 (GENE3D); IPR001926 (PFAM); PTHR10314:SF76 (PANTHER); PTHR10314 (PANTHER); IPR006653 (PROSITE_PATTERNS); IPR023026 (HAMAP); IPR001926 (SUPERFAMILY)
4:36306807:36306989	GRMZM2G088511	36305736	36307195					hypothetical protein ZEAMMB73_593626	-		no IPS match
[truncated: 799 more rows]

## Sheet: S6B Table
S6 Table. (B) Enrichment of pathway analysis
Pathway	CircRNA_number	Parent_gene_number	Total gene number in pathway	P-Value	FDR
Metabolic pathways	196	136	2609	8.41095e-19	8.07452e-17
Protein processing in endoplasmic reticulum	182	40	316	4.61366e-17	2.21456e-15
[truncated: 21 more rows]
