# Supplementary material for: Genome-wide identification and functional analysis of circRNAs in Zea mays
Source: PLoS One. 2018 Dec 11;13(12):e0202375. doi: 10.1371/journal.pone.0202375 (PMC6289457; doi:10.1371/journal.pone.0202375)
Supplement: S7 Table — miRNA were listed in the first column. CircRNA in the second column acting as the miRNA decoys. The following columns mean the starting and terminating sites between circRNA and miRNA, MFE of a perfectly matched site, MFE of the alignments, MFEsite/MFEperfect, respectively. MFE: minimum free energy. (XLS) [file pone.0202375.s011.xls]

## Sheet: Sheet1
S7 Table. List of circRNAs acting as miRNA decoys.
zma-miRNA	Transcript	start-end	MFEperfect	MFEsite	MFEratio
zma-miR1432-3p	1:92788532:92871629	71478-71499	-45.2	-31.4	0.69469
zma-miR1432-3p	6:116580375:116657455	66604-66625	-45.2	-31.4	0.69469
zma-miR1432-3p	7:149251757:149274105	10781-10802	-45.2	-31.4	0.69469
zma-miR1432-3p	7:149252053:149275592	10485-10506	-45.2	-31.4	0.69469
zma-miR1432-3p	8:115176147:115176723	108-132	-45.2	-30.5	0.674779
zma-miR1432-5p	2:4465158:4512521	10217-10233	-41.7	-27.3	0.654676
zma-miR1432-5p	9:88799876:88875077	39698-39720	-41.7	-27.7	0.664269
zma-miR156a-3p	2:9921215:9943827	739-763	-41.7	-30	0.719424
zma-miR156a-3p	6:41188052:41236733	42142-42166	-41.7	-27.8	0.666667
zma-miR156a-3p	6:41188071:41236754	42163-42187	-41.7	-27.8	0.666667
zma-miR156a-3p	6:41189171:41237548	42957-42981	-41.7	-27.8	0.666667
zma-miR156a-3p	9:57015152:57072526	25486-25511	-41.7	-27.5	0.659472
zma-miR156a-3p	9:57016086:57073497	24552-24577	-41.7	-27.5	0.659472
zma-miR156b-3p	5:2927243:2927427	139-161	-40.8	-29.5	0.723039
zma-miR156b-3p	5:2927243:2927427	39-61	-40.8	-29.5	0.723039
zma-miR156b-3p	6:157734111:157816310	38607-38630	-40.8	-27.1	0.664216
zma-miR156e-3p	2:232883093:232907375	3938-3961	-43.6	-29	0.665138
zma-miR156e-5p:zma-miR156f-5p:zma-miR156l-5p:zma-miR156h-5p:zma-miR156c:zma-miR156g-5p:zma-miR156b-5p:zma-miR156a-5p:zma-miR156d-5p:zma-miR156i-5p	3:215432231:215467045	24190-24208	-37.2	-26.6	0.715054
zma-miR156e-5p:zma-miR156f-5p:zma-miR156l-5p:zma-miR156h-5p:zma-miR156c:zma-miR156g-5p:zma-miR156b-5p:zma-miR156a-5p:zma-miR156d-5p:zma-miR156i-5p	3:215432712:215467509	24654-24672	-37.2	-26.6	0.715054
zma-miR156e-5p:zma-miR156f-5p:zma-miR156l-5p:zma-miR156h-5p:zma-miR156c:zma-miR156g-5p:zma-miR156b-5p:zma-miR156a-5p:zma-miR156d-5p:zma-miR156i-5p	3:215432712:215470145	27290-27308	-37.2	-26.6	0.715054
zma-miR156e-5p:zma-miR156f-5p:zma-miR156l-5p:zma-miR156h-5p:zma-miR156c:zma-miR156g-5p:zma-miR156b-5p:zma-miR156a-5p:zma-miR156d-5p:zma-miR156i-5p	3:215436682:215470362	27507-27525	-37.2	-26.6	0.715054
zma-miR156e-5p:zma-miR156f-5p:zma-miR156l-5p:zma-miR156h-5p:zma-miR156c:zma-miR156g-5p:zma-miR156b-5p:zma-miR156a-5p:zma-miR156d-5p:zma-miR156i-5p	3:215436840:215471240	28385-28403	-37.2	-26.6	0.715054
zma-miR156e-5p:zma-miR156f-5p:zma-miR156l-5p:zma-miR156h-5p:zma-miR156c:zma-miR156g-5p:zma-miR156b-5p:zma-miR156a-5p:zma-miR156d-5p:zma-miR156i-5p	8:27699334:27798860	37764-37787	-37.2	-27.38	0.736022
zma-miR156f-3p:zma-miR156g-3p:zma-miR156d-3p	10:24611856:24612528	537-555	-40.7	-27	0.663391
zma-miR156f-3p:zma-miR156g-3p:zma-miR156d-3p	10:24612321:24612675	172-190	-40.7	-27	0.663391
zma-miR156f-3p:zma-miR156g-3p:zma-miR156d-3p	10:24612321:24612675	72-90	-40.7	-27	0.663391
zma-miR156f-3p:zma-miR156g-3p:zma-miR156d-3p	2:9921215:9943827	739-763	-40.7	-29.54	0.725799
zma-miR156h-3p	1:70426909:70516324	80784-80809	-40.9	-28.1	0.687042
zma-miR156h-3p	1:70427471:70517760	80222-80247	-40.9	-28.1	0.687042
zma-miR156h-3p	1:70428297:70518338	79396-79421	-40.9	-28.1	0.687042
zma-miR156h-3p	2:233177704:233256366	24363-24387	-40.9	-26.6	0.650367
zma-miR156h-3p	2:233177704:233256366	28711-28735	-40.9	-26.6	0.650367
zma-miR156h-3p	2:233178598:233256489	23469-23493	-40.9	-26.6	0.650367
zma-miR156h-3p	2:233178598:233256489	27817-27841	-40.9	-26.6	0.650367
zma-miR156i-3p	9:147841645:147891919	15064-15088	-41.5	-27.1	0.653012
zma-miR156k-3p	10:2046993:2113908	9002-9024	-42.2	-28.4	0.672986
zma-miR156k-3p	10:2047684:2114407	8311-8333	-42.2	-28.4	0.672986
zma-miR156k-3p	10:2048225:2115306	7770-7792	-42.2	-28.4	0.672986
zma-miR156k-3p	10:2048230:2115306	7765-7787	-42.2	-28.4	0.672986
zma-miR156k-3p	1:205912767:206000981	62469-62487	-42.2	-28.74	0.681043
zma-miR156k-3p	1:205913165:206001406	62894-62912	-42.2	-28.74	0.681043
zma-miR156k-3p	1:205918483:206001861	63349-63367	-42.2	-28.74	0.681043
zma-miR156k-3p	1:236092969:236127190	13496-13519	-42.2	-28.1	0.665877
zma-miR156k-3p	1:236093352:236127404	13710-13733	-42.2	-28.1	0.665877
zma-miR156k-3p	1:237463890:237487288	11373-11393	-42.2	-29.8	0.706161
zma-miR156k-3p	1:70426909:70516324	23212-23232	-42.2	-29.7	0.703791
zma-miR156k-3p	1:70427471:70517760	22650-22670	-42.2	-29.7	0.703791
zma-miR156k-3p	1:70428297:70518338	21824-21844	-42.2	-29.7	0.703791
zma-miR156k-3p	2:9921215:9943827	739-763	-42.2	-29.14	0.690521
zma-miR156k-3p	8:16246192:16334830	64634-64652	-42.2	-27.9	0.661137
zma-miR156k-3p	9:88243095:88286965	14884-14902	-42.2	-27.9	0.661137
zma-miR156k-3p	9:88243095:88286968	14887-14905	-42.2	-27.9	0.661137
zma-miR156l-3p	9:147841645:147891919	15064-15088	-43.5	-29.7	0.682759
zma-miR159b-5p:zma-miR159k-5p:zma-miR159j-5p	6:90208389:90307551	2947-2969	-35.3	-24.68	0.69915
zma-miR159b-5p:zma-miR159k-5p:zma-miR159j-5p	6:90210073:90308115	3511-3533	-35.3	-24.68	0.69915
zma-miR159b-5p:zma-miR159k-5p:zma-miR159j-5p	7:133807457:133870862	11475-11495	-35.3	-23	0.651558
zma-miR159c-5p:zma-miR159d-5p	1:24782427:24802561	5579-5601	-41.7	-27.2	0.652278
zma-miR159c-5p:zma-miR159d-5p	1:24782427:24808104	11122-11144	-41.7	-27.2	0.652278
zma-miR159c-5p:zma-miR159d-5p	1:24785733:24811268	14286-14308	-41.7	-27.2	0.652278
zma-miR159c-5p:zma-miR159d-5p	5:50803571:50880590	12992-13015	-41.7	-27.9	0.669065
zma-miR159d-3p:zma-miR159c-3p	3:56900347:56990153	8818-8837	-40.1	-27.5	0.685786
zma-miR159d-3p:zma-miR159c-3p	3:56900347:56990156	8821-8840	-40.1	-27.5	0.685786
zma-miR159d-3p:zma-miR159c-3p	4:28663105:28707907	23714-23733	-40.1	-27.5	0.685786
zma-miR159d-3p:zma-miR159c-3p	4:28663105:28745557	23714-23733	-40.1	-27.5	0.685786
zma-miR159d-3p:zma-miR159c-3p	6:88907735:88910530	2101-2121	-40.1	-28.4	0.708229
zma-miR159d-3p:zma-miR159c-3p	8:5244144:5299428	34467-34485	-40.1	-26.4	0.658354
zma-miR159e-3p	1:146779779:146823161	386-403	-38.2	-26.2	0.685864
zma-miR159e-3p	9:88799876:88875077	16782-16802	-38.2	-25.58	0.669634
zma-miR159e-5p	1:299564935:299641167	75618-75638	-41.8	-27.5	0.657895
zma-miR159e-5p	1:299565756:299641974	87-107	-41.8	-27.5	0.657895
zma-miR159e-5p	1:92788532:92871629	13499-13522	-41.8	-29.1	0.696172
zma-miR159e-5p	2:14731269:14755751	16833-16853	-41.8	-27.5	0.657895
zma-miR159e-5p	3:202719226:202767386	36938-36958	-41.8	-27.5	0.657895
zma-miR159e-5p	4:65267572:65278250	4495-4518	-41.8	-27.72	0.663158
zma-miR159f-5p	2:2911818:2985911	57256-57279	-38.5	-26.52	0.688831
zma-miR159f-5p	2:2911818:2997845	57256-57279	-38.5	-26.52	0.688831
zma-miR159f-5p	2:2912834:2986949	56240-56263	-38.5	-26.52	0.688831
zma-miR159f-5p	4:161360804:161436363	4043-4061	-38.5	-25.9	0.672727
zma-miR159f-5p	4:161361239:161441156	3608-3626	-38.5	-25.9	0.672727
zma-miR159g-3p	2:134038269:134133565	27145-27169	-37.6	-25.8	0.68617
zma-miR159g-3p	2:134038269:134133643	27223-27247	-37.6	-25.8	0.68617
zma-miR159g-3p	2:29623456:29629927	6165-6189	-37.6	-25.46	0.677128
zma-miR159g-3p	2:29626150:29632120	3471-3495	-37.6	-25.46	0.677128
zma-miR159g-3p	9:102916514:102932881	4709-4731	-37.6	-25.58	0.680319
zma-miR159g-5p:zma-miR159h-5p:zma-miR159i-5p	4:15251155:15272219	17897-17917	-37.8	-26.7	0.706349
zma-miR159g-5p:zma-miR159h-5p:zma-miR159i-5p	6:90208389:90307551	2947-2969	-37.8	-25.8	0.68254
zma-miR159g-5p:zma-miR159h-5p:zma-miR159i-5p	6:90210073:90308115	3511-3533	-37.8	-25.8	0.68254
zma-miR159g-5p:zma-miR159h-5p:zma-miR159i-5p	7:4705351:4705459	24-44	-37.8	-25.7	0.679894
zma-miR159g-5p:zma-miR159h-5p:zma-miR159i-5p	8:170962469:171007196	42267-42287	-37.8	-25.18	0.666138
zma-miR159g-5p:zma-miR159h-5p:zma-miR159i-5p	8:170963264:171007543	41472-41492	-37.8	-25.18	0.666138
zma-miR159i-3p:zma-miR159h-3p	2:134038269:134133565	27145-27169	-40	-26.1	0.6525
zma-miR159i-3p:zma-miR159h-3p	2:134038269:134133643	27223-27247	-40	-26.1	0.6525
zma-miR159i-3p:zma-miR159h-3p	2:26286439:26382649	65351-65373	-40	-26.9	0.6725
zma-miR159i-3p:zma-miR159h-3p	2:26286439:26383725	65351-65373	-40	-26.9	0.6725
zma-miR159i-3p:zma-miR159h-3p	2:26286784:26383725	65006-65028	-40	-26.9	0.6725
zma-miR159i-3p:zma-miR159h-3p	2:29623456:29629927	6165-6189	-40	-27.86	0.6965
zma-miR159i-3p:zma-miR159h-3p	2:29626150:29632120	3471-3495	-40	-27.86	0.6965
zma-miR159i-3p:zma-miR159h-3p	5:77573533:77658398	57902-57926	-40	-26.78	0.6695
zma-miR159i-3p:zma-miR159h-3p	9:102916514:102932881	4709-4731	-40	-27.28	0.682
zma-miR159k-3p:zma-miR159f-3p:zma-miR159a-3p:zma-miR159b-3p:zma-miR159j-3p	2:26286439:26383725	96614-96639	-37.7	-26.8	0.710875
zma-miR159k-3p:zma-miR159f-3p:zma-miR159a-3p:zma-miR159b-3p:zma-miR159j-3p	2:26286784:26383725	96269-96294	-37.7	-26.8	0.710875
zma-miR159k-3p:zma-miR159f-3p:zma-miR159a-3p:zma-miR159b-3p:zma-miR159j-3p	2:55483055:55483158	157-174	-37.7	-26.9	0.713528
zma-miR159k-3p:zma-miR159f-3p:zma-miR159a-3p:zma-miR159b-3p:zma-miR159j-3p	2:55483055:55483158	54-71	-37.7	-26.9	0.713528
zma-miR159k-3p:zma-miR159f-3p:zma-miR159a-3p:zma-miR159b-3p:zma-miR159j-3p	2:55483055:55483158	57-74	-37.7	-26.9	0.713528
zma-miR159k-3p:zma-miR159f-3p:zma-miR159a-3p:zma-miR159b-3p:zma-miR159j-3p	3:56900347:56990153	8818-8837	-37.7	-25.4	0.67374
zma-miR159k-3p:zma-miR159f-3p:zma-miR159a-3p:zma-miR159b-3p:zma-miR159j-3p	3:56900347:56990156	8821-8840	-37.7	-25.4	0.67374
zma-miR159k-3p:zma-miR159f-3p:zma-miR159a-3p:zma-miR159b-3p:zma-miR159j-3p	4:28663105:28707907	23714-23733	-37.7	-25.4	0.67374
zma-miR159k-3p:zma-miR159f-3p:zma-miR159a-3p:zma-miR159b-3p:zma-miR159j-3p	4:28663105:28745557	23714-23733	-37.7	-25.4	0.67374
zma-miR160c-3p	8:16246192:16334830	77598-77618	-41.5	-27.4	0.660241
zma-miR160c-3p	9:150086876:150148238	51663-51688	-41.5	-27.8	0.66988
zma-miR160c-3p	9:150087398:150148537	51141-51166	-41.5	-27.8	0.66988
zma-miR160c-3p	9:150087528:150148898	51011-51036	-41.5	-27.8	0.66988
zma-miR160c-3p	9:150088103:150149044	50436-50461	-41.5	-27.8	0.66988
zma-miR160c-3p	9:56424175:56424907	189-211	-41.5	-27.3	0.657831
zma-miR160c-5p:zma-miR160g-5p:zma-miR160a-5p:zma-miR160d-5p:zma-miR160e:zma-miR160b-5p	1:205912767:206000981	52644-52666	-45.4	-32.5	0.715859
zma-miR160c-5p:zma-miR160g-5p:zma-miR160a-5p:zma-miR160d-5p:zma-miR160e:zma-miR160b-5p	1:205913165:206001406	53069-53091	-45.4	-32.5	0.715859
zma-miR160c-5p:zma-miR160g-5p:zma-miR160a-5p:zma-miR160d-5p:zma-miR160e:zma-miR160b-5p	1:205918483:206001861	53524-53546	-45.4	-32.5	0.715859
zma-miR160c-5p:zma-miR160g-5p:zma-miR160a-5p:zma-miR160d-5p:zma-miR160e:zma-miR160b-5p	1:264799474:264856309	22515-22535	-45.4	-32.9	0.72467
zma-miR160c-5p:zma-miR160g-5p:zma-miR160a-5p:zma-miR160d-5p:zma-miR160e:zma-miR160b-5p	1:264799474:264856309	41691-41711	-45.4	-32.9	0.72467
zma-miR160c-5p:zma-miR160g-5p:zma-miR160a-5p:zma-miR160d-5p:zma-miR160e:zma-miR160b-5p	1:264801351:264853439	19645-19665	-45.4	-32.9	0.72467
zma-miR160c-5p:zma-miR160g-5p:zma-miR160a-5p:zma-miR160d-5p:zma-miR160e:zma-miR160b-5p	1:264801351:264853439	38821-38841	-45.4	-32.9	0.72467
zma-miR160c-5p:zma-miR160g-5p:zma-miR160a-5p:zma-miR160d-5p:zma-miR160e:zma-miR160b-5p	3:13767956:13863682	4935-4956	-45.4	-30	0.660793
zma-miR160c-5p:zma-miR160g-5p:zma-miR160a-5p:zma-miR160d-5p:zma-miR160e:zma-miR160b-5p	3:13769904:13864735	5988-6009	-45.4	-30	0.660793
zma-miR160c-5p:zma-miR160g-5p:zma-miR160a-5p:zma-miR160d-5p:zma-miR160e:zma-miR160b-5p	4:239479373:239479508	178-198	-45.4	-32.3	0.711454
zma-miR160c-5p:zma-miR160g-5p:zma-miR160a-5p:zma-miR160d-5p:zma-miR160e:zma-miR160b-5p	4:28663105:28707907	11545-11567	-45.4	-31.1	0.685022
zma-miR160c-5p:zma-miR160g-5p:zma-miR160a-5p:zma-miR160d-5p:zma-miR160e:zma-miR160b-5p	4:28663105:28745557	11545-11567	-45.4	-31.1	0.685022
zma-miR160c-5p:zma-miR160g-5p:zma-miR160a-5p:zma-miR160d-5p:zma-miR160e:zma-miR160b-5p	5:179791262:179836024	36362-36384	-45.4	-32.5	0.715859
zma-miR160c-5p:zma-miR160g-5p:zma-miR160a-5p:zma-miR160d-5p:zma-miR160e:zma-miR160b-5p	5:77657957:77727579	29153-29176	-45.4	-29.7	0.654185
zma-miR160c-5p:zma-miR160g-5p:zma-miR160a-5p:zma-miR160d-5p:zma-miR160e:zma-miR160b-5p	5:77657957:77727579	38200-38223	-45.4	-29.7	0.654185
zma-miR160c-5p:zma-miR160g-5p:zma-miR160a-5p:zma-miR160d-5p:zma-miR160e:zma-miR160b-5p	5:77658927:77728624	28183-28206	-45.4	-29.7	0.654185
zma-miR160c-5p:zma-miR160g-5p:zma-miR160a-5p:zma-miR160d-5p:zma-miR160e:zma-miR160b-5p	5:77658927:77728624	37230-37253	-45.4	-29.7	0.654185
zma-miR160c-5p:zma-miR160g-5p:zma-miR160a-5p:zma-miR160d-5p:zma-miR160e:zma-miR160b-5p	9:57015152:57072526	3065-3090	-45.4	-29.7	0.654185
zma-miR160c-5p:zma-miR160g-5p:zma-miR160a-5p:zma-miR160d-5p:zma-miR160e:zma-miR160b-5p	9:57016086:57073497	2131-2156	-45.4	-29.7	0.654185
zma-miR160d-3p	4:236859577:236881912	18857-18879	-44.4	-30.88	0.695495
zma-miR160d-3p	4:236859577:236882140	18857-18879	-44.4	-30.88	0.695495
zma-miR160d-3p	4:236859577:236882368	18857-18879	-44.4	-30.88	0.695495
zma-miR160d-3p	4:236859577:236882596	18857-18879	-44.4	-30.88	0.695495
zma-miR160d-3p	4:236859577:236882824	18857-18879	-44.4	-30.88	0.695495
zma-miR160d-3p	4:236859577:236883052	18857-18879	-44.4	-30.88	0.695495
zma-miR160d-3p	4:236859805:236881912	18629-18651	-44.4	-30.88	0.695495
zma-miR160d-3p	4:236859805:236882140	18629-18651	-44.4	-30.88	0.695495
zma-miR160d-3p	4:236859805:236882368	18629-18651	-44.4	-30.88	0.695495
zma-miR160d-3p	4:236859805:236882596	18629-18651	-44.4	-30.88	0.695495
zma-miR160d-3p	4:236859805:236882824	18629-18651	-44.4	-30.88	0.695495
zma-miR160d-3p	4:236859805:236883052	18629-18651	-44.4	-30.88	0.695495
zma-miR160d-3p	4:236860033:236883052	18401-18423	-44.4	-30.88	0.695495
zma-miR160d-3p	4:236860033:236883280	18401-18423	-44.4	-30.88	0.695495
zma-miR160d-3p	4:236860211:236883230	18223-18245	-44.4	-30.88	0.695495
zma-miR160d-3p	4:236860261:236882368	18173-18195	-44.4	-30.88	0.695495
zma-miR160d-3p	4:236860261:236882596	18173-18195	-44.4	-30.88	0.695495
zma-miR160d-3p	4:236860261:236882824	18173-18195	-44.4	-30.88	0.695495
zma-miR160d-3p	4:236860261:236883052	18173-18195	-44.4	-30.88	0.695495
zma-miR160d-3p	4:236860269:236883060	18165-18187	-44.4	-30.88	0.695495
zma-miR160d-3p	4:236860489:236882140	17945-17967	-44.4	-30.88	0.695495
zma-miR160d-3p	4:236860489:236882368	17945-17967	-44.4	-30.88	0.695495
zma-miR160d-3p	4:236860489:236882596	17945-17967	-44.4	-30.88	0.695495
zma-miR160d-3p	4:236860489:236882824	17945-17967	-44.4	-30.88	0.695495
zma-miR160d-3p	4:236860497:236883060	17937-17959	-44.4	-30.88	0.695495
zma-miR160d-3p	5:77573533:77658398	31610-31630	-44.4	-30.4	0.684685
zma-miR160d-3p	6:158658789:158688566	329-347	-44.4	-29	0.653153
zma-miR160d-3p	8:16246192:16334830	77598-77618	-44.4	-31.1	0.70045
zma-miR160d-3p	8:5244144:5299428	7480-7499	-44.4	-29.2	0.657658
zma-miR160d-3p	8:71633117:71715549	16681-16701	-44.4	-30.1	0.677928
zma-miR160d-3p	8:71633282:71716535	16516-16536	-44.4	-30.1	0.677928
zma-miR160d-3p	8:71634031:71719759	15767-15787	-44.4	-30.1	0.677928
zma-miR160d-3p	8:71635952:71721050	13846-13866	-44.4	-30.1	0.677928
zma-miR160f-3p	1:122400295:122471897	64092-64114	-46.8	-31.04	0.663248
zma-miR160f-3p	5:146920354:146937579	5348-5373	-46.8	-31.4	0.67094
zma-miR160f-3p	5:214380286:214404480	20419-20441	-46.8	-30.6	0.653846
zma-miR160f-5p	1:205912767:206000981	52644-52666	-46.2	-35.2	0.761905
zma-miR160f-5p	1:205913165:206001406	53069-53091	-46.2	-35.2	0.761905
zma-miR160f-5p	1:205918483:206001861	53524-53546	-46.2	-35.2	0.761905
zma-miR160f-5p	1:226174105:226176418	1897-1919	-46.2	-30.9	0.668831
zma-miR160f-5p	1:264799474:264856309	22515-22535	-46.2	-32.2	0.69697
zma-miR160f-5p	1:264799474:264856309	41691-41711	-46.2	-32.2	0.69697
zma-miR160f-5p	1:264801351:264853439	19645-19665	-46.2	-32.2	0.69697
zma-miR160f-5p	1:264801351:264853439	38821-38841	-46.2	-32.2	0.69697
zma-miR160f-5p	1:39843577:39891079	40878-40900	-46.2	-30.1	0.651515
zma-miR160f-5p	2:1929037:1976513	16059-16082	-46.2	-30.1	0.651515
zma-miR160f-5p	2:1929523:1977016	16562-16585	-46.2	-30.1	0.651515
zma-miR160f-5p	2:1929523:1977022	16568-16591	-46.2	-30.1	0.651515
zma-miR160f-5p	2:1931993:1977454	17000-17023	-46.2	-30.1	0.651515
zma-miR160f-5p	2:1932257:1979322	18868-18891	-46.2	-30.1	0.651515
zma-miR160f-5p	3:13767956:13863682	4935-4956	-46.2	-30.2	0.65368
zma-miR160f-5p	3:13769904:13864735	5988-6009	-46.2	-30.2	0.65368
zma-miR160f-5p	4:239479373:239479508	178-198	-46.2	-32.1	0.694805
zma-miR160f-5p	4:239479373:239479508	43-63	-46.2	-32.1	0.694805
zma-miR160f-5p	4:239479373:239479508	78-98	-46.2	-32.1	0.694805
zma-miR160f-5p	4:28663105:28707907	11545-11567	-46.2	-33.2	0.718615
zma-miR160f-5p	4:28663105:28745557	11545-11567	-46.2	-33.2	0.718615
zma-miR160f-5p	5:179791262:179836024	36362-36384	-46.2	-35.2	0.761905
zma-miR160f-5p	6:1344472:1373580	24689-24711	-46.2	-30.1	0.651515
zma-miR160f-5p	7:14538793:14590659	45134-45156	-46.2	-30.1	0.651515
zma-miR160f-5p	7:9100128:9139007	34470-34492	-46.2	-30.1	0.651515
zma-miR160f-5p	9:57015152:57072526	3065-3090	-46.2	-32	0.692641
zma-miR160f-5p	9:57016086:57073497	2131-2156	-46.2	-32	0.692641
zma-miR162-3p	8:16246192:16334830	167-189	-34.9	-23.6	0.676218
zma-miR162-3p	8:16246192:16334830	67-89	-34.9	-23.6	0.676218
zma-miR162-3p	9:155578212:155578518	141-159	-34.9	-23.4	0.670487
zma-miR162-3p	9:155578212:155578518	41-59	-34.9	-23.4	0.670487
zma-miR162-5p	7:149251757:149274105	18651-18674	-40.6	-26.9	0.662562
zma-miR162-5p	7:149252053:149275592	18355-18378	-40.6	-26.9	0.662562
zma-miR164a-3p	1:205912767:206000981	53282-53306	-39	-25.6	0.65641
zma-miR164a-3p	1:205913165:206001406	53707-53731	-39	-25.6	0.65641
zma-miR164a-3p	1:205918483:206001861	54162-54186	-39	-25.6	0.65641
zma-miR164a-3p	9:88799876:88875077	10539-10561	-39	-28.38	0.727692
zma-miR164b-3p	10:2051604:2124715	69811-69832	-39.3	-25.6	0.651399
zma-miR164b-3p	10:2051759:2127169	72265-72286	-39.3	-25.6	0.651399
zma-miR164b-3p	10:2051846:2127362	72458-72479	-39.3	-25.6	0.651399
zma-miR164b-3p	10:2052462:2127912	73008-73029	-39.3	-25.6	0.651399
zma-miR164b-3p	10:2053074:2128521	73617-73638	-39.3	-25.6	0.651399
zma-miR164b-3p	10:2053488:2128923	74019-74040	-39.3	-25.6	0.651399
zma-miR164b-3p	10:2054233:2129544	74640-74661	-39.3	-25.6	0.651399
zma-miR164b-3p	10:2054444:2129782	74878-74899	-39.3	-25.6	0.651399
zma-miR164b-3p	10:2054444:2129800	74896-74917	-39.3	-25.6	0.651399
zma-miR164b-3p	1:264799474:264856309	47956-47972	-39.3	-27.1	0.689567
zma-miR164b-3p	1:264801351:264853439	45086-45102	-39.3	-27.1	0.689567
zma-miR164b-3p	2:203137913:203139217	142-160	-39.3	-27.7	0.704835
zma-miR164b-3p	2:44188671:44195572	1666-1683	-39.3	-29.3	0.745547
zma-miR164b-3p	4:5959048:6016433	54038-54056	-39.3	-26	0.661578
zma-miR164b-3p	5:179791262:179836024	37187-37211	-39.3	-26	0.661578
zma-miR164b-3p	8:71633117:71715549	23103-23122	-39.3	-26.7	0.679389
zma-miR164b-3p	8:71633282:71716535	22938-22957	-39.3	-26.7	0.679389
zma-miR164b-3p	8:71634031:71719759	22189-22208	-39.3	-26.7	0.679389
zma-miR164b-3p	8:71635952:71721050	20268-20287	-39.3	-26.7	0.679389
zma-miR164c-3p:zma-miR164h-3p	1:205912767:206000981	53282-53306	-39.7	-26.7	0.672544
zma-miR164c-3p:zma-miR164h-3p	1:205912767:206000981	63104-63128	-39.7	-26.3	0.662469
zma-miR164c-3p:zma-miR164h-3p	1:205913165:206001406	53707-53731	-39.7	-26.7	0.672544
zma-miR164c-3p:zma-miR164h-3p	1:205913165:206001406	63529-63553	-39.7	-26.3	0.662469
zma-miR164c-3p:zma-miR164h-3p	1:205918483:206001861	54162-54186	-39.7	-26.7	0.672544
zma-miR164c-3p:zma-miR164h-3p	1:205918483:206001861	63984-64008	-39.7	-26.3	0.662469
zma-miR164c-3p:zma-miR164h-3p	2:203137913:203139217	142-161	-39.7	-26.1	0.657431
zma-miR164c-3p:zma-miR164h-3p	4:5959048:6016433	56439-56459	-39.7	-27	0.680101
zma-miR164c-3p:zma-miR164h-3p	5:179791262:179836024	37034-37058	-39.7	-26.3	0.662469
zma-miR164c-3p:zma-miR164h-3p	9:57015152:57072526	16712-16737	-39.7	-26.1	0.657431
zma-miR164c-3p:zma-miR164h-3p	9:57016086:57073497	15778-15803	-39.7	-26.1	0.657431
zma-miR164c-5p:zma-miR164a-5p:zma-miR164b-5p:zma-miR164g-5p:zma-miR164d-5p	1:39843577:39891079	23116-23133	-44.3	-30.1	0.679458
zma-miR164c-5p:zma-miR164a-5p:zma-miR164b-5p:zma-miR164g-5p:zma-miR164d-5p	9:99438353:99529612	12238-12261	-44.3	-30	0.677201
zma-miR164c-5p:zma-miR164a-5p:zma-miR164b-5p:zma-miR164g-5p:zma-miR164d-5p	9:99438353:99529612	6351-6374	-44.3	-30	0.677201
zma-miR164d-3p	10:137962428:137995155	12230-12252	-38.5	-28.7	0.745455
zma-miR164d-3p	10:137962428:137995292	12230-12252	-38.5	-28.7	0.745455
zma-miR164d-3p	1:237463890:237487288	11844-11866	-38.5	-30.1	0.781818
zma-miR164d-3p	2:24968383:24968748	145-167	-38.5	-25.2	0.654545
zma-miR164d-3p	2:24968383:24968748	45-67	-38.5	-25.2	0.654545
zma-miR164e-3p	5:179791262:179836024	3393-3417	-45.7	-30	0.656455
zma-miR164e-3p	8:27699334:27798860	75952-75972	-45.7	-29.9	0.654267
zma-miR164e-5p	9:102916514:102932881	4654-4676	-41.7	-28.66	0.68729
zma-miR164f-3p	5:77573533:77658398	41735-41757	-42.3	-28.1	0.664303
zma-miR164f-3p	7:133807457:133870862	63293-63317	-42.3	-28.3	0.669031
zma-miR164f-5p	1:39843577:39891079	23116-23133	-44.3	-31.4	0.708804
zma-miR164f-5p	9:99438353:99529612	12238-12261	-44.3	-30.3	0.683973
zma-miR164f-5p	9:99438353:99529612	6351-6374	-44.3	-30.3	0.683973
zma-miR164g-3p	1:205912767:206000981	53283-53306	-45.5	-32.1	0.705495
zma-miR164g-3p	1:205912767:206000981	63105-63128	-45.5	-31.7	0.696703
zma-miR164g-3p	1:205913165:206001406	53708-53731	-45.5	-32.1	0.705495
zma-miR164g-3p	1:205913165:206001406	63530-63553	-45.5	-31.7	0.696703
zma-miR164g-3p	1:205918483:206001861	54163-54186	-45.5	-32.1	0.705495
zma-miR164g-3p	1:205918483:206001861	63985-64008	-45.5	-31.7	0.696703
zma-miR164g-3p	5:179791262:179836024	37035-37058	-45.5	-31.7	0.696703
zma-miR164g-3p	7:158934933:158935197	166-186	-45.5	-29.7	0.652747
zma-miR164g-3p	7:158934933:158935197	66-86	-45.5	-29.7	0.652747
zma-miR164h-5p	10:2051604:2124715	29448-29471	-43.6	-29.74	0.68211
zma-miR164h-5p	10:2051759:2127169	31902-31925	-43.6	-29.74	0.68211
zma-miR164h-5p	10:2051846:2127362	32095-32118	-43.6	-29.74	0.68211
zma-miR164h-5p	10:2052462:2127912	32645-32668	-43.6	-29.74	0.68211
zma-miR164h-5p	10:2053074:2128521	33254-33277	-43.6	-29.74	0.68211
zma-miR164h-5p	10:2053488:2128923	33656-33679	-43.6	-29.74	0.68211
zma-miR164h-5p	10:2054233:2129544	34277-34300	-43.6	-29.74	0.68211
zma-miR164h-5p	10:2054444:2129782	34515-34538	-43.6	-29.74	0.68211
zma-miR164h-5p	10:2054444:2129800	34533-34556	-43.6	-29.74	0.68211
zma-miR164h-5p	1:39843577:39891079	23116-23133	-43.6	-28.4	0.651376
zma-miR164h-5p	5:203654356:203694145	21412-21431	-43.6	-29	0.665138
zma-miR164h-5p	5:203693526:203716645	6622-6641	-43.6	-29	0.665138
zma-miR166a-5p	10:142433167:142473038	12724-12746	-43.2	-30.3	0.701389
zma-miR166a-5p	10:142437420:142476887	16573-16595	-43.2	-30.3	0.701389
zma-miR166a-5p	1:2737687:2743360	2198-2222	-43.2	-28.5	0.659722
zma-miR166a-5p	1:2738582:2743866	2704-2728	-43.2	-28.5	0.659722
zma-miR166a-5p	4:233628504:233628666	135-154	-43.2	-31.6	0.731481
zma-miR166c-5p	5:19900839:19923815	15991-16014	-41.1	-27.2	0.6618
zma-miR166g-5p	10:142433167:142473038	12723-12746	-37.9	-27.8	0.733509
zma-miR166g-5p	10:142437420:142476887	16572-16595	-37.9	-27.8	0.733509
zma-miR166g-5p	1:117126912:117155361	26714-26732	-37.9	-26.9	0.709763
zma-miR166g-5p	1:261411361:261489225	35829-35852	-37.9	-25.72	0.678628
zma-miR166g-5p	1:261412135:261489481	35055-35078	-37.9	-25.72	0.678628
zma-miR166g-5p	1:299564754:299640914	30841-30865	-37.9	-27.68	0.730343
zma-miR166g-5p	1:299564935:299641167	31094-31118	-37.9	-27.68	0.730343
zma-miR166g-5p	1:299565756:299641969	31896-31920	-37.9	-27.68	0.730343
zma-miR166g-5p	1:299565756:299641974	31901-31925	-37.9	-27.68	0.730343
zma-miR166g-5p	1:67078910:67130463	15626-15649	-37.9	-25.5	0.672823
zma-miR166g-5p	2:26891010:26934444	32252-32275	-37.9	-26.02	0.686544
zma-miR166g-5p	3:156937151:156963593	5754-5777	-37.9	-25.5	0.672823
zma-miR166g-5p	3:156939222:156964716	6877-6900	-37.9	-25.5	0.672823
zma-miR166g-5p	3:197895915:197948793	43998-44021	-37.9	-27.44	0.724011
zma-miR166g-5p	4:172310559:172358471	15817-15840	-37.9	-25.5	0.672823
zma-miR166g-5p	5:135279939:135301921	3155-3173	-37.9	-26	0.686016
zma-miR166g-5p	5:194560185:194629542	68743-68766	-37.9	-27.32	0.720844
zma-miR166g-5p	6:131161459:131212864	34892-34915	-37.9	-25.5	0.672823
zma-miR166g-5p	6:131161927:131213521	35549-35572	-37.9	-25.5	0.672823
zma-miR166g-5p	6:136516075:136569326	40606-40629	-37.9	-25.5	0.672823
zma-miR166g-5p	6:90208389:90307551	11246-11269	-37.9	-25.5	0.672823
zma-miR166g-5p	6:90210073:90308115	11810-11833	-37.9	-25.5	0.672823
zma-miR166g-5p	7:118018384:118076357	18628-18651	-37.9	-25.5	0.672823
zma-miR166g-5p	7:126401712:126445783	34703-34726	-37.9	-25.5	0.672823
zma-miR166g-5p	7:126409911:126470693	26504-26527	-37.9	-25.5	0.672823
zma-miR166g-5p	7:170321207:170360286	37443-37465	-37.9	-25.98	0.685488
zma-miR166g-5p	8:163116122:163182680	38458-38481	-37.9	-27.6	0.728232
zma-miR166g-5p	8:163116328:163182810	38252-38275	-37.9	-27.6	0.728232
zma-miR166g-5p	8:5244144:5299428	31061-31084	-37.9	-25	0.659631
zma-miR166g-5p	9:150086876:150148238	38288-38311	-37.9	-25.5	0.672823
zma-miR166g-5p	9:150087398:150148537	37766-37789	-37.9	-25.5	0.672823
zma-miR166g-5p	9:150087528:150148898	37636-37659	-37.9	-25.5	0.672823
zma-miR166g-5p	9:150088103:150149044	37061-37084	-37.9	-25.5	0.672823
zma-miR166g-5p	9:26965020:26999694	33959-33983	-37.9	-25.8	0.680739
zma-miR166g-5p	9:26965020:27009787	33959-33983	-37.9	-25.8	0.680739
zma-miR166g-5p	9:26965020:27009787	44046-44070	-37.9	-25.8	0.680739
zma-miR166g-5p	9:26965836:27006481	33143-33167	-37.9	-25.8	0.680739
zma-miR166g-5p	9:26965836:27011518	33143-33167	-37.9	-25.8	0.680739
zma-miR166g-5p	9:26965836:27011518	43230-43254	-37.9	-25.8	0.680739
zma-miR166g-5p	9:26966039:27006653	32940-32964	-37.9	-25.8	0.680739
zma-miR166g-5p	9:26966039:27011710	32940-32964	-37.9	-25.8	0.680739
zma-miR166g-5p	9:26966039:27011710	43027-43051	-37.9	-25.8	0.680739
zma-miR166g-5p	9:26966049:27006653	32930-32954	-37.9	-25.8	0.680739
zma-miR166g-5p	9:26966049:27011710	32930-32954	-37.9	-25.8	0.680739
zma-miR166g-5p	9:26966049:27011710	43017-43041	-37.9	-25.8	0.680739
zma-miR166g-5p	9:26999502:27009489	9564-9588	-37.9	-25.8	0.680739
zma-miR166g-5p	9:26999502:27015133	9564-9588	-37.9	-25.8	0.680739
zma-miR166g-5p	9:27000680:27010514	8386-8410	-37.9	-25.8	0.680739
zma-miR166g-5p	9:27006778:27011680	2288-2312	-37.9	-25.8	0.680739
zma-miR166g-5p	9:7308862:7393718	40287-40310	-37.9	-25.5	0.672823
zma-miR166g-5p	9:88243095:88286965	10536-10558	-37.9	-26.8	0.707124
zma-miR166g-5p	9:88243095:88286968	10539-10561	-37.9	-26.8	0.707124
zma-miR166h-5p	3:197895915:197948793	21618-21638	-42.1	-28.2	0.669834
zma-miR166i-5p	2:233257193:233357026	44371-44394	-42.8	-28.1	0.656542
zma-miR166i-5p	9:147142730:147204822	8441-8464	-42.8	-27.92	0.652336
zma-miR166j-5p	8:167783551:167858697	25589-25609	-37.4	-25.8	0.68984
zma-miR166j-5p	8:167783551:167858697	7394-7414	-37.4	-25.8	0.68984
zma-miR166k-5p	1:288166982:288262241	17238-17261	-43.2	-29.44	0.681481
zma-miR166k-5p	1:288166982:288262241	8824-8847	-43.2	-29.44	0.681481
zma-miR166k-5p	1:288167528:288262681	17678-17701	-43.2	-29.44	0.681481
zma-miR166k-5p	1:288167528:288262681	9264-9287	-43.2	-29.44	0.681481
zma-miR166k-5p	1:288168480:288263229	18226-18249	-43.2	-29.44	0.681481
zma-miR166k-5p	1:288168480:288263229	9812-9835	-43.2	-29.44	0.681481
zma-miR166k-5p	1:288186763:288268002	14585-14608	-43.2	-29.44	0.681481
zma-miR166k-5p	1:288186763:288268002	22999-23022	-43.2	-29.44	0.681481
zma-miR166k-5p	1:288186953:288268159	14742-14765	-43.2	-29.44	0.681481
zma-miR166k-5p	1:288186953:288268159	23156-23179	-43.2	-29.44	0.681481
zma-miR166k-5p	1:288187129:288268372	14955-14978	-43.2	-29.44	0.681481
zma-miR166k-5p	1:288187129:288268372	23369-23392	-43.2	-29.44	0.681481
zma-miR166k-5p	1:288187316:288268551	15134-15157	-43.2	-29.44	0.681481
zma-miR166k-5p	1:288187316:288268551	23548-23571	-43.2	-29.44	0.681481
zma-miR166k-5p	6:131161459:131212864	34167-34189	-43.2	-28.1	0.650463
zma-miR166k-5p	6:131161927:131213521	34824-34846	-43.2	-28.1	0.650463
zma-miR166m-5p	9:149282274:149307484	16360-16378	-43.2	-28.2	0.652778
zma-miR167b-3p	2:26891010:26934444	34360-34384	-40.1	-26.84	0.669327
zma-miR167d-3p	4:24904538:24907297	1368-1393	-49	-37.1	0.757143
zma-miR167g-3p	10:2051604:2124715	37707-37729	-34.3	-22.6	0.658892
zma-miR167g-3p	10:2051759:2127169	40161-40183	-34.3	-22.6	0.658892
zma-miR167g-3p	10:2051846:2127362	40354-40376	-34.3	-22.6	0.658892
zma-miR167g-3p	10:2052462:2127912	40904-40926	-34.3	-22.6	0.658892
zma-miR167g-3p	10:2053074:2128521	41513-41535	-34.3	-22.6	0.658892
zma-miR167g-3p	10:2053488:2128923	41915-41937	-34.3	-22.6	0.658892
zma-miR167g-3p	10:2054233:2129544	42536-42558	-34.3	-22.6	0.658892
zma-miR167g-3p	10:2054444:2129782	42774-42796	-34.3	-22.6	0.658892
zma-miR167g-3p	10:2054444:2129800	42792-42814	-34.3	-22.6	0.658892
zma-miR167g-3p	4:65775767:65825670	26028-26045	-34.3	-22.4	0.653061
zma-miR167g-3p	5:203693526:203716645	19985-20004	-34.3	-22.6	0.658892
zma-miR167g-3p	9:88799876:88875077	74651-74672	-34.3	-22.8	0.664723
zma-miR167g-5p:zma-miR167j-5p:zma-miR167f-5p:zma-miR167e-5p:zma-miR167i-5p:zma-miR167h-5p	1:92788532:92871629	68911-68931	-40.2	-28.28	0.703483
zma-miR167g-5p:zma-miR167j-5p:zma-miR167f-5p:zma-miR167e-5p:zma-miR167i-5p:zma-miR167h-5p	6:90208389:90307551	36528-36548	-40.2	-27.58	0.68607
zma-miR167g-5p:zma-miR167j-5p:zma-miR167f-5p:zma-miR167e-5p:zma-miR167i-5p:zma-miR167h-5p	6:90210073:90308115	37092-37112	-40.2	-27.58	0.68607
zma-miR167g-5p:zma-miR167j-5p:zma-miR167f-5p:zma-miR167e-5p:zma-miR167i-5p:zma-miR167h-5p	8:170962469:171007196	24369-24389	-40.2	-27.58	0.68607
zma-miR167g-5p:zma-miR167j-5p:zma-miR167f-5p:zma-miR167e-5p:zma-miR167i-5p:zma-miR167h-5p	8:170963264:171007543	23574-23594	-40.2	-27.58	0.68607
zma-miR167i-3p:zma-miR167h-3p	2:26891010:26934444	34361-34384	-33	-22.7	0.687879
zma-miR168a-3p	10:2046993:2113908	16528-16549	-39.9	-28.1	0.704261
zma-miR168a-3p	10:2047684:2114407	15837-15858	-39.9	-28.1	0.704261
zma-miR168a-3p	10:2048225:2115306	15296-15317	-39.9	-28.1	0.704261
zma-miR168a-3p	10:2048230:2115306	15291-15312	-39.9	-28.1	0.704261
zma-miR168a-3p	1:237463890:237487288	20423-20446	-39.9	-28	0.701754
zma-miR168a-3p	2:20530839:20537589	5247-5266	-39.9	-26.2	0.656642
zma-miR168a-3p	4:161360804:161436363	5631-5649	-39.9	-26	0.651629
zma-miR168a-3p	4:161361239:161441156	5196-5214	-39.9	-26	0.651629
zma-miR168a-3p	4:225266430:225268676	1507-1526	-39.9	-26.2	0.656642
zma-miR168a-5p:zma-miR168b-5p	1:39843577:39891079	26325-26347	-43.4	-30.9	0.711982
zma-miR168a-5p:zma-miR168b-5p	2:1929037:1976513	21806-21825	-43.4	-28.7	0.66129
zma-miR168a-5p:zma-miR168b-5p	2:1929523:1977016	22309-22328	-43.4	-28.7	0.66129
zma-miR168a-5p:zma-miR168b-5p	2:1929523:1977022	22315-22334	-43.4	-28.7	0.66129
zma-miR168a-5p:zma-miR168b-5p	2:1931993:1977454	22747-22766	-43.4	-28.7	0.66129
zma-miR168a-5p:zma-miR168b-5p	2:1932257:1979322	24615-24634	-43.4	-28.7	0.66129
zma-miR168b-3p	10:2046993:2113908	16528-16549	-37.9	-25.5	0.672823
zma-miR168b-3p	10:2046993:2113908	20158-20177	-37.9	-25.3	0.667546
zma-miR168b-3p	10:2047684:2114407	15837-15858	-37.9	-25.5	0.672823
zma-miR168b-3p	10:2047684:2114407	19467-19486	-37.9	-25.3	0.667546
zma-miR168b-3p	10:2048225:2115306	15296-15317	-37.9	-25.5	0.672823
zma-miR168b-3p	10:2048225:2115306	18926-18945	-37.9	-25.3	0.667546
zma-miR168b-3p	10:2048230:2115306	15291-15312	-37.9	-25.5	0.672823
zma-miR168b-3p	10:2048230:2115306	18921-18940	-37.9	-25.3	0.667546
zma-miR168b-3p	10:80317073:80393536	32435-32458	-37.9	-25	0.659631
zma-miR168b-3p	10:80317571:80393833	31937-31960	-37.9	-25	0.659631
zma-miR168b-3p	1:237463890:237487288	20423-20446	-37.9	-25.4	0.670185
zma-miR168b-3p	2:20530839:20537589	5247-5266	-37.9	-24.8	0.654354
zma-miR168b-3p	2:2911818:2985911	66889-66910	-37.9	-25.4	0.670185
zma-miR168b-3p	2:2911818:2997845	66889-66910	-37.9	-25.4	0.670185
zma-miR168b-3p	2:2912834:2986949	65873-65894	-37.9	-25.4	0.670185
zma-miR168b-3p	6:116580375:116657455	55779-55798	-37.9	-26.3	0.693931
zma-miR168b-3p	9:149282274:149307484	15683-15702	-37.9	-26.3	0.693931
zma-miR168b-3p	9:57015152:57072526	3335-3358	-37.9	-26.68	0.703958
zma-miR168b-3p	9:57016086:57073497	2401-2424	-37.9	-26.68	0.703958
zma-miR169a-3p:zma-miR169b-3p	10:148849797:148870644	18082-18102	-37.4	-25.1	0.671123
zma-miR169a-3p:zma-miR169b-3p	10:148850091:148870835	17788-17808	-37.4	-25.1	0.671123
zma-miR169a-3p:zma-miR169b-3p	10:148850125:148870835	17754-17774	-37.4	-25.1	0.671123
zma-miR169a-3p:zma-miR169b-3p	10:148851939:148870835	15940-15960	-37.4	-25.1	0.671123
zma-miR169a-3p:zma-miR169b-3p	10:148851939:148871131	15940-15960	-37.4	-25.1	0.671123
zma-miR169a-3p:zma-miR169b-3p	10:148852138:148873119	15741-15761	-37.4	-25.1	0.671123
zma-miR169a-3p:zma-miR169b-3p	10:148852476:148873621	15403-15423	-37.4	-25.1	0.671123
zma-miR169a-3p:zma-miR169b-3p	1:122400295:122471897	4480-4502	-37.4	-28.8	0.770053
zma-miR169a-3p:zma-miR169b-3p	2:231371455:231461305	15158-15181	-37.4	-24.4	0.652406
zma-miR169a-3p:zma-miR169b-3p	2:231371589:231461456	15309-15332	-37.4	-24.4	0.652406
zma-miR169a-3p:zma-miR169b-3p	2:231372111:231461983	15836-15859	-37.4	-24.4	0.652406
zma-miR169a-3p:zma-miR169b-3p	2:2911818:2985911	13403-13425	-37.4	-24.5	0.65508
zma-miR169a-3p:zma-miR169b-3p	2:2911818:2997845	13403-13425	-37.4	-24.5	0.65508
zma-miR169a-3p:zma-miR169b-3p	2:2912834:2986949	12387-12409	-37.4	-24.5	0.65508
zma-miR169a-3p:zma-miR169b-3p	3:165724551:165725225	147-165	-37.4	-24.4	0.652406
zma-miR169a-3p:zma-miR169b-3p	3:165724551:165725225	47-65	-37.4	-24.4	0.652406
zma-miR169a-3p:zma-miR169b-3p	5:194560185:194629542	6931-6953	-37.4	-28.8	0.770053
zma-miR169a-3p:zma-miR169b-3p	7:118018384:118076357	4886-4908	-37.4	-28.8	0.770053
zma-miR169a-3p:zma-miR169b-3p	8:16246192:16334830	38818-38840	-37.4	-29.1	0.778075
zma-miR169a-3p:zma-miR169b-3p	8:16246192:16334830	56891-56913	-37.4	-28.8	0.770053
zma-miR169a-3p:zma-miR169b-3p	8:5244144:5299428	5916-5938	-37.4	-28.8	0.770053
zma-miR169a-3p:zma-miR169b-3p	8:9536539:9628474	18099-18121	-37.4	-28.8	0.770053
zma-miR169a-3p:zma-miR169b-3p	8:9536539:9628474	58868-58890	-37.4	-28.8	0.770053
zma-miR169a-5p:zma-miR169b-5p	2:232001336:232095306	47893-47911	-41.5	-27.9	0.672289
zma-miR169a-5p:zma-miR169b-5p	2:232004546:232098757	44683-44701	-41.5	-27.9	0.672289
zma-miR169a-5p:zma-miR169b-5p	2:26286439:26382649	91088-91110	-41.5	-27.6	0.66506
zma-miR169a-5p:zma-miR169b-5p	2:26286439:26383725	91088-91110	-41.5	-27.6	0.66506
zma-miR169a-5p:zma-miR169b-5p	2:26286784:26383725	90743-90765	-41.5	-27.6	0.66506
zma-miR169d	1:38637411:38720540	76066-76091	-40.5	-28.2	0.696296
zma-miR169f-3p	3:202719226:202767386	17735-17758	-40.2	-27.1	0.674129
zma-miR169f-3p	4:15251155:15272219	4394-4417	-40.2	-26.7	0.664179
zma-miR169f-3p	8:71633117:71715549	62620-62643	-40.2	-27.1	0.674129
zma-miR169f-3p	8:71633282:71716535	62455-62478	-40.2	-27.1	0.674129
zma-miR169f-3p	8:71634031:71719759	61706-61729	-40.2	-27.1	0.674129
zma-miR169f-3p	8:71635952:71721050	59785-59808	-40.2	-27.1	0.674129
zma-miR169f-5p:zma-miR169g:zma-miR169h	2:232001336:232095306	47893-47911	-38.8	-26.3	0.677835
zma-miR169f-5p:zma-miR169g:zma-miR169h	2:232004546:232098757	44683-44701	-38.8	-26.3	0.677835
zma-miR169f-5p:zma-miR169g:zma-miR169h	5:160122656:160165562	42697-42720	-38.8	-25.4	0.654639
zma-miR169f-5p:zma-miR169g:zma-miR169h	7:133807457:133870862	12104-12124	-38.8	-27.16	0.7
zma-miR169f-5p:zma-miR169g:zma-miR169h	8:71633117:71715549	4811-4833	-38.8	-25.3	0.652062
zma-miR169f-5p:zma-miR169g:zma-miR169h	8:71633282:71716535	4646-4668	-38.8	-25.3	0.652062
zma-miR169f-5p:zma-miR169g:zma-miR169h	8:71634031:71719759	3897-3919	-38.8	-25.3	0.652062
zma-miR169f-5p:zma-miR169g:zma-miR169h	8:71635952:71721050	1976-1998	-38.8	-25.3	0.652062
zma-miR169i-3p:zma-miR169j-3p:zma-miR169k-3p	10:148849797:148870644	14089-14108	-36.5	-27.6	0.756164
zma-miR169i-3p:zma-miR169j-3p:zma-miR169k-3p	10:148850091:148870835	13795-13814	-36.5	-27.6	0.756164
zma-miR169i-3p:zma-miR169j-3p:zma-miR169k-3p	10:148850125:148870835	13761-13780	-36.5	-27.6	0.756164
zma-miR169i-3p:zma-miR169j-3p:zma-miR169k-3p	10:148851939:148870835	11947-11966	-36.5	-27.6	0.756164
zma-miR169i-3p:zma-miR169j-3p:zma-miR169k-3p	10:148851939:148871131	11947-11966	-36.5	-27.6	0.756164
zma-miR169i-3p:zma-miR169j-3p:zma-miR169k-3p	10:148852138:148873119	11748-11767	-36.5	-27.6	0.756164
zma-miR169i-3p:zma-miR169j-3p:zma-miR169k-3p	10:148852476:148873621	11410-11429	-36.5	-27.6	0.756164
zma-miR169i-3p:zma-miR169j-3p:zma-miR169k-3p	2:10569617:10602267	10165-10186	-36.5	-24.58	0.673425
zma-miR169i-3p:zma-miR169j-3p:zma-miR169k-3p	2:10570507:10603807	9275-9296	-36.5	-24.58	0.673425
zma-miR169i-3p:zma-miR169j-3p:zma-miR169k-3p	2:10570832:10604116	8950-8971	-36.5	-24.58	0.673425
zma-miR169i-3p:zma-miR169j-3p:zma-miR169k-3p	2:10571183:10604501	8599-8620	-36.5	-24.58	0.673425
zma-miR169i-3p:zma-miR169j-3p:zma-miR169k-3p	2:188792478:188817458	4287-4308	-36.5	-25.28	0.692603
zma-miR169i-3p:zma-miR169j-3p:zma-miR169k-3p	2:188793144:188818065	3621-3642	-36.5	-25.28	0.692603
zma-miR169i-3p:zma-miR169j-3p:zma-miR169k-3p	2:188793507:188818405	3258-3279	-36.5	-25.28	0.692603
zma-miR169i-3p:zma-miR169j-3p:zma-miR169k-3p	2:188793714:188818633	3051-3072	-36.5	-25.28	0.692603
zma-miR169i-3p:zma-miR169j-3p:zma-miR169k-3p	2:188794347:188819038	2418-2439	-36.5	-25.28	0.692603
zma-miR169i-3p:zma-miR169j-3p:zma-miR169k-3p	2:47810431:47853546	38361-38378	-36.5	-25.3	0.693151
zma-miR169i-3p:zma-miR169j-3p:zma-miR169k-3p	2:47810431:47853546	4381-4401	-36.5	-25	0.684932
zma-miR169i-3p:zma-miR169j-3p:zma-miR169k-3p	2:7846762:7943821	371-388	-36.5	-23.98	0.656986
zma-miR169i-3p:zma-miR169j-3p:zma-miR169k-3p	2:7847104:7944275	129-146	-36.5	-23.98	0.656986
zma-miR169i-3p:zma-miR169j-3p:zma-miR169k-3p	2:7847104:7944275	29-46	-36.5	-23.98	0.656986
zma-miR169i-3p:zma-miR169j-3p:zma-miR169k-3p	2:7847491:7944614	96911-96928	-36.5	-25.58	0.700822
zma-miR169i-3p:zma-miR169j-3p:zma-miR169k-3p	3:202719226:202767386	8188-8208	-36.5	-25.7	0.70411
zma-miR169i-3p:zma-miR169j-3p:zma-miR169k-3p	4:161360804:161436363	27352-27371	-36.5	-26.6	0.728767
zma-miR169i-3p:zma-miR169j-3p:zma-miR169k-3p	4:161361239:161441156	26917-26936	-36.5	-26.6	0.728767
zma-miR169i-3p:zma-miR169j-3p:zma-miR169k-3p	5:70027941:70028565	431-450	-36.5	-26	0.712329
zma-miR169i-3p:zma-miR169j-3p:zma-miR169k-3p	6:116580375:116657455	4651-4670	-36.5	-23.9	0.654795
zma-miR169i-3p:zma-miR169j-3p:zma-miR169k-3p	6:116580375:116657455	75008-75027	-36.5	-26.6	0.728767
zma-miR169i-3p:zma-miR169j-3p:zma-miR169k-3p	6:157734111:157816310	48385-48405	-36.5	-25.3	0.693151
zma-miR169i-3p:zma-miR169j-3p:zma-miR169k-3p	6:68062034:68108807	6259-6279	-36.5	-26.8	0.734247
zma-miR169i-3p:zma-miR169j-3p:zma-miR169k-3p	6:7047007:7130931	64858-64875	-36.5	-24.4	0.668493
zma-miR169i-3p:zma-miR169j-3p:zma-miR169k-3p	6:7052843:7125379	59022-59039	-36.5	-24.4	0.668493
zma-miR169i-3p:zma-miR169j-3p:zma-miR169k-3p	8:16246192:16334830	26738-26755	-36.5	-24.3	0.665753
zma-miR169i-3p:zma-miR169j-3p:zma-miR169k-3p	8:16246192:16334830	6972-6991	-36.5	-25.16	0.689315
zma-miR169i-3p:zma-miR169j-3p:zma-miR169k-3p	9:126598546:126631882	10982-11001	-36.5	-26.6	0.728767
zma-miR169i-3p:zma-miR169j-3p:zma-miR169k-3p	9:126598546:126631882	19169-19188	-36.5	-26.6	0.728767
zma-miR169i-3p:zma-miR169j-3p:zma-miR169k-3p	9:126599394:126632759	11859-11878	-36.5	-26.6	0.728767
zma-miR169i-3p:zma-miR169j-3p:zma-miR169k-3p	9:126599394:126632759	20046-20065	-36.5	-26.6	0.728767
zma-miR169i-3p:zma-miR169j-3p:zma-miR169k-3p	9:147142730:147204822	39580-39595	-36.5	-24.6	0.673973
zma-miR169k-5p:zma-miR169i-5p:zma-miR169j-5p	2:232001336:232095306	47893-47911	-40.1	-26.8	0.668329
zma-miR169k-5p:zma-miR169i-5p:zma-miR169j-5p	2:232004546:232098757	44683-44701	-40.1	-26.8	0.668329
zma-miR169k-5p:zma-miR169i-5p:zma-miR169j-5p	5:160122656:160165562	42697-42720	-40.1	-27.5	0.685786
zma-miR169k-5p:zma-miR169i-5p:zma-miR169j-5p	7:133807457:133870862	12104-12124	-40.1	-26.56	0.662344
zma-miR169k-5p:zma-miR169i-5p:zma-miR169j-5p	8:71633117:71715549	4811-4833	-40.1	-27.4	0.683292
zma-miR169k-5p:zma-miR169i-5p:zma-miR169j-5p	8:71633282:71716535	4646-4668	-40.1	-27.4	0.683292
zma-miR169k-5p:zma-miR169i-5p:zma-miR169j-5p	8:71634031:71719759	3897-3919	-40.1	-27.4	0.683292
zma-miR169k-5p:zma-miR169i-5p:zma-miR169j-5p	8:71635952:71721050	1976-1998	-40.1	-27.4	0.683292
zma-miR169l-5p	2:7846762:7943821	28292-28314	-40.2	-26.78	0.666169
zma-miR169l-5p	2:7847104:7944275	27950-27972	-40.2	-26.78	0.666169
zma-miR169l-5p	2:7847491:7944614	27563-27585	-40.2	-26.78	0.666169
zma-miR169l-5p	9:1996303:2059232	28790-28813	-40.2	-26.9	0.669154
zma-miR169m-3p	1:292661551:292707678	12215-12239	-36.2	-24.3	0.671271
zma-miR169m-3p	3:56900347:56990153	12781-12798	-36.2	-23.8	0.657459
zma-miR169m-3p	3:56900347:56990153	23654-23671	-36.2	-23.8	0.657459
zma-miR169m-3p	3:56900347:56990156	12784-12801	-36.2	-23.8	0.657459
zma-miR169m-3p	3:56900347:56990156	23657-23674	-36.2	-23.8	0.657459
zma-miR169m-5p:zma-miR169n-5p:zma-miR169q-5p	2:26286439:26382649	75100-75122	-38.5	-29.96	0.778182
zma-miR169m-5p:zma-miR169n-5p:zma-miR169q-5p	2:26286439:26383725	75100-75122	-38.5	-29.96	0.778182
zma-miR169m-5p:zma-miR169n-5p:zma-miR169q-5p	2:26286784:26383725	74755-74777	-38.5	-29.96	0.778182
zma-miR169m-5p:zma-miR169n-5p:zma-miR169q-5p	3:13767956:13863682	2673-2692	-38.5	-25.1	0.651948
zma-miR169m-5p:zma-miR169n-5p:zma-miR169q-5p	3:13769904:13864735	3726-3745	-38.5	-25.1	0.651948
zma-miR169m-5p:zma-miR169n-5p:zma-miR169q-5p	7:133807457:133870862	12104-12124	-38.5	-26.66	0.692468
zma-miR169m-5p:zma-miR169n-5p:zma-miR169q-5p	8:71633117:71715549	4811-4833	-38.5	-25.1	0.651948
zma-miR169m-5p:zma-miR169n-5p:zma-miR169q-5p	8:71633282:71716535	4646-4668	-38.5	-25.1	0.651948
zma-miR169m-5p:zma-miR169n-5p:zma-miR169q-5p	8:71634031:71719759	3897-3919	-38.5	-25.1	0.651948
zma-miR169m-5p:zma-miR169n-5p:zma-miR169q-5p	8:71635952:71721050	1976-1998	-38.5	-25.1	0.651948
zma-miR169n-3p	10:146074709:146109510	3212-3233	-40.4	-27	0.668317
zma-miR169n-3p	10:146074709:146109510	7385-7404	-40.4	-29.4	0.727723
zma-miR169n-3p	10:146075354:146110158	2567-2588	-40.4	-27	0.668317
zma-miR169n-3p	10:146075354:146110158	6740-6759	-40.4	-29.4	0.727723
zma-miR169n-3p	1:184780790:184863170	38763-38784	-40.4	-27	0.668317
zma-miR169n-3p	1:184780790:184863170	427-448	-40.4	-29.2	0.722772
zma-miR169n-3p	1:205912767:206000981	77075-77093	-40.4	-26.6	0.658416
zma-miR169n-3p	1:205913165:206001406	77500-77518	-40.4	-26.6	0.658416
zma-miR169n-3p	1:205918483:206001861	77955-77973	-40.4	-26.6	0.658416
zma-miR169n-3p	1:236092969:236127190	12158-12180	-40.4	-27.32	0.676238
zma-miR169n-3p	1:236093352:236127404	12372-12394	-40.4	-27.32	0.676238
zma-miR169n-3p	1:261411361:261489225	31899-31920	-40.4	-27.3	0.675743
zma-miR169n-3p	1:261411361:261489225	53089-53111	-40.4	-27.32	0.676238
zma-miR169n-3p	1:261412135:261489481	31125-31146	-40.4	-27.3	0.675743
zma-miR169n-3p	1:261412135:261489481	52315-52337	-40.4	-27.32	0.676238
zma-miR169n-3p	1:38637411:38720540	2938-2959	-40.4	-27	0.668317
zma-miR169n-3p	1:39843577:39891079	32417-32438	-40.4	-27	0.668317
zma-miR169n-3p	1:65488176:65586466	34211-34232	-40.4	-27	0.668317
zma-miR169n-3p	1:65488603:65586811	33784-33805	-40.4	-27	0.668317
zma-miR169n-3p	1:67078910:67130463	11693-11714	-40.4	-27	0.668317
zma-miR169n-3p	1:78406774:78456306	34255-34276	-40.4	-27.2	0.673267
zma-miR169n-3p	2:134038269:134133565	19930-19952	-40.4	-27.32	0.676238
zma-miR169n-3p	2:134038269:134133643	20008-20030	-40.4	-27.32	0.676238
zma-miR169n-3p	2:13405962:13452557	11992-12013	-40.4	-27	0.668317
zma-miR169n-3p	2:13405962:13452557	29273-29294	-40.4	-27	0.668317
zma-miR169n-3p	2:14731269:14755751	17419-17441	-40.4	-27.32	0.676238
zma-miR169n-3p	2:232001336:232095306	19617-19638	-40.4	-26.8	0.663366
zma-miR169n-3p	2:232004546:232098757	16407-16428	-40.4	-26.8	0.663366
zma-miR169n-3p	2:26891010:26934444	18456-18477	-40.4	-27	0.668317
zma-miR169n-3p	2:28722326:28796937	9758-9779	-40.4	-27	0.668317
zma-miR169n-3p	2:28722540:28797102	9923-9944	-40.4	-27	0.668317
zma-miR169n-3p	2:28722755:28797303	10124-10145	-40.4	-27	0.668317
zma-miR169n-3p	2:28722913:28797519	10340-10361	-40.4	-27	0.668317
zma-miR169n-3p	2:28725187:28797683	10504-10525	-40.4	-27	0.668317
zma-miR169n-3p	2:4465158:4512521	12174-12196	-40.4	-27.32	0.676238
zma-miR169n-3p	3:202719226:202767386	37524-37546	-40.4	-27.32	0.676238
zma-miR169n-3p	4:172310559:172358471	11903-11924	-40.4	-27	0.668317
zma-miR169n-3p	4:28663105:28707907	2952-2973	-40.4	-27	0.668317
zma-miR169n-3p	4:28663105:28745557	2952-2973	-40.4	-27	0.668317
zma-miR169n-3p	4:65775767:65825670	25932-25955	-40.4	-26.88	0.665347
zma-miR169n-3p	5:3480147:3501494	1503-1519	-40.4	-26.6	0.658416
zma-miR169n-3p	5:3480554:3503363	1096-1112	-40.4	-26.6	0.658416
zma-miR169n-3p	5:3480891:3503598	759-775	-40.4	-26.6	0.658416
zma-miR169n-3p	5:62284763:62306296	15892-15914	-40.4	-27.32	0.676238
zma-miR169n-3p	5:77573533:77658398	68100-68121	-40.4	-27	0.668317
zma-miR169n-3p	6:116580375:116657455	25710-25732	-40.4	-27.32	0.676238
zma-miR169n-3p	6:116580375:116657455	39088-39109	-40.4	-26.7	0.660891
zma-miR169n-3p	6:131161459:131212864	30959-30980	-40.4	-27	0.668317
zma-miR169n-3p	6:131161927:131213521	31616-31637	-40.4	-27	0.668317
zma-miR169n-3p	6:1344472:1373580	16188-16209	-40.4	-27.2	0.673267
zma-miR169n-3p	6:136516075:136569326	14557-14578	-40.4	-27.2	0.673267
zma-miR169n-3p	6:136516075:136569326	36684-36705	-40.4	-27	0.668317
zma-miR169n-3p	6:157734111:157816310	48086-48107	-40.4	-27	0.668317
zma-miR169n-3p	6:157734111:157816310	50436-50457	-40.4	-27	0.668317
zma-miR169n-3p	6:158658789:158688566	9358-9379	-40.4	-27	0.668317
zma-miR169n-3p	6:164901674:164901803	23-41	-40.4	-28.38	0.702475
zma-miR169n-3p	6:68062034:68108807	33053-33074	-40.4	-27	0.668317
zma-miR169n-3p	6:7047007:7130931	73172-73194	-40.4	-27.32	0.676238
zma-miR169n-3p	6:7052843:7125379	67336-67358	-40.4	-27.32	0.676238
zma-miR169n-3p	7:118018384:118076357	14695-14716	-40.4	-27	0.668317
zma-miR169n-3p	7:126401712:126445783	30771-30792	-40.4	-27	0.668317
zma-miR169n-3p	7:126409911:126470693	22572-22593	-40.4	-27	0.668317
zma-miR169n-3p	7:14538793:14590659	4409-4430	-40.4	-27	0.668317
zma-miR169n-3p	8:16246192:16334830	59242-59263	-40.4	-27	0.668317
zma-miR169n-3p	8:27699334:27798860	22890-22911	-40.4	-27	0.668317
zma-miR169n-3p	8:5244144:5299428	27126-27147	-40.4	-27	0.668317
zma-miR169n-3p	9:150086876:150148238	34354-34375	-40.4	-27	0.668317
zma-miR169n-3p	9:150087398:150148537	33832-33853	-40.4	-27	0.668317
zma-miR169n-3p	9:150087528:150148898	33702-33723	-40.4	-27	0.668317
zma-miR169n-3p	9:150088103:150149044	33127-33148	-40.4	-27	0.668317
zma-miR169n-3p	9:26965020:26999694	28988-29010	-40.4	-27.32	0.676238
zma-miR169n-3p	9:26965020:27009787	28988-29010	-40.4	-27.32	0.676238
zma-miR169n-3p	9:26965836:27006481	28172-28194	-40.4	-27.32	0.676238
zma-miR169n-3p	9:26965836:27011518	28172-28194	-40.4	-27.32	0.676238
zma-miR169n-3p	9:26966039:27006653	27969-27991	-40.4	-27.32	0.676238
zma-miR169n-3p	9:26966039:27011710	27969-27991	-40.4	-27.32	0.676238
zma-miR169n-3p	9:26966049:27006653	27959-27981	-40.4	-27.32	0.676238
zma-miR169n-3p	9:26966049:27011710	27959-27981	-40.4	-27.32	0.676238
zma-miR169n-3p	9:7308862:7393718	67472-67493	-40.4	-27	0.668317
zma-miR169n-3p	9:88799876:88875077	56015-56037	-40.4	-27.32	0.676238
zma-miR169o-3p	10:146074709:146109510	3212-3233	-40.8	-27.7	0.678922
zma-miR169o-3p	10:146075354:146110158	2567-2588	-40.8	-27.7	0.678922
zma-miR169o-3p	1:184780790:184863170	38763-38784	-40.8	-27.7	0.678922
zma-miR169o-3p	1:261411361:261489225	31899-31920	-40.8	-28	0.686275
zma-miR169o-3p	1:261412135:261489481	31125-31146	-40.8	-28	0.686275
zma-miR169o-3p	1:299564754:299640914	28949-28968	-40.8	-27.9	0.683824
zma-miR169o-3p	1:299564935:299641167	29202-29221	-40.8	-27.9	0.683824
zma-miR169o-3p	1:299565756:299641969	30004-30023	-40.8	-27.9	0.683824
zma-miR169o-3p	1:299565756:299641974	30009-30028	-40.8	-27.9	0.683824
zma-miR169o-3p	1:38637411:38720540	2938-2959	-40.8	-27.7	0.678922
zma-miR169o-3p	1:39843577:39891079	32417-32438	-40.8	-27.7	0.678922
zma-miR169o-3p	1:65488176:65586466	34211-34232	-40.8	-27.7	0.678922
zma-miR169o-3p	1:65488603:65586811	33784-33805	-40.8	-27.7	0.678922
zma-miR169o-3p	1:67078910:67130463	11693-11714	-40.8	-27.7	0.678922
zma-miR169o-3p	1:78406774:78456306	34255-34276	-40.8	-27.8	0.681373
zma-miR169o-3p	2:13405962:13452557	11992-12013	-40.8	-27.7	0.678922
zma-miR169o-3p	2:13405962:13452557	29273-29294	-40.8	-27.7	0.678922
zma-miR169o-3p	2:26891010:26934444	18456-18477	-40.8	-27.7	0.678922
zma-miR169o-3p	2:28722326:28796937	9758-9779	-40.8	-27.7	0.678922
zma-miR169o-3p	2:28722540:28797102	9923-9944	-40.8	-27.7	0.678922
zma-miR169o-3p	2:28722755:28797303	10124-10145	-40.8	-27.7	0.678922
zma-miR169o-3p	2:28722913:28797519	10340-10361	-40.8	-27.7	0.678922
zma-miR169o-3p	2:28725187:28797683	10504-10525	-40.8	-27.7	0.678922
zma-miR169o-3p	4:172310559:172358471	11903-11924	-40.8	-27.7	0.678922
zma-miR169o-3p	4:28663105:28707907	2952-2973	-40.8	-27.7	0.678922
zma-miR169o-3p	4:28663105:28745557	2952-2973	-40.8	-27.7	0.678922
zma-miR169o-3p	4:65775767:65825670	25932-25955	-40.8	-27.48	0.673529
zma-miR169o-3p	5:77573533:77658398	68100-68121	-40.8	-27.7	0.678922
zma-miR169o-3p	6:116580375:116657455	39088-39109	-40.8	-27.4	0.671569
zma-miR169o-3p	6:131161459:131212864	30959-30980	-40.8	-27.7	0.678922
zma-miR169o-3p	6:131161927:131213521	31616-31637	-40.8	-27.7	0.678922
zma-miR169o-3p	6:1344472:1373580	16188-16209	-40.8	-29.1	0.713235
zma-miR169o-3p	6:136516075:136569326	14557-14578	-40.8	-29.1	0.713235
zma-miR169o-3p	6:136516075:136569326	36684-36705	-40.8	-27.7	0.678922
zma-miR169o-3p	6:157734111:157816310	48086-48107	-40.8	-27.7	0.678922
zma-miR169o-3p	6:157734111:157816310	50436-50457	-40.8	-27.7	0.678922
zma-miR169o-3p	6:158658789:158688566	9358-9379	-40.8	-27.7	0.678922
zma-miR169o-3p	6:68062034:68108807	33053-33074	-40.8	-27.7	0.678922
zma-miR169o-3p	7:118018384:118076357	14695-14716	-40.8	-27.7	0.678922
zma-miR169o-3p	7:126401712:126445783	30771-30792	-40.8	-27.7	0.678922
zma-miR169o-3p	7:126409911:126470693	22572-22593	-40.8	-27.7	0.678922
zma-miR169o-3p	7:14538793:14590659	4409-4430	-40.8	-27.7	0.678922
zma-miR169o-3p	7:99538405:99632811	65461-65480	-40.8	-30.2	0.740196
zma-miR169o-3p	8:16246192:16334830	59242-59263	-40.8	-27.7	0.678922
zma-miR169o-3p	8:27699334:27798860	22890-22911	-40.8	-27.7	0.678922
zma-miR169o-3p	8:5244144:5299428	27126-27147	-40.8	-27.7	0.678922
zma-miR169o-3p	9:150086876:150148238	34354-34375	-40.8	-27.7	0.678922
zma-miR169o-3p	9:150087398:150148537	33832-33853	-40.8	-27.7	0.678922
zma-miR169o-3p	9:150087528:150148898	33702-33723	-40.8	-27.7	0.678922
zma-miR169o-3p	9:150088103:150149044	33127-33148	-40.8	-27.7	0.678922
zma-miR169o-3p	9:7308862:7393718	67472-67493	-40.8	-27.7	0.678922
zma-miR169o-3p	9:88243095:88286965	6603-6624	-40.8	-26.6	0.651961
zma-miR169o-3p	9:88243095:88286968	6606-6627	-40.8	-26.6	0.651961
zma-miR169o-5p	2:231371455:231461305	16796-16818	-36.4	-24.48	0.672527
zma-miR169o-5p	2:231371589:231461456	16947-16969	-36.4	-24.48	0.672527
zma-miR169o-5p	2:231372111:231461983	17474-17496	-36.4	-24.48	0.672527
zma-miR169o-5p	2:26286439:26382649	75100-75122	-36.4	-26.9	0.739011
zma-miR169o-5p	2:26286439:26383725	75100-75122	-36.4	-26.9	0.739011
zma-miR169o-5p	2:26286784:26383725	74755-74777	-36.4	-26.9	0.739011
zma-miR169o-5p	8:167783551:167858697	23752-23771	-36.4	-23.9	0.656593
zma-miR169o-5p	8:167783551:167858697	5542-5561	-36.4	-23.9	0.656593
zma-miR169o-5p	8:71633117:71715549	4811-4833	-36.4	-25.7	0.706044
zma-miR169o-5p	8:71633282:71716535	4646-4668	-36.4	-25.7	0.706044
zma-miR169o-5p	8:71634031:71719759	3897-3919	-36.4	-25.7	0.706044
zma-miR169o-5p	8:71635952:71721050	1976-1998	-36.4	-25.7	0.706044
zma-miR169p-5p	2:26286439:26382649	91088-91110	-41.6	-27.8	0.668269
zma-miR169p-5p	2:26286439:26383725	91088-91110	-41.6	-27.8	0.668269
zma-miR169p-5p	2:26286784:26383725	90743-90765	-41.6	-27.8	0.668269
zma-miR169q-3p	10:146074709:146109510	3212-3233	-39.5	-26.5	0.670886
zma-miR169q-3p	10:146075354:146110158	2567-2588	-39.5	-26.5	0.670886
zma-miR169q-3p	10:1919941:1934193	5630-5653	-39.5	-26.5	0.670886
zma-miR169q-3p	10:2046993:2113908	15401-15419	-39.5	-26.78	0.677975
zma-miR169q-3p	10:2047684:2114407	14710-14728	-39.5	-26.78	0.677975
zma-miR169q-3p	10:2048225:2115306	14169-14187	-39.5	-26.78	0.677975
zma-miR169q-3p	10:2048230:2115306	14164-14182	-39.5	-26.78	0.677975
zma-miR169q-3p	1:184780790:184863170	38763-38784	-39.5	-26.5	0.670886
zma-miR169q-3p	1:236092969:236127190	12158-12180	-39.5	-26.28	0.665316
zma-miR169q-3p	1:236093352:236127404	12372-12394	-39.5	-26.28	0.665316
zma-miR169q-3p	1:261411361:261489225	53089-53111	-39.5	-26.28	0.665316
zma-miR169q-3p	1:261412135:261489481	52315-52337	-39.5	-26.28	0.665316
zma-miR169q-3p	1:38637411:38720540	2938-2959	-39.5	-26.5	0.670886
zma-miR169q-3p	1:39843577:39891079	32417-32438	-39.5	-26.5	0.670886
zma-miR169q-3p	1:65488176:65586466	34211-34232	-39.5	-26.5	0.670886
zma-miR169q-3p	1:65488603:65586811	33784-33805	-39.5	-26.5	0.670886
zma-miR169q-3p	1:67078910:67130463	11693-11714	-39.5	-26.5	0.670886
zma-miR169q-3p	1:67078910:67130463	16467-16487	-39.5	-26.6	0.673418
zma-miR169q-3p	1:78406774:78456306	34255-34276	-39.5	-26.7	0.675949
zma-miR169q-3p	1:78406774:78456306	39029-39049	-39.5	-26.4	0.668354
zma-miR169q-3p	2:134038269:134133565	19930-19952	-39.5	-26.28	0.665316
zma-miR169q-3p	2:134038269:134133643	20008-20030	-39.5	-26.28	0.665316
zma-miR169q-3p	2:13405962:13452557	11992-12013	-39.5	-26.5	0.670886
zma-miR169q-3p	2:13405962:13452557	29273-29294	-39.5	-26.5	0.670886
zma-miR169q-3p	2:14731269:14755751	17419-17441	-39.5	-26.28	0.665316
zma-miR169q-3p	2:232001336:232095306	19617-19638	-39.5	-27	0.683544
zma-miR169q-3p	2:232004546:232098757	16407-16428	-39.5	-27	0.683544
zma-miR169q-3p	2:26891010:26934444	18456-18477	-39.5	-26.5	0.670886
zma-miR169q-3p	2:28722326:28796937	9758-9779	-39.5	-26.5	0.670886
zma-miR169q-3p	2:28722540:28797102	9923-9944	-39.5	-26.5	0.670886
zma-miR169q-3p	2:28722755:28797303	10124-10145	-39.5	-26.5	0.670886
zma-miR169q-3p	2:28722913:28797519	10340-10361	-39.5	-26.5	0.670886
zma-miR169q-3p	2:28725187:28797683	10504-10525	-39.5	-26.5	0.670886
zma-miR169q-3p	2:4465158:4512521	12174-12196	-39.5	-26.28	0.665316
zma-miR169q-3p	3:202719226:202767386	37524-37546	-39.5	-26.28	0.665316
zma-miR169q-3p	4:161360804:161436363	74726-74744	-39.5	-26.4	0.668354
zma-miR169q-3p	4:172310559:172358471	11903-11924	-39.5	-26.5	0.670886
zma-miR169q-3p	4:172310559:172358471	16658-16678	-39.5	-26.4	0.668354
zma-miR169q-3p	4:236859577:236881912	19979-19995	-39.5	-26.2	0.663291
zma-miR169q-3p	4:236859577:236882140	19979-19995	-39.5	-26.2	0.663291
zma-miR169q-3p	4:236859577:236882368	19979-19995	-39.5	-26.2	0.663291
zma-miR169q-3p	4:236859577:236882596	19979-19995	-39.5	-26.2	0.663291
zma-miR169q-3p	4:236859577:236882824	19979-19995	-39.5	-26.2	0.663291
zma-miR169q-3p	4:236859577:236883052	19979-19995	-39.5	-26.2	0.663291
zma-miR169q-3p	4:236859805:236881912	19751-19767	-39.5	-26.2	0.663291
zma-miR169q-3p	4:236859805:236882140	19751-19767	-39.5	-26.2	0.663291
zma-miR169q-3p	4:236859805:236882368	19751-19767	-39.5	-26.2	0.663291
zma-miR169q-3p	4:236859805:236882596	19751-19767	-39.5	-26.2	0.663291
zma-miR169q-3p	4:236859805:236882824	19751-19767	-39.5	-26.2	0.663291
zma-miR169q-3p	4:236859805:236883052	19751-19767	-39.5	-26.2	0.663291
zma-miR169q-3p	4:236860033:236883052	19523-19539	-39.5	-26.2	0.663291
zma-miR169q-3p	4:236860033:236883280	19523-19539	-39.5	-26.2	0.663291
zma-miR169q-3p	4:236860211:236883230	19345-19361	-39.5	-26.2	0.663291
zma-miR169q-3p	4:236860261:236882368	19295-19311	-39.5	-26.2	0.663291
zma-miR169q-3p	4:236860261:236882596	19295-19311	-39.5	-26.2	0.663291
zma-miR169q-3p	4:236860261:236882824	19295-19311	-39.5	-26.2	0.663291
zma-miR169q-3p	4:236860261:236883052	19295-19311	-39.5	-26.2	0.663291
zma-miR169q-3p	4:236860269:236883060	19287-19303	-39.5	-26.2	0.663291
zma-miR169q-3p	4:236860489:236882140	19067-19083	-39.5	-26.2	0.663291
zma-miR169q-3p	4:236860489:236882368	19067-19083	-39.5	-26.2	0.663291
zma-miR169q-3p	4:236860489:236882596	19067-19083	-39.5	-26.2	0.663291
zma-miR169q-3p	4:236860489:236882824	19067-19083	-39.5	-26.2	0.663291
zma-miR169q-3p	4:236860497:236883060	19059-19075	-39.5	-26.2	0.663291
zma-miR169q-3p	4:28663105:28707907	2952-2973	-39.5	-26.5	0.670886
zma-miR169q-3p	4:28663105:28707907	7727-7747	-39.5	-26.6	0.673418
zma-miR169q-3p	4:28663105:28745557	2952-2973	-39.5	-26.5	0.670886
zma-miR169q-3p	4:28663105:28745557	7727-7747	-39.5	-26.6	0.673418
zma-miR169q-3p	4:65775767:65825670	25932-25955	-39.5	-27.4	0.693671
zma-miR169q-3p	5:194560185:194629542	69098-69113	-39.5	-25.8	0.653165
zma-miR169q-3p	5:215487585:215487657	103-123	-39.5	-26.2	0.663291
zma-miR169q-3p	5:215487585:215487657	3-23	-39.5	-26.2	0.663291
zma-miR169q-3p	5:215487585:215487657	31-51	-39.5	-26.2	0.663291
zma-miR169q-3p	5:215487588:215487660	100-120	-39.5	-26.2	0.663291
zma-miR169q-3p	5:215487588:215487660	28-48	-39.5	-26.2	0.663291
zma-miR169q-3p	5:3480147:3501494	1503-1519	-39.5	-27	0.683544
zma-miR169q-3p	5:3480554:3503363	1096-1112	-39.5	-27	0.683544
zma-miR169q-3p	5:3480891:3503598	759-775	-39.5	-27	0.683544
zma-miR169q-3p	5:62284763:62306296	15892-15914	-39.5	-26.28	0.665316
zma-miR169q-3p	5:77573533:77658398	68100-68121	-39.5	-26.5	0.670886
zma-miR169q-3p	6:116580375:116657455	25710-25732	-39.5	-26.28	0.665316
zma-miR169q-3p	6:116580375:116657455	39088-39109	-39.5	-26.2	0.663291
zma-miR169q-3p	6:131161459:131212864	30959-30980	-39.5	-26.5	0.670886
zma-miR169q-3p	6:131161459:131212864	35733-35753	-39.5	-26.4	0.668354
zma-miR169q-3p	6:131161459:131212864	504-524	-39.5	-26.7	0.675949
zma-miR169q-3p	6:131161927:131213521	1161-1181	-39.5	-26.7	0.675949
zma-miR169q-3p	6:131161927:131213521	31616-31637	-39.5	-26.5	0.670886
zma-miR169q-3p	6:131161927:131213521	36390-36410	-39.5	-26.4	0.668354
zma-miR169q-3p	6:1344472:1373580	16188-16209	-39.5	-26.7	0.675949
zma-miR169q-3p	6:136516075:136569326	14557-14578	-39.5	-26.7	0.675949
zma-miR169q-3p	6:136516075:136569326	36684-36705	-39.5	-26.5	0.670886
zma-miR169q-3p	6:136516075:136569326	41447-41467	-39.5	-26.6	0.673418
zma-miR169q-3p	6:157734111:157816310	48086-48107	-39.5	-26.5	0.670886
zma-miR169q-3p	6:157734111:157816310	50436-50457	-39.5	-26.5	0.670886
zma-miR169q-3p	6:158658789:158688566	9358-9379	-39.5	-26.5	0.670886
zma-miR169q-3p	6:68062034:68108807	33053-33074	-39.5	-26.5	0.670886
zma-miR169q-3p	6:7047007:7130931	73172-73194	-39.5	-26.28	0.665316
zma-miR169q-3p	6:7052843:7125379	67336-67358	-39.5	-26.28	0.665316
zma-miR169q-3p	7:118018384:118076357	14695-14716	-39.5	-26.5	0.670886
zma-miR169q-3p	7:118018384:118076357	19469-19489	-39.5	-26.6	0.673418
zma-miR169q-3p	7:126401712:126445783	30771-30792	-39.5	-26.5	0.670886
zma-miR169q-3p	7:126401712:126445783	35544-35564	-39.5	-26.6	0.673418
zma-miR169q-3p	7:126409911:126470693	22572-22593	-39.5	-26.5	0.670886
zma-miR169q-3p	7:126409911:126470693	27345-27365	-39.5	-26.6	0.673418
zma-miR169q-3p	7:126409911:126470693	49455-49475	-39.5	-27.6	0.698734
zma-miR169q-3p	7:14538793:14590659	4409-4430	-39.5	-26.5	0.670886
zma-miR169q-3p	7:9100128:9139007	15046-15066	-39.5	-26.9	0.681013
zma-miR169q-3p	8:16246192:16334830	59242-59263	-39.5	-26.5	0.670886
zma-miR169q-3p	8:27699334:27798860	22890-22911	-39.5	-26.5	0.670886
zma-miR169q-3p	8:27699334:27798860	27663-27683	-39.5	-26.4	0.668354
zma-miR169q-3p	8:5244144:5299428	27126-27147	-39.5	-26.5	0.670886
zma-miR169q-3p	8:5244144:5299428	31903-31923	-39.5	-26.4	0.668354
zma-miR169q-3p	9:147142730:147204822	39332-39352	-39.5	-28.9	0.731646
zma-miR169q-3p	9:150086876:150148238	34354-34375	-39.5	-26.5	0.670886
zma-miR169q-3p	9:150086876:150148238	39129-39149	-39.5	-26.6	0.673418
zma-miR169q-3p	9:150087398:150148537	33832-33853	-39.5	-26.5	0.670886
zma-miR169q-3p	9:150087398:150148537	38607-38627	-39.5	-26.6	0.673418
zma-miR169q-3p	9:150087528:150148898	33702-33723	-39.5	-26.5	0.670886
zma-miR169q-3p	9:150087528:150148898	38477-38497	-39.5	-26.6	0.673418
zma-miR169q-3p	9:150088103:150149044	33127-33148	-39.5	-26.5	0.670886
zma-miR169q-3p	9:150088103:150149044	37902-37922	-39.5	-26.6	0.673418
zma-miR169q-3p	9:19325899:19331404	1147-1170	-39.5	-26.9	0.681013
zma-miR169q-3p	9:26965020:26999694	28988-29010	-39.5	-26.28	0.665316
zma-miR169q-3p	9:26965020:27009787	28988-29010	-39.5	-26.28	0.665316
zma-miR169q-3p	9:26965836:27006481	28172-28194	-39.5	-26.28	0.665316
zma-miR169q-3p	9:26965836:27011518	28172-28194	-39.5	-26.28	0.665316
zma-miR169q-3p	9:26966039:27006653	27969-27991	-39.5	-26.28	0.665316
zma-miR169q-3p	9:26966039:27011710	27969-27991	-39.5	-26.28	0.665316
zma-miR169q-3p	9:26966049:27006653	27959-27981	-39.5	-26.28	0.665316
zma-miR169q-3p	9:26966049:27011710	27959-27981	-39.5	-26.28	0.665316
zma-miR169q-3p	9:7308862:7393718	67472-67493	-39.5	-26.5	0.670886
zma-miR169q-3p	9:88243095:88286965	6603-6624	-39.5	-26.5	0.670886
zma-miR169q-3p	9:88243095:88286968	6606-6627	-39.5	-26.5	0.670886
zma-miR169q-3p	9:88799876:88875077	56015-56037	-39.5	-26.28	0.665316
zma-miR169r-3p	10:13170572:13175706	2109-2131	-39.8	-25.9	0.650754
zma-miR169r-3p	2:2911818:2985911	13403-13425	-39.8	-26.8	0.673367
zma-miR169r-3p	2:2911818:2997845	13403-13425	-39.8	-26.8	0.673367
zma-miR169r-3p	2:2912834:2986949	12387-12409	-39.8	-26.8	0.673367
zma-miR169r-3p	8:71633117:71715549	44405-44426	-39.8	-26.8	0.673367
zma-miR169r-3p	8:71633282:71716535	44240-44261	-39.8	-26.8	0.673367
zma-miR169r-3p	8:71634031:71719759	43491-43512	-39.8	-26.8	0.673367
zma-miR169r-3p	8:71635952:71721050	41570-41591	-39.8	-26.8	0.673367
zma-miR169r-5p:zma-miR169c-5p	2:232001336:232095306	47893-47911	-42.9	-27.9	0.65035
zma-miR169r-5p:zma-miR169c-5p	2:232004546:232098757	44683-44701	-42.9	-27.9	0.65035
zma-miR169r-5p:zma-miR169c-5p	5:64916966:64937262	4936-4956	-42.9	-28.3	0.659674
zma-miR171a-3p	7:143216681:143217521	380-404	-36.1	-25.4	0.703601
zma-miR171a-3p	7:168471493:168485324	5738-5759	-36.1	-24.4	0.6759
zma-miR171b-3p	1:158314014:158317919	2771-2790	-36.2	-24.6	0.679558
zma-miR171b-5p	3:186830099:186845024	12220-12241	-35	-25.3	0.722857
zma-miR171b-5p	3:186830099:186846014	13210-13231	-35	-25.3	0.722857
zma-miR171b-5p	8:16246192:16334830	24398-24420	-35	-23.1	0.66
zma-miR171b-5p	8:71633117:71715549	78578-78599	-35	-24.7	0.705714
zma-miR171b-5p	8:71633282:71716535	78413-78434	-35	-24.7	0.705714
zma-miR171b-5p	8:71634031:71719759	77664-77685	-35	-24.7	0.705714
zma-miR171b-5p	8:71635952:71721050	75743-75764	-35	-24.7	0.705714
zma-miR171c-3p	7:168471493:168485324	5737-5759	-39.8	-26.7	0.670854
zma-miR171c-5p	2:231371455:231461305	36065-36085	-35.6	-23.5	0.660112
zma-miR171c-5p	2:231371589:231461456	36216-36236	-35.6	-23.5	0.660112
zma-miR171c-5p	2:231372111:231461983	36743-36763	-35.6	-23.5	0.660112
zma-miR171d-5p:zma-miR171e-5p	10:137962428:137995155	13378-13398	-42.4	-28	0.660377
zma-miR171d-5p:zma-miR171e-5p	10:137962428:137995292	13378-13398	-42.4	-28	0.660377
zma-miR171d-5p:zma-miR171e-5p	3:180667186:180677325	9680-9703	-42.4	-27.7	0.653302
zma-miR171f-3p	1:158314014:158317919	2770-2790	-37.8	-24.8	0.656085
zma-miR171f-5p	10:2046993:2113908	56713-56735	-38.8	-25.8	0.664948
zma-miR171f-5p	10:2047684:2114407	56022-56044	-38.8	-25.8	0.664948
zma-miR171f-5p	10:2048225:2115306	55481-55503	-38.8	-25.8	0.664948
zma-miR171f-5p	10:2048230:2115306	55476-55498	-38.8	-25.8	0.664948
zma-miR171f-5p	5:77657957:77727579	68879-68904	-38.8	-27	0.695876
zma-miR171f-5p	5:77658927:77728624	67909-67934	-38.8	-27	0.695876
zma-miR171f-5p	8:71633117:71715549	78578-78600	-38.8	-26.4	0.680412
zma-miR171f-5p	8:71633282:71716535	78413-78435	-38.8	-26.4	0.680412
zma-miR171f-5p	8:71634031:71719759	77664-77686	-38.8	-26.4	0.680412
zma-miR171f-5p	8:71635952:71721050	75743-75765	-38.8	-26.4	0.680412
zma-miR171g-3p	10:95691003:95764938	3126-3146	-41.7	-28.1	0.673861
zma-miR171g-3p	5:50803571:50880590	68532-68551	-41.7	-28	0.671463
zma-miR171g-5p	9:1996303:2059232	11325-11343	-36.3	-23.6	0.650138
zma-miR171i-5p	3:186830099:186845024	12217-12239	-34.8	-24	0.689655
zma-miR171i-5p	3:186830099:186846014	13207-13229	-34.8	-24	0.689655
zma-miR171i-5p	8:71633117:71715549	78575-78597	-34.8	-23	0.66092
zma-miR171i-5p	8:71633282:71716535	78410-78432	-34.8	-23	0.66092
zma-miR171i-5p	8:71634031:71719759	77661-77683	-34.8	-23	0.66092
zma-miR171i-5p	8:71635952:71721050	75740-75762	-34.8	-23	0.66092
zma-miR171j-3p:zma-miR171i-3p:zma-miR171e-3p:zma-miR171d-3p	7:168471493:168485324	5737-5759	-37.5	-24.4	0.650667
zma-miR171k-5p:zma-miR171h-5p	10:142433167:142473038	13405-13429	-35.4	-25.9	0.731638
zma-miR171k-5p:zma-miR171h-5p	10:142437420:142476887	17254-17278	-35.4	-25.9	0.731638
zma-miR171k-5p:zma-miR171h-5p	1:205912767:206000981	35145-35167	-35.4	-24.68	0.697175
zma-miR171k-5p:zma-miR171h-5p	1:205912767:206000981	9261-9284	-35.4	-23.2	0.655367
zma-miR171k-5p:zma-miR171h-5p	1:205913165:206001406	35570-35592	-35.4	-24.68	0.697175
zma-miR171k-5p:zma-miR171h-5p	1:205913165:206001406	9686-9709	-35.4	-23.2	0.655367
zma-miR171k-5p:zma-miR171h-5p	1:205918483:206001861	10141-10164	-35.4	-23.2	0.655367
zma-miR171k-5p:zma-miR171h-5p	1:205918483:206001861	36025-36047	-35.4	-24.68	0.697175
zma-miR171k-5p:zma-miR171h-5p	2:203063535:203137501	40920-40943	-35.4	-23.2	0.655367
zma-miR171k-5p:zma-miR171h-5p	2:233177704:233256366	41070-41093	-35.4	-23.2	0.655367
zma-miR171k-5p:zma-miR171h-5p	2:233178598:233256489	40176-40199	-35.4	-23.2	0.655367
zma-miR171k-5p:zma-miR171h-5p	2:28722326:28796937	40057-40080	-35.4	-23.2	0.655367
zma-miR171k-5p:zma-miR171h-5p	2:28722540:28797102	40222-40245	-35.4	-23.2	0.655367
zma-miR171k-5p:zma-miR171h-5p	2:28722755:28797303	40423-40446	-35.4	-23.2	0.655367
zma-miR171k-5p:zma-miR171h-5p	2:28722913:28797519	40639-40662	-35.4	-23.2	0.655367
zma-miR171k-5p:zma-miR171h-5p	2:28725187:28797683	40803-40826	-35.4	-23.2	0.655367
zma-miR171k-5p:zma-miR171h-5p	2:7846762:7943821	16324-16347	-35.4	-23.2	0.655367
zma-miR171k-5p:zma-miR171h-5p	2:7846762:7943821	52185-52208	-35.4	-23.2	0.655367
zma-miR171k-5p:zma-miR171h-5p	2:7847104:7944275	15982-16005	-35.4	-23.2	0.655367
zma-miR171k-5p:zma-miR171h-5p	2:7847104:7944275	51843-51866	-35.4	-23.2	0.655367
zma-miR171k-5p:zma-miR171h-5p	2:7847491:7944614	15595-15618	-35.4	-23.2	0.655367
zma-miR171k-5p:zma-miR171h-5p	2:7847491:7944614	51456-51479	-35.4	-23.2	0.655367
zma-miR171k-5p:zma-miR171h-5p	3:177370828:177439273	42163-42186	-35.4	-23.2	0.655367
zma-miR171k-5p:zma-miR171h-5p	3:177371027:177441623	41964-41987	-35.4	-23.2	0.655367
zma-miR171k-5p:zma-miR171h-5p	3:177372421:177441898	40570-40593	-35.4	-23.2	0.655367
zma-miR171k-5p:zma-miR171h-5p	3:228901807:228938900	17105-17128	-35.4	-23.2	0.655367
zma-miR171k-5p:zma-miR171h-5p	4:172310559:172358471	33182-33205	-35.4	-23.2	0.655367
zma-miR171k-5p:zma-miR171h-5p	4:3410558:3411401	320-339	-35.4	-23.7	0.669492
zma-miR171k-5p:zma-miR171h-5p	4:3410558:3411689	608-627	-35.4	-23.7	0.669492
zma-miR171k-5p:zma-miR171h-5p	5:77657957:77727579	4513-4535	-35.4	-23.7	0.669492
zma-miR171k-5p:zma-miR171h-5p	5:77658927:77728624	3543-3565	-35.4	-23.7	0.669492
zma-miR171k-5p:zma-miR171h-5p	6:1344472:1373580	7286-7309	-35.4	-23.2	0.655367
zma-miR171k-5p:zma-miR171h-5p	7:99538405:99632811	34705-34727	-35.4	-24.68	0.697175
zma-miR171k-5p:zma-miR171h-5p	7:99538405:99632811	69521-69544	-35.4	-23.2	0.655367
zma-miR171k-5p:zma-miR171h-5p	8:27699334:27798860	79797-79819	-35.4	-23.96	0.676836
zma-miR171k-5p:zma-miR171h-5p	8:5244144:5299428	15105-15127	-35.4	-23.96	0.676836
zma-miR171k-5p:zma-miR171h-5p	9:147841645:147891919	10647-10670	-35.4	-23.2	0.655367
zma-miR171k-5p:zma-miR171h-5p	9:147841645:147891919	24542-24565	-35.4	-23.2	0.655367
zma-miR171k-5p:zma-miR171h-5p	9:149282274:149307484	18268-18291	-35.4	-23.2	0.655367
zma-miR171k-5p:zma-miR171h-5p	9:7308862:7393718	40971-40994	-35.4	-23.8	0.672316
zma-miR171m-5p	3:186830099:186845024	12217-12239	-41	-27.8	0.678049
zma-miR171m-5p	3:186830099:186846014	13207-13229	-41	-27.8	0.678049
zma-miR171m-5p	3:197895915:197948793	18106-18128	-41	-27.3	0.665854
zma-miR171m-5p	6:41188052:41236733	46561-46583	-41	-26.98	0.658049
zma-miR171m-5p	6:41188071:41236754	46582-46604	-41	-26.98	0.658049
zma-miR171m-5p	6:41189171:41237548	47376-47398	-41	-26.98	0.658049
zma-miR171m-5p	6:90208389:90307551	20820-20842	-41	-27.3	0.665854
zma-miR171m-5p	6:90210073:90308115	21384-21406	-41	-27.3	0.665854
zma-miR171m-5p	8:71633117:71715549	78575-78597	-41	-27.8	0.678049
zma-miR171m-5p	8:71633282:71716535	78410-78432	-41	-27.8	0.678049
zma-miR171m-5p	8:71634031:71719759	77661-77683	-41	-27.8	0.678049
zma-miR171m-5p	8:71635952:71721050	75740-75762	-41	-27.8	0.678049
zma-miR172a:zma-miR172c-3p:zma-miR172d-3p:zma-miR172b-3p	2:233177704:233256366	33424-33446	-33.2	-24.1	0.725904
zma-miR172a:zma-miR172c-3p:zma-miR172d-3p:zma-miR172b-3p	2:233178598:233256489	32530-32552	-33.2	-24.1	0.725904
zma-miR172a:zma-miR172c-3p:zma-miR172d-3p:zma-miR172b-3p	9:147142730:147204822	60709-60727	-33.2	-22.7	0.683735
zma-miR172a:zma-miR172c-3p:zma-miR172d-3p:zma-miR172b-3p	9:57015152:57072526	7095-7118	-33.2	-21.8	0.656627
zma-miR172a:zma-miR172c-3p:zma-miR172d-3p:zma-miR172b-3p	9:57016086:57073497	6161-6184	-33.2	-21.8	0.656627
zma-miR172b-5p:zma-miR172d-5p	1:184780790:184863170	562-583	-34.5	-28.2	0.817391
zma-miR172b-5p:zma-miR172d-5p	2:29262593:29266539	1677-1696	-34.5	-24.8	0.718841
zma-miR172b-5p:zma-miR172d-5p	3:178989222:178989354	175-194	-34.5	-24.4	0.707246
zma-miR172b-5p:zma-miR172d-5p	4:168559865:168559967	92-110	-34.5	-22.7	0.657971
zma-miR172b-5p:zma-miR172d-5p	4:168559873:168559975	100-118	-34.5	-22.7	0.657971
zma-miR172c-5p	2:29262593:29266539	1677-1696	-36.5	-26.4	0.723288
zma-miR172c-5p	3:178989222:178989354	175-194	-36.5	-24	0.657534
zma-miR172c-5p	3:178989222:178989354	75-94	-36.5	-24	0.657534
zma-miR172c-5p	3:211804297:211859181	41378-41393	-36.5	-23.9	0.654795
zma-miR172c-5p	3:211805194:211859631	41828-41843	-36.5	-23.9	0.654795
zma-miR172c-5p	3:211806202:211863467	45664-45679	-36.5	-23.9	0.654795
zma-miR172c-5p	3:211807007:211863467	45664-45679	-36.5	-23.9	0.654795
zma-miR172c-5p	3:211807007:211864440	46637-46652	-36.5	-23.9	0.654795
zma-miR172c-5p	3:211807209:211865280	47477-47492	-36.5	-23.9	0.654795
zma-miR172c-5p	3:211807376:211865471	47668-47683	-36.5	-23.9	0.654795
zma-miR172c-5p	4:197714397:197714556	111-132	-36.5	-25.6	0.70137
zma-miR172c-5p	4:197714397:197714556	52-73	-36.5	-25.6	0.70137
zma-miR172e	2:233177704:233256366	33423-33446	-36	-24.1	0.669444
zma-miR172e	2:233178598:233256489	32529-32552	-36	-24.1	0.669444
zma-miR2118a	3:7136143:7202712	57263-57289	-40.2	-26.8	0.666667
zma-miR2118c	6:165135371:165154458	7804-7827	-40	-26.3	0.6575
zma-miR2118d	2:1929037:1976513	17813-17834	-44.5	-30	0.674157
zma-miR2118d	2:1929523:1977016	18316-18337	-44.5	-30	0.674157
zma-miR2118d	2:1929523:1977022	18322-18343	-44.5	-30	0.674157
zma-miR2118d	2:1931993:1977454	18754-18775	-44.5	-30	0.674157
zma-miR2118d	2:1932257:1979322	20622-20643	-44.5	-30	0.674157
zma-miR2118d	5:19900839:19923815	11447-11468	-44.5	-30.4	0.683146
zma-miR2118e	1:288166982:288262241	18142-18162	-40.2	-28.4	0.706468
zma-miR2118e	1:288166982:288262241	9734-9754	-40.2	-28.4	0.706468
zma-miR2118e	1:288167528:288262681	10174-10194	-40.2	-28.4	0.706468
zma-miR2118e	1:288167528:288262681	18582-18602	-40.2	-28.4	0.706468
zma-miR2118e	1:288168480:288263229	10722-10742	-40.2	-28.4	0.706468
zma-miR2118e	1:288168480:288263229	19130-19150	-40.2	-28.4	0.706468
zma-miR2118e	1:288186763:288268002	15495-15515	-40.2	-28.4	0.706468
zma-miR2118e	1:288186763:288268002	23903-23923	-40.2	-28.4	0.706468
zma-miR2118e	1:288186953:288268159	15652-15672	-40.2	-28.4	0.706468
zma-miR2118e	1:288186953:288268159	24060-24080	-40.2	-28.4	0.706468
zma-miR2118e	1:288187129:288268372	15865-15885	-40.2	-28.4	0.706468
zma-miR2118e	1:288187129:288268372	24273-24293	-40.2	-28.4	0.706468
zma-miR2118e	1:288187316:288268551	16044-16064	-40.2	-28.4	0.706468
zma-miR2118e	1:288187316:288268551	24452-24472	-40.2	-28.4	0.706468
zma-miR2118g	1:288166982:288262241	18142-18162	-40.3	-26.8	0.665012
zma-miR2118g	1:288166982:288262241	9734-9754	-40.3	-26.8	0.665012
zma-miR2118g	1:288167528:288262681	10174-10194	-40.3	-26.8	0.665012
zma-miR2118g	1:288167528:288262681	18582-18602	-40.3	-26.8	0.665012
zma-miR2118g	1:288168480:288263229	10722-10742	-40.3	-26.8	0.665012
zma-miR2118g	1:288168480:288263229	19130-19150	-40.3	-26.8	0.665012
zma-miR2118g	1:288186763:288268002	15495-15515	-40.3	-26.8	0.665012
zma-miR2118g	1:288186763:288268002	23903-23923	-40.3	-26.8	0.665012
zma-miR2118g	1:288186953:288268159	15652-15672	-40.3	-26.8	0.665012
zma-miR2118g	1:288186953:288268159	24060-24080	-40.3	-26.8	0.665012
zma-miR2118g	1:288187129:288268372	15865-15885	-40.3	-26.8	0.665012
zma-miR2118g	1:288187129:288268372	24273-24293	-40.3	-26.8	0.665012
zma-miR2118g	1:288187316:288268551	16044-16064	-40.3	-26.8	0.665012
zma-miR2118g	1:288187316:288268551	24452-24472	-40.3	-26.8	0.665012
zma-miR2118g	5:77573533:77658398	30612-30636	-40.3	-27	0.669975
zma-miR2275a-5p	5:133509717:133517042	6187-6206	-37.4	-26.2	0.700535
zma-miR2275b-3p:zma-miR2275c-3p	4:170010587:170011756	481-504	-33.4	-22.3	0.667665
zma-miR319a-3p:zma-miR319d-3p:zma-miR319c-3p:zma-miR319b-3p	10:142433167:142473038	21569-21588	-41.3	-27.48	0.665375
zma-miR319a-3p:zma-miR319d-3p:zma-miR319c-3p:zma-miR319b-3p	10:142437420:142476887	25418-25437	-41.3	-27.48	0.665375
zma-miR319a-3p:zma-miR319d-3p:zma-miR319c-3p:zma-miR319b-3p	1:261411361:261489225	4322-4341	-41.3	-26.88	0.650847
zma-miR319a-3p:zma-miR319d-3p:zma-miR319c-3p:zma-miR319b-3p	1:261412135:261489481	3548-3567	-41.3	-26.88	0.650847
zma-miR319a-3p:zma-miR319d-3p:zma-miR319c-3p:zma-miR319b-3p	1:286450078:286507462	7863-7882	-41.3	-28.38	0.687167
zma-miR319a-3p:zma-miR319d-3p:zma-miR319c-3p:zma-miR319b-3p	1:286452325:286509668	10069-10088	-41.3	-28.38	0.687167
zma-miR319a-3p:zma-miR319d-3p:zma-miR319c-3p:zma-miR319b-3p	1:38637411:38720540	47214-47233	-41.3	-26.98	0.653269
zma-miR319a-3p:zma-miR319d-3p:zma-miR319c-3p:zma-miR319b-3p	1:38637411:38720540	57418-57437	-41.3	-26.98	0.653269
zma-miR319a-3p:zma-miR319d-3p:zma-miR319c-3p:zma-miR319b-3p	1:70426909:70516324	12203-12222	-41.3	-30.28	0.733172
zma-miR319a-3p:zma-miR319d-3p:zma-miR319c-3p:zma-miR319b-3p	1:70427471:70517760	11641-11660	-41.3	-30.28	0.733172
zma-miR319a-3p:zma-miR319d-3p:zma-miR319c-3p:zma-miR319b-3p	1:70428297:70518338	10815-10834	-41.3	-30.28	0.733172
zma-miR319a-3p:zma-miR319d-3p:zma-miR319c-3p:zma-miR319b-3p	1:78406774:78456306	22141-22160	-41.3	-26.88	0.650847
zma-miR319a-3p:zma-miR319d-3p:zma-miR319c-3p:zma-miR319b-3p	2:26891010:26934444	33534-33556	-41.3	-28.1	0.680387
zma-miR319a-3p:zma-miR319d-3p:zma-miR319c-3p:zma-miR319b-3p	2:47810431:47853546	22202-22221	-41.3	-26.88	0.650847
zma-miR319a-3p:zma-miR319d-3p:zma-miR319c-3p:zma-miR319b-3p	3:177370828:177439273	38870-38889	-41.3	-26.88	0.650847
zma-miR319a-3p:zma-miR319d-3p:zma-miR319c-3p:zma-miR319b-3p	3:177371027:177441623	38671-38690	-41.3	-26.88	0.650847
zma-miR319a-3p:zma-miR319d-3p:zma-miR319c-3p:zma-miR319b-3p	3:177371027:177441623	68619-68640	-41.3	-27.1	0.656174
zma-miR319a-3p:zma-miR319d-3p:zma-miR319c-3p:zma-miR319b-3p	3:177372421:177441898	37277-37296	-41.3	-26.88	0.650847
zma-miR319a-3p:zma-miR319d-3p:zma-miR319c-3p:zma-miR319b-3p	3:177372421:177441898	67225-67246	-41.3	-27.1	0.656174
zma-miR319a-3p:zma-miR319d-3p:zma-miR319c-3p:zma-miR319b-3p	3:213940066:214003843	31659-31678	-41.3	-27.38	0.662954
zma-miR319a-3p:zma-miR319d-3p:zma-miR319c-3p:zma-miR319b-3p	3:213940066:214003843	42926-42945	-41.3	-27.38	0.662954
zma-miR319a-3p:zma-miR319d-3p:zma-miR319c-3p:zma-miR319b-3p	3:213943068:214004781	28657-28676	-41.3	-27.38	0.662954
zma-miR319a-3p:zma-miR319d-3p:zma-miR319c-3p:zma-miR319b-3p	3:213943068:214004781	39924-39943	-41.3	-27.38	0.662954
zma-miR319a-3p:zma-miR319d-3p:zma-miR319c-3p:zma-miR319b-3p	3:213944542:214005138	27183-27202	-41.3	-27.38	0.662954
zma-miR319a-3p:zma-miR319d-3p:zma-miR319c-3p:zma-miR319b-3p	3:213944542:214005138	38450-38469	-41.3	-27.38	0.662954
zma-miR319a-3p:zma-miR319d-3p:zma-miR319c-3p:zma-miR319b-3p	3:228901807:228938900	25109-25128	-41.3	-26.88	0.650847
zma-miR319a-3p:zma-miR319d-3p:zma-miR319c-3p:zma-miR319b-3p	3:56900347:56990153	79697-79716	-41.3	-28.38	0.687167
zma-miR319a-3p:zma-miR319d-3p:zma-miR319c-3p:zma-miR319b-3p	3:56900347:56990156	79700-79719	-41.3	-28.38	0.687167
zma-miR319a-3p:zma-miR319d-3p:zma-miR319c-3p:zma-miR319b-3p	4:65775767:65825670	4467-4486	-41.3	-26.88	0.650847
zma-miR319a-3p:zma-miR319d-3p:zma-miR319c-3p:zma-miR319b-3p	5:10982700:11059286	61154-61173	-41.3	-27.48	0.665375
zma-miR319a-3p:zma-miR319d-3p:zma-miR319c-3p:zma-miR319b-3p	5:10985283:11060810	58571-58590	-41.3	-27.48	0.665375
zma-miR319a-3p:zma-miR319d-3p:zma-miR319c-3p:zma-miR319b-3p	5:10989792:11064583	54062-54081	-41.3	-27.48	0.665375
zma-miR319a-3p:zma-miR319d-3p:zma-miR319c-3p:zma-miR319b-3p	5:10990111:11064849	53743-53762	-41.3	-27.48	0.665375
zma-miR319a-3p:zma-miR319d-3p:zma-miR319c-3p:zma-miR319b-3p	5:10990649:11065072	53205-53224	-41.3	-27.48	0.665375
zma-miR319a-3p:zma-miR319d-3p:zma-miR319c-3p:zma-miR319b-3p	6:131161459:131212864	15052-15071	-41.3	-28.38	0.687167
zma-miR319a-3p:zma-miR319d-3p:zma-miR319c-3p:zma-miR319b-3p	6:131161459:131212864	23101-23120	-41.3	-28.38	0.687167
zma-miR319a-3p:zma-miR319d-3p:zma-miR319c-3p:zma-miR319b-3p	6:131161459:131212864	27313-27332	-41.3	-27.38	0.662954
zma-miR319a-3p:zma-miR319d-3p:zma-miR319c-3p:zma-miR319b-3p	6:131161459:131212864	6313-6332	-41.3	-27.38	0.662954
zma-miR319a-3p:zma-miR319d-3p:zma-miR319c-3p:zma-miR319b-3p	6:131161927:131213521	15709-15728	-41.3	-28.38	0.687167
zma-miR319a-3p:zma-miR319d-3p:zma-miR319c-3p:zma-miR319b-3p	6:131161927:131213521	23758-23777	-41.3	-28.38	0.687167
zma-miR319a-3p:zma-miR319d-3p:zma-miR319c-3p:zma-miR319b-3p	6:131161927:131213521	27970-27989	-41.3	-27.38	0.662954
zma-miR319a-3p:zma-miR319d-3p:zma-miR319c-3p:zma-miR319b-3p	6:131161927:131213521	6970-6989	-41.3	-27.38	0.662954
zma-miR319a-3p:zma-miR319d-3p:zma-miR319c-3p:zma-miR319b-3p	7:175518654:175518826	127-146	-41.3	-28.1	0.680387
zma-miR319a-3p:zma-miR319d-3p:zma-miR319c-3p:zma-miR319b-3p	7:175518654:175518826	27-46	-41.3	-28.1	0.680387
zma-miR319a-3p:zma-miR319d-3p:zma-miR319c-3p:zma-miR319b-3p	8:27699334:27798860	28104-28127	-41.3	-27.3	0.661017
zma-miR319a-3p:zma-miR319d-3p:zma-miR319c-3p:zma-miR319b-3p	8:27699334:27798860	83490-83509	-41.3	-26.88	0.650847
zma-miR319a-3p:zma-miR319d-3p:zma-miR319c-3p:zma-miR319b-3p	8:5244144:5299428	18680-18699	-41.3	-26.88	0.650847
zma-miR319a-3p:zma-miR319d-3p:zma-miR319c-3p:zma-miR319b-3p	8:71633117:71715549	6861-6880	-41.3	-26.88	0.650847
zma-miR319a-3p:zma-miR319d-3p:zma-miR319c-3p:zma-miR319b-3p	8:71633282:71716535	6696-6715	-41.3	-26.88	0.650847
zma-miR319a-3p:zma-miR319d-3p:zma-miR319c-3p:zma-miR319b-3p	8:71634031:71719759	5947-5966	-41.3	-26.88	0.650847
zma-miR319a-3p:zma-miR319d-3p:zma-miR319c-3p:zma-miR319b-3p	8:71635952:71721050	4026-4045	-41.3	-26.88	0.650847
zma-miR319a-3p:zma-miR319d-3p:zma-miR319c-3p:zma-miR319b-3p	8:9536539:9628474	77018-77037	-41.3	-28.38	0.687167
zma-miR319a-3p:zma-miR319d-3p:zma-miR319c-3p:zma-miR319b-3p	9:147142730:147204822	26745-26764	-41.3	-28.38	0.687167
zma-miR319a-3p:zma-miR319d-3p:zma-miR319c-3p:zma-miR319b-3p	9:26965020:26999694	11569-11588	-41.3	-27.38	0.662954
zma-miR319a-3p:zma-miR319d-3p:zma-miR319c-3p:zma-miR319b-3p	9:26965020:27009787	11569-11588	-41.3	-27.38	0.662954
zma-miR319a-3p:zma-miR319d-3p:zma-miR319c-3p:zma-miR319b-3p	9:26965836:27006481	10753-10772	-41.3	-27.38	0.662954
zma-miR319a-3p:zma-miR319d-3p:zma-miR319c-3p:zma-miR319b-3p	9:26965836:27011518	10753-10772	-41.3	-27.38	0.662954
zma-miR319a-3p:zma-miR319d-3p:zma-miR319c-3p:zma-miR319b-3p	9:26966039:27006653	10550-10569	-41.3	-27.38	0.662954
zma-miR319a-3p:zma-miR319d-3p:zma-miR319c-3p:zma-miR319b-3p	9:26966039:27011710	10550-10569	-41.3	-27.38	0.662954
zma-miR319a-3p:zma-miR319d-3p:zma-miR319c-3p:zma-miR319b-3p	9:26966049:27006653	10540-10559	-41.3	-27.38	0.662954
zma-miR319a-3p:zma-miR319d-3p:zma-miR319c-3p:zma-miR319b-3p	9:26966049:27011710	10540-10559	-41.3	-27.38	0.662954
zma-miR319a-3p:zma-miR319d-3p:zma-miR319c-3p:zma-miR319b-3p	9:57015152:57072526	15422-15441	-41.3	-26.88	0.650847
zma-miR319a-3p:zma-miR319d-3p:zma-miR319c-3p:zma-miR319b-3p	9:57015152:57072526	19348-19367	-41.3	-27.68	0.670218
zma-miR319a-3p:zma-miR319d-3p:zma-miR319c-3p:zma-miR319b-3p	9:57015152:57072526	19611-19630	-41.3	-27.38	0.662954
zma-miR319a-3p:zma-miR319d-3p:zma-miR319c-3p:zma-miR319b-3p	9:57015152:57072526	24564-24583	-41.3	-26.88	0.650847
zma-miR319a-3p:zma-miR319d-3p:zma-miR319c-3p:zma-miR319b-3p	9:57015152:57072526	28569-28588	-41.3	-27.38	0.662954
zma-miR319a-3p:zma-miR319d-3p:zma-miR319c-3p:zma-miR319b-3p	9:57015152:57072526	43593-43612	-41.3	-28.38	0.687167
zma-miR319a-3p:zma-miR319d-3p:zma-miR319c-3p:zma-miR319b-3p	9:57016086:57073497	14488-14507	-41.3	-26.88	0.650847
zma-miR319a-3p:zma-miR319d-3p:zma-miR319c-3p:zma-miR319b-3p	9:57016086:57073497	18414-18433	-41.3	-27.68	0.670218
zma-miR319a-3p:zma-miR319d-3p:zma-miR319c-3p:zma-miR319b-3p	9:57016086:57073497	18677-18696	-41.3	-27.38	0.662954
zma-miR319a-3p:zma-miR319d-3p:zma-miR319c-3p:zma-miR319b-3p	9:57016086:57073497	23630-23649	-41.3	-26.88	0.650847
zma-miR319a-3p:zma-miR319d-3p:zma-miR319c-3p:zma-miR319b-3p	9:57016086:57073497	27635-27654	-41.3	-27.38	0.662954
zma-miR319a-3p:zma-miR319d-3p:zma-miR319c-3p:zma-miR319b-3p	9:57016086:57073497	42659-42678	-41.3	-28.38	0.687167
zma-miR319a-3p:zma-miR319d-3p:zma-miR319c-3p:zma-miR319b-3p	9:88243095:88286965	1965-1984	-41.3	-29.1	0.7046
zma-miR319a-3p:zma-miR319d-3p:zma-miR319c-3p:zma-miR319b-3p	9:88243095:88286968	1968-1987	-41.3	-29.1	0.7046
zma-miR319a-5p:zma-miR319c-5p	2:1929037:1976513	7525-7543	-39.1	-26.1	0.667519
zma-miR319a-5p:zma-miR319c-5p	2:1929523:1977016	8028-8046	-39.1	-26.1	0.667519
zma-miR319a-5p:zma-miR319c-5p	2:1929523:1977022	8034-8052	-39.1	-26.1	0.667519
zma-miR319a-5p:zma-miR319c-5p	2:1931993:1977454	8466-8484	-39.1	-26.1	0.667519
zma-miR319a-5p:zma-miR319c-5p	2:1932257:1979322	10334-10352	-39.1	-26.1	0.667519
zma-miR319a-5p:zma-miR319c-5p	4:15251155:15272219	18160-18179	-39.1	-26	0.664962
zma-miR390b-3p:zma-miR390a-3p	8:71633117:71715549	79094-79114	-40.3	-27.2	0.674938
zma-miR390b-3p:zma-miR390a-3p	8:71633282:71716535	78929-78949	-40.3	-27.2	0.674938
zma-miR390b-3p:zma-miR390a-3p	8:71634031:71719759	78180-78200	-40.3	-27.2	0.674938
zma-miR390b-3p:zma-miR390a-3p	8:71635952:71721050	76259-76279	-40.3	-27.2	0.674938
zma-miR393a-3p	9:150086876:150148238	31516-31535	-37.1	-25.5	0.687332
zma-miR393a-3p	9:150087398:150148537	30994-31013	-37.1	-25.5	0.687332
zma-miR393a-3p	9:150087528:150148898	30864-30883	-37.1	-25.5	0.687332
zma-miR393a-3p	9:150088103:150149044	30289-30308	-37.1	-25.5	0.687332
zma-miR393b-5p	7:118018384:118076357	12476-12500	-40.8	-29.2	0.715686
zma-miR393c-3p	4:161360804:161436363	38263-38282	-38.7	-25.3	0.653747
zma-miR393c-3p	4:161361239:161441156	37828-37847	-38.7	-25.3	0.653747
zma-miR393c-5p:zma-miR393a-5p	7:118018384:118076357	12476-12500	-39.1	-28.9	0.73913
zma-miR394b-3p:zma-miR394a-3p	10:95691003:95764938	42454-42468	-38.9	-26.1	0.670951
zma-miR394b-3p:zma-miR394a-3p	1:146779779:146823161	28870-28884	-38.9	-26.1	0.670951
zma-miR394b-3p:zma-miR394a-3p	1:236092969:236127190	15598-15612	-38.9	-26.1	0.670951
zma-miR394b-3p:zma-miR394a-3p	1:236093352:236127404	15812-15826	-38.9	-26.1	0.670951
zma-miR394b-3p:zma-miR394a-3p	1:299564754:299640914	43623-43637	-38.9	-26.1	0.670951
zma-miR394b-3p:zma-miR394a-3p	1:299564935:299641167	43876-43890	-38.9	-26.1	0.670951
zma-miR394b-3p:zma-miR394a-3p	1:299565756:299641969	44678-44692	-38.9	-26.1	0.670951
zma-miR394b-3p:zma-miR394a-3p	1:299565756:299641974	44683-44697	-38.9	-26.1	0.670951
zma-miR394b-3p:zma-miR394a-3p	1:65488176:65586466	57628-57642	-38.9	-26.1	0.670951
zma-miR394b-3p:zma-miR394a-3p	1:65488603:65586811	57201-57215	-38.9	-26.1	0.670951
zma-miR394b-3p:zma-miR394a-3p	1:70426909:70516324	65929-65943	-38.9	-26.1	0.670951
zma-miR394b-3p:zma-miR394a-3p	1:70427471:70517760	65367-65381	-38.9	-26.1	0.670951
zma-miR394b-3p:zma-miR394a-3p	1:70428297:70518338	64541-64555	-38.9	-26.1	0.670951
zma-miR394b-3p:zma-miR394a-3p	1:92788532:92871629	67566-67580	-38.9	-26.1	0.670951
zma-miR394b-3p:zma-miR394a-3p	5:50803571:50880590	29175-29189	-38.9	-26.1	0.670951
zma-miR394b-3p:zma-miR394a-3p	6:90208389:90307551	35179-35193	-38.9	-26.1	0.670951
zma-miR394b-3p:zma-miR394a-3p	6:90208389:90307551	62458-62472	-38.9	-26.1	0.670951
zma-miR394b-3p:zma-miR394a-3p	6:90210073:90308115	35743-35757	-38.9	-26.1	0.670951
zma-miR394b-3p:zma-miR394a-3p	6:90210073:90308115	63022-63036	-38.9	-26.1	0.670951
zma-miR394b-3p:zma-miR394a-3p	7:170321207:170350960	16987-17008	-38.9	-25.9	0.66581
zma-miR394b-3p:zma-miR394a-3p	7:170321207:170350960	29574-29595	-38.9	-25.9	0.66581
zma-miR394b-3p:zma-miR394a-3p	7:170321207:170360286	16987-17008	-38.9	-25.9	0.66581
zma-miR394b-3p:zma-miR394a-3p	7:170321207:170360286	29574-29595	-38.9	-25.9	0.66581
zma-miR394b-3p:zma-miR394a-3p	7:170321207:170360286	38900-38921	-38.9	-25.9	0.66581
zma-miR394b-3p:zma-miR394a-3p	7:170323823:170353564	14371-14392	-38.9	-25.9	0.66581
zma-miR394b-3p:zma-miR394a-3p	7:170323823:170353564	26958-26979	-38.9	-25.9	0.66581
zma-miR394b-3p:zma-miR394a-3p	9:147841645:147891919	4551-4570	-38.9	-25.6	0.658098
zma-miR394b-3p:zma-miR394a-3p	9:149282274:149307484	13465-13484	-38.9	-26.6	0.683805
zma-miR394b-5p:zma-miR394a-5p	1:292661551:292707678	15310-15330	-39.1	-26.4	0.675192
zma-miR394b-5p:zma-miR394a-5p	9:147142730:147204822	1923-1940	-39.1	-25.6	0.654731
zma-miR395a-5p	10:13170572:13175706	2369-2388	-39.7	-26.14	0.658438
zma-miR395a-5p	10:137962428:137995155	10501-10522	-39.7	-26.1	0.657431
zma-miR395a-5p	10:137962428:137995292	10501-10522	-39.7	-26.1	0.657431
zma-miR395a-5p	2:28722326:28796937	4675-4697	-39.7	-29.3	0.738035
zma-miR395a-5p	2:28722540:28797102	4840-4862	-39.7	-29.3	0.738035
zma-miR395a-5p	2:28722755:28797303	5041-5063	-39.7	-29.3	0.738035
zma-miR395a-5p	2:28722913:28797519	5257-5279	-39.7	-29.3	0.738035
zma-miR395a-5p	2:28725187:28797683	5421-5443	-39.7	-29.3	0.738035
zma-miR395a-5p	4:5959048:6016433	21645-21666	-39.7	-29	0.730479
zma-miR395a-5p	5:206634538:206634655	13-38	-39.7	-26.72	0.673048
zma-miR395a-5p	5:206634538:206634655	130-155	-39.7	-26.72	0.673048
zma-miR395a-5p	5:206634538:206634655	30-55	-39.7	-26.72	0.673048
zma-miR395b-5p	1:299564754:299640914	4962-4987	-38.6	-26.6	0.689119
zma-miR395b-5p	1:299564935:299641167	5215-5240	-38.6	-26.6	0.689119
zma-miR395b-5p	1:299565756:299641969	6017-6042	-38.6	-26.6	0.689119
zma-miR395b-5p	1:299565756:299641974	6022-6047	-38.6	-26.6	0.689119
zma-miR395c-5p	1:244637068:244637126	115-136	-40.6	-28.38	0.699015
zma-miR395c-5p	1:244637068:244637126	15-36	-40.6	-28.38	0.699015
zma-miR395c-5p	1:244637068:244637126	57-78	-40.6	-28.38	0.699015
zma-miR395c-5p	2:26286439:26382649	47490-47513	-40.6	-26.88	0.662069
zma-miR395c-5p	2:26286439:26383725	47490-47513	-40.6	-26.88	0.662069
zma-miR395c-5p	2:26286784:26383725	47145-47168	-40.6	-26.88	0.662069
zma-miR395d-5p:zma-miR395g-5p	4:161360804:161436363	1879-1904	-38.2	-28.8	0.753927
zma-miR395d-5p:zma-miR395g-5p	4:161361239:161441156	1444-1469	-38.2	-28.8	0.753927
zma-miR395i-5p	1:299564754:299640914	4962-4987	-40.4	-26.8	0.663366
zma-miR395i-5p	1:299564935:299641167	5215-5240	-40.4	-26.8	0.663366
zma-miR395i-5p	1:299565756:299641969	6017-6042	-40.4	-26.8	0.663366
zma-miR395i-5p	1:299565756:299641974	6022-6047	-40.4	-26.8	0.663366
zma-miR395i-5p	3:156937151:156963593	21320-21341	-40.4	-27.4	0.678218
zma-miR395i-5p	3:156939222:156964716	22443-22464	-40.4	-27.4	0.678218
zma-miR395k-3p	1:56757849:56785494	8727-8744	-34.7	-22.7	0.654179
zma-miR395k-3p	1:56758069:56785749	8982-8999	-34.7	-22.7	0.654179
zma-miR395k-3p	1:56762680:56790363	13596-13613	-34.7	-22.7	0.654179
zma-miR395k-5p	1:70426909:70516324	22259-22281	-36.2	-25.1	0.69337
zma-miR395k-5p	1:70427471:70517760	21697-21719	-36.2	-25.1	0.69337
zma-miR395k-5p	1:70428297:70518338	20871-20893	-36.2	-25.1	0.69337
zma-miR395k-5p	2:47810431:47853546	34563-34583	-36.2	-27.5	0.759669
zma-miR395k-5p	2:7846762:7943821	32618-32638	-36.2	-27.5	0.759669
zma-miR395k-5p	2:7847104:7944275	32276-32296	-36.2	-27.5	0.759669
zma-miR395k-5p	2:7847491:7944614	31889-31909	-36.2	-27.5	0.759669
zma-miR395k-5p	4:32251356:32251491	44-66	-36.2	-23.9	0.660221
zma-miR395k-5p	4:32251356:32251491	79-101	-36.2	-23.9	0.660221
zma-miR395k-5p	5:2602831:2605311	1892-1913	-36.2	-23.9	0.660221
zma-miR395k-5p	7:99538405:99632811	51962-51982	-36.2	-24.3	0.671271
zma-miR395k-5p	9:1996303:2059232	3227-3249	-36.2	-24.4	0.674033
zma-miR395l-5p	10:146074709:146109510	11683-11703	-38.4	-26.5	0.690104
zma-miR395l-5p	10:146075354:146110158	11038-11058	-38.4	-26.5	0.690104
zma-miR395l-5p	3:46178794:46178902	115-132	-38.4	-25.28	0.658333
zma-miR395l-5p	3:46178794:46178902	15-32	-38.4	-25.28	0.658333
zma-miR395l-5p	3:46178794:46178902	7-24	-38.4	-25.28	0.658333
zma-miR395l-5p	8:71633117:71715549	37595-37616	-38.4	-25.26	0.657813
zma-miR395l-5p	8:71633282:71716535	37430-37451	-38.4	-25.26	0.657813
zma-miR395l-5p	8:71634031:71719759	36681-36702	-38.4	-25.26	0.657813
zma-miR395l-5p	8:71635952:71721050	34760-34781	-38.4	-25.26	0.657813
zma-miR395l-5p	9:99438353:99529612	49221-49243	-38.4	-28	0.729167
zma-miR395m-3p:zma-miR395l-3p:zma-miR395c-3p	10:80317073:80393536	34111-34129	-37.1	-25	0.673854
zma-miR395m-3p:zma-miR395l-3p:zma-miR395c-3p	10:80317073:80393536	52658-52676	-37.1	-25	0.673854
zma-miR395m-3p:zma-miR395l-3p:zma-miR395c-3p	10:80317571:80393833	33613-33631	-37.1	-25	0.673854
zma-miR395m-3p:zma-miR395l-3p:zma-miR395c-3p	10:80317571:80393833	52160-52178	-37.1	-25	0.673854
zma-miR395m-3p:zma-miR395l-3p:zma-miR395c-3p	2:134038269:134133565	46883-46905	-37.1	-25.5	0.687332
zma-miR395m-3p:zma-miR395l-3p:zma-miR395c-3p	2:134038269:134133643	46961-46983	-37.1	-25.5	0.687332
zma-miR395m-3p:zma-miR395l-3p:zma-miR395c-3p	3:56900347:56990153	19611-19633	-37.1	-25.8	0.695418
zma-miR395m-3p:zma-miR395l-3p:zma-miR395c-3p	3:56900347:56990156	19614-19636	-37.1	-25.8	0.695418
zma-miR395m-3p:zma-miR395l-3p:zma-miR395c-3p	5:77657957:77727579	67088-67108	-37.1	-24.56	0.661995
zma-miR395m-3p:zma-miR395l-3p:zma-miR395c-3p	5:77658927:77728624	66118-66138	-37.1	-24.56	0.661995
zma-miR395m-5p	2:1929037:1976513	17839-17859	-33.8	-22.6	0.668639
zma-miR395m-5p	2:1929523:1977016	18342-18362	-33.8	-22.6	0.668639
zma-miR395m-5p	2:1929523:1977022	18348-18368	-33.8	-22.6	0.668639
zma-miR395m-5p	2:1931993:1977454	18780-18800	-33.8	-22.6	0.668639
zma-miR395m-5p	2:1932257:1979322	20648-20668	-33.8	-22.6	0.668639
zma-miR395m-5p	9:88243095:88286965	43577-43600	-33.8	-22.58	0.668047
zma-miR395m-5p	9:88243095:88286968	43580-43603	-33.8	-22.58	0.668047
zma-miR395m-5p	9:88799876:88875077	23043-23063	-33.8	-22	0.650888
zma-miR395m-5p	9:99438353:99529612	27277-27298	-33.8	-22.4	0.662722
zma-miR395m-5p	9:99438353:99529612	49221-49243	-33.8	-22.3	0.659763
zma-miR395o-3p	8:27699334:27798860	14517-14542	-36.9	-25.6	0.693767
zma-miR395o-3p	9:1996303:2059232	46467-46491	-36.9	-27	0.731707
zma-miR395o-3p	9:1996303:2059232	54113-54137	-36.9	-27	0.731707
zma-miR395o-5p	10:95691003:95764938	31605-31629	-38.1	-25.42	0.667192
zma-miR395o-5p	1:122400295:122471897	20609-20633	-38.1	-25.42	0.667192
zma-miR395o-5p	2:203063535:203137501	60783-60807	-38.1	-25.42	0.667192
zma-miR395o-5p	2:231371455:231461305	60525-60549	-38.1	-26.22	0.688189
zma-miR395o-5p	2:231371589:231461456	60676-60700	-38.1	-26.22	0.688189
zma-miR395o-5p	2:231372111:231461983	61203-61227	-38.1	-26.22	0.688189
zma-miR395o-5p	2:233177704:233256366	50993-51017	-38.1	-25.42	0.667192
zma-miR395o-5p	2:233178598:233256489	50099-50123	-38.1	-25.42	0.667192
zma-miR395o-5p	5:160122656:160165562	27851-27875	-38.1	-25.42	0.667192
zma-miR396a-5p:zma-miR396b-5p	1:146779779:146823161	8244-8266	-35	-23.18	0.662286
zma-miR396a-5p:zma-miR396b-5p	1:39843577:39891079	15326-15348	-35	-23.18	0.662286
zma-miR396a-5p:zma-miR396b-5p	1:65488176:65586466	32671-32693	-35	-23.18	0.662286
zma-miR396a-5p:zma-miR396b-5p	1:65488603:65586811	32244-32266	-35	-23.18	0.662286
zma-miR396a-5p:zma-miR396b-5p	2:26286439:26382649	29478-29500	-35	-23.18	0.662286
zma-miR396a-5p:zma-miR396b-5p	2:26286439:26382649	31163-31185	-35	-23.18	0.662286
zma-miR396a-5p:zma-miR396b-5p	2:26286439:26383725	29478-29500	-35	-23.18	0.662286
zma-miR396a-5p:zma-miR396b-5p	2:26286439:26383725	31163-31185	-35	-23.18	0.662286
zma-miR396a-5p:zma-miR396b-5p	2:26286784:26383725	29133-29155	-35	-23.18	0.662286
zma-miR396a-5p:zma-miR396b-5p	2:26286784:26383725	30818-30840	-35	-23.18	0.662286
zma-miR396a-5p:zma-miR396b-5p	5:160122656:160165562	10283-10305	-35	-23.18	0.662286
zma-miR396a-5p:zma-miR396b-5p	6:90208389:90307551	47567-47589	-35	-23.18	0.662286
zma-miR396a-5p:zma-miR396b-5p	6:90210073:90308115	48131-48153	-35	-23.18	0.662286
zma-miR396a-5p:zma-miR396b-5p	7:14538793:14590659	10627-10649	-35	-23.18	0.662286
zma-miR396a-5p:zma-miR396b-5p	7:14538793:14590659	39259-39281	-35	-23.18	0.662286
zma-miR396a-5p:zma-miR396b-5p	7:9100128:9139007	24632-24654	-35	-23.18	0.662286
zma-miR396a-5p:zma-miR396b-5p	8:16246192:16334830	44485-44507	-35	-23.18	0.662286
zma-miR396a-5p:zma-miR396b-5p	8:16246192:16334830	53799-53821	-35	-23.18	0.662286
zma-miR396b-3p:zma-miR396a-3p	2:230087496:230099624	7340-7359	-32.9	-24.6	0.74772
zma-miR396d:zma-miR396c	9:99438353:99529612	26556-26580	-38.3	-27.1	0.707572
zma-miR396e-3p	2:232883093:232907375	16034-16053	-40.6	-28.3	0.697044
zma-miR396e-3p	2:232883093:232907375	21081-21100	-40.6	-28.3	0.697044
zma-miR396f-3p	2:232883093:232907375	16034-16053	-39.1	-26.1	0.667519
zma-miR396f-3p	2:232883093:232907375	21081-21100	-39.1	-26.1	0.667519
zma-miR396f-5p:zma-miR396e-5p	1:299564754:299640914	59719-59742	-33.4	-21.74	0.650898
zma-miR396f-5p:zma-miR396e-5p	1:299564935:299641167	59972-59995	-33.4	-21.74	0.650898
zma-miR396f-5p:zma-miR396e-5p	1:299565756:299641969	60774-60797	-33.4	-21.74	0.650898
zma-miR396f-5p:zma-miR396e-5p	1:299565756:299641974	60779-60802	-33.4	-21.74	0.650898
zma-miR397b-3p	2:232883093:232907375	3512-3532	-39.9	-27	0.676692
zma-miR397b-5p:zma-miR397a-5p	10:80317073:80393536	8950-8973	-38.5	-25.5	0.662338
zma-miR397b-5p:zma-miR397a-5p	10:80317571:80393833	8452-8475	-38.5	-25.5	0.662338
zma-miR397b-5p:zma-miR397a-5p	3:7136143:7202712	51859-51878	-38.5	-26.1	0.677922
zma-miR397b-5p:zma-miR397a-5p	9:147841645:147891919	10824-10844	-38.5	-25.18	0.654026
zma-miR398a-5p	8:16246192:16334830	632-654	-40.9	-29.4	0.718826
zma-miR398b-3p:zma-miR398a-3p	2:2911818:2985911	66907-66925	-45.3	-32.7	0.721854
zma-miR398b-3p:zma-miR398a-3p	2:2911818:2997845	66907-66925	-45.3	-32.7	0.721854
zma-miR398b-3p:zma-miR398a-3p	2:2912834:2986949	65891-65909	-45.3	-32.7	0.721854
zma-miR398b-3p:zma-miR398a-3p	5:50803571:50880590	19245-19269	-45.3	-29.5	0.651214
zma-miR398b-3p:zma-miR398a-3p	7:133807457:133870862	9619-9639	-45.3	-30.06	0.663576
zma-miR398b-3p:zma-miR398a-3p	8:27699334:27798860	30269-30289	-45.3	-32.8	0.724062
zma-miR398b-3p:zma-miR398a-3p	9:99438353:99529612	58422-58442	-45.3	-32.1	0.708609
zma-miR398b-3p:zma-miR398a-3p	9:99438353:99529612	82221-82241	-45.3	-29.9	0.660044
zma-miR399a-5p	10:2051604:2124715	22949-22974	-44.7	-32.6	0.729306
zma-miR399a-5p	10:2051759:2127169	25403-25428	-44.7	-32.6	0.729306
zma-miR399a-5p	10:2051846:2127362	25596-25621	-44.7	-32.6	0.729306
zma-miR399a-5p	10:2052462:2127912	26146-26171	-44.7	-32.6	0.729306
zma-miR399a-5p	10:2053074:2128521	26755-26780	-44.7	-32.6	0.729306
zma-miR399a-5p	10:2053488:2128923	27157-27182	-44.7	-32.6	0.729306
zma-miR399a-5p	10:2054233:2129544	27778-27803	-44.7	-32.6	0.729306
zma-miR399a-5p	10:2054444:2129782	28016-28041	-44.7	-32.6	0.729306
zma-miR399a-5p	10:2054444:2129800	28034-28059	-44.7	-32.6	0.729306
zma-miR399a-5p	1:38637411:38720540	35262-35287	-44.7	-31.2	0.697987
zma-miR399a-5p	6:160624356:160624509	25-49	-44.7	-32.5	0.727069
zma-miR399a-5p	6:160624356:160624509	78-102	-44.7	-32.5	0.727069
zma-miR399a-5p	6:160624399:160624527	135-159	-44.7	-32.5	0.727069
zma-miR399a-5p	6:160624399:160624527	35-59	-44.7	-32.5	0.727069
zma-miR399a-5p	6:160624399:160624527	7-31	-44.7	-32.5	0.727069
zma-miR399a-5p	7:9100128:9139007	33505-33523	-44.7	-29.8	0.666667
zma-miR399a-5p	9:1996303:2059232	26625-26650	-44.7	-29.3	0.655481
zma-miR399a-5p	9:71691343:71702219	9445-9468	-44.7	-30.4	0.680089
zma-miR399b-3p	1:261411361:261489225	71660-71682	-42.2	-29.68	0.703318
zma-miR399b-3p	1:261412135:261489481	70886-70908	-42.2	-29.68	0.703318
zma-miR399b-3p	2:28722326:28796937	20400-20422	-42.2	-28.28	0.670142
zma-miR399b-3p	2:28722540:28797102	20565-20587	-42.2	-28.28	0.670142
zma-miR399b-3p	2:28722755:28797303	20766-20788	-42.2	-28.28	0.670142
zma-miR399b-3p	2:28722913:28797519	20982-21004	-42.2	-28.28	0.670142
zma-miR399b-3p	2:28725187:28797683	21146-21168	-42.2	-28.28	0.670142
zma-miR399b-3p	8:16246192:16334830	65801-65823	-42.2	-28.98	0.68673
zma-miR399b-3p	8:9536539:9628474	73062-73084	-42.2	-29.28	0.693839
zma-miR399b-3p	9:88243095:88286965	15963-15985	-42.2	-28.28	0.670142
zma-miR399b-3p	9:88243095:88286968	15966-15988	-42.2	-28.28	0.670142
zma-miR399b-5p	10:1919941:1934193	6045-6067	-44.2	-29.9	0.676471
zma-miR399b-5p	2:203063535:203137501	11288-11312	-44.2	-28.9	0.653846
zma-miR399b-5p	3:227194195:227194388	113-137	-44.2	-28.78	0.651131
zma-miR399b-5p	3:227194195:227194388	13-37	-44.2	-28.78	0.651131
zma-miR399b-5p	5:77657957:77727579	2896-2918	-44.2	-29.1	0.658371
zma-miR399b-5p	5:77658927:77728624	1926-1948	-44.2	-29.1	0.658371
zma-miR399b-5p	6:160624356:160624509	25-49	-44.2	-33.9	0.766968
zma-miR399b-5p	6:160624356:160624509	78-102	-44.2	-33.9	0.766968
zma-miR399b-5p	6:160624399:160624527	135-159	-44.2	-33.9	0.766968
zma-miR399b-5p	6:160624399:160624527	35-59	-44.2	-33.9	0.766968
zma-miR399b-5p	6:160624399:160624527	7-31	-44.2	-33.9	0.766968
zma-miR399b-5p	9:99438353:99529612	90684-90709	-44.2	-30.2	0.683258
zma-miR399d-5p	6:158658789:158688566	5151-5171	-44.2	-29.4	0.665158
zma-miR399d-5p	6:160624356:160624509	25-49	-44.2	-30.6	0.692308
zma-miR399d-5p	6:160624356:160624509	78-102	-44.2	-30.6	0.692308
zma-miR399d-5p	6:160624399:160624527	135-159	-44.2	-30.6	0.692308
zma-miR399d-5p	6:160624399:160624527	35-59	-44.2	-30.6	0.692308
zma-miR399d-5p	6:160624399:160624527	7-31	-44.2	-30.6	0.692308
zma-miR399d-5p	8:167783551:167858697	62456-62478	-44.2	-34	0.769231
zma-miR399d-5p	9:71691343:71702219	9444-9468	-44.2	-29.6	0.669683
zma-miR399e-5p	10:146074709:146109510	20781-20801	-41.4	-27.16	0.656039
zma-miR399e-5p	10:146075354:146110158	20136-20156	-41.4	-27.16	0.656039
zma-miR399e-5p	10:2051604:2124715	51313-51335	-41.4	-27.5	0.664251
zma-miR399e-5p	10:2051759:2127169	53767-53789	-41.4	-27.5	0.664251
zma-miR399e-5p	10:2051846:2127362	53960-53982	-41.4	-27.5	0.664251
zma-miR399e-5p	10:2052462:2127912	54510-54532	-41.4	-27.5	0.664251
zma-miR399e-5p	10:2053074:2128521	55119-55141	-41.4	-27.5	0.664251
zma-miR399e-5p	10:2053488:2128923	55521-55543	-41.4	-27.5	0.664251
zma-miR399e-5p	10:2054233:2129544	56142-56164	-41.4	-27.5	0.664251
zma-miR399e-5p	10:2054444:2129782	56380-56402	-41.4	-27.5	0.664251
zma-miR399e-5p	10:2054444:2129800	56398-56420	-41.4	-27.5	0.664251
zma-miR399e-5p	1:92788532:92871629	24714-24734	-41.4	-27.5	0.664251
zma-miR399e-5p	2:1932257:1979322	425-445	-41.4	-30.8	0.743961
zma-miR399e-5p	2:232001336:232095306	20173-20191	-41.4	-27.3	0.65942
zma-miR399e-5p	2:232004546:232098757	16963-16981	-41.4	-27.3	0.65942
zma-miR399e-5p	4:233800442:233821521	10402-10420	-41.4	-30.16	0.728502
zma-miR399e-5p	4:233800613:233821682	10231-10249	-41.4	-30.16	0.728502
zma-miR399e-5p	4:233801221:233822291	9623-9641	-41.4	-30.16	0.728502
zma-miR399e-5p	4:233802012:233822996	8832-8850	-41.4	-30.16	0.728502
zma-miR399e-5p	4:233802294:233823272	8550-8568	-41.4	-30.16	0.728502
zma-miR399e-5p	4:233802925:233824247	7919-7937	-41.4	-30.16	0.728502
zma-miR399e-5p	4:233807581:233824643	3263-3281	-41.4	-30.16	0.728502
zma-miR399e-5p	4:233809761:233825991	1083-1101	-41.4	-30.16	0.728502
zma-miR399e-5p	4:233810492:233827077	352-370	-41.4	-30.16	0.728502
zma-miR399e-5p	4:233810687:233827241	157-175	-41.4	-30.16	0.728502
zma-miR399e-5p	5:77657957:77727579	16724-16744	-41.4	-28.06	0.677778
zma-miR399e-5p	5:77658927:77728624	15754-15774	-41.4	-28.06	0.677778
zma-miR399e-5p	9:88243095:88286965	40591-40613	-41.4	-27.6	0.666667
zma-miR399e-5p	9:88243095:88286968	40594-40616	-41.4	-27.6	0.666667
zma-miR399f-3p	2:2911818:2985911	3102-3117	-38.4	-27.6	0.71875
zma-miR399f-3p	2:2911818:2997845	3102-3117	-38.4	-27.6	0.71875
zma-miR399f-3p	2:2912834:2986949	2086-2101	-38.4	-27.6	0.71875
zma-miR399g-3p	8:71633117:71715549	4810-4832	-43.2	-28.6	0.662037
zma-miR399g-3p	8:71633282:71716535	4645-4667	-43.2	-28.6	0.662037
zma-miR399g-3p	8:71634031:71719759	3896-3918	-43.2	-28.6	0.662037
zma-miR399g-3p	8:71635952:71721050	1975-1997	-43.2	-28.6	0.662037
zma-miR399h-5p	1:70426909:70516324	81668-81689	-43.2	-28.3	0.655093
zma-miR399h-5p	1:70427471:70517760	81106-81127	-43.2	-28.3	0.655093
zma-miR399h-5p	1:70428297:70518338	80280-80301	-43.2	-28.3	0.655093
zma-miR399h-5p	3:227194195:227194388	113-137	-43.2	-28.18	0.652315
zma-miR399h-5p	3:227194195:227194388	13-37	-43.2	-28.18	0.652315
zma-miR399h-5p	6:160624356:160624509	25-49	-43.2	-33.2	0.768519
zma-miR399h-5p	6:160624356:160624509	78-102	-43.2	-33.2	0.768519
zma-miR399h-5p	6:160624399:160624527	135-159	-43.2	-33.2	0.768519
zma-miR399h-5p	6:160624399:160624527	35-59	-43.2	-33.2	0.768519
zma-miR399h-5p	6:160624399:160624527	7-31	-43.2	-33.2	0.768519
zma-miR399h-5p	8:5244144:5299428	35652-35675	-43.2	-28.1	0.650463
zma-miR399h-5p	8:5244144:5299428	39933-39956	-43.2	-28.1	0.650463
zma-miR399h-5p	9:99438353:99529612	90684-90709	-43.2	-28.7	0.664352
zma-miR399i-5p	10:2051604:2124715	22949-22974	-45.7	-33	0.722101
zma-miR399i-5p	10:2051759:2127169	25403-25428	-45.7	-33	0.722101
zma-miR399i-5p	10:2051846:2127362	25596-25621	-45.7	-33	0.722101
zma-miR399i-5p	10:2052462:2127912	26146-26171	-45.7	-33	0.722101
zma-miR399i-5p	10:2053074:2128521	26755-26780	-45.7	-33	0.722101
zma-miR399i-5p	10:2053488:2128923	27157-27182	-45.7	-33	0.722101
zma-miR399i-5p	10:2054233:2129544	27778-27803	-45.7	-33	0.722101
zma-miR399i-5p	10:2054444:2129782	28016-28041	-45.7	-33	0.722101
zma-miR399i-5p	10:2054444:2129800	28034-28059	-45.7	-33	0.722101
zma-miR399i-5p	1:38637411:38720540	35262-35287	-45.7	-31.6	0.691466
zma-miR399i-5p	6:160624356:160624509	25-49	-45.7	-33.2	0.726477
zma-miR399i-5p	6:160624356:160624509	78-102	-45.7	-33.2	0.726477
zma-miR399i-5p	6:160624399:160624527	135-159	-45.7	-33.2	0.726477
zma-miR399i-5p	6:160624399:160624527	35-59	-45.7	-33.2	0.726477
zma-miR399i-5p	6:160624399:160624527	7-31	-45.7	-33.2	0.726477
zma-miR399i-5p	7:9100128:9139007	33505-33523	-45.7	-30.5	0.667396
zma-miR399i-5p	9:71691343:71702219	9444-9468	-45.7	-31.5	0.689278
zma-miR399j-5p	2:2911818:2985911	54809-54831	-47	-31.4	0.668085
zma-miR399j-5p	2:2911818:2985911	60389-60411	-47	-31.4	0.668085
zma-miR399j-5p	2:2911818:2997845	54809-54831	-47	-31.4	0.668085
zma-miR399j-5p	2:2911818:2997845	60389-60411	-47	-31.4	0.668085
zma-miR399j-5p	2:2912834:2986949	53793-53815	-47	-31.4	0.668085
zma-miR399j-5p	2:2912834:2986949	59373-59395	-47	-31.4	0.668085
zma-miR399j-5p	3:211804297:211859181	41346-41369	-47	-33.6	0.714894
zma-miR399j-5p	3:211805194:211859631	41796-41819	-47	-33.6	0.714894
zma-miR399j-5p	3:211806202:211863467	45632-45655	-47	-33.6	0.714894
zma-miR399j-5p	3:211807007:211863467	45632-45655	-47	-33.6	0.714894
zma-miR399j-5p	3:211807007:211864440	46605-46628	-47	-33.6	0.714894
zma-miR399j-5p	3:211807209:211865280	47445-47468	-47	-33.6	0.714894
zma-miR399j-5p	3:211807376:211865471	47636-47659	-47	-33.6	0.714894
zma-miR399j-5p	5:10982700:11059286	9012-9037	-47	-32.4	0.689362
zma-miR399j-5p	5:10985283:11060810	6429-6454	-47	-32.4	0.689362
zma-miR399j-5p	5:10989792:11064583	1920-1945	-47	-32.4	0.689362
zma-miR399j-5p	5:10990111:11064849	1601-1626	-47	-32.4	0.689362
zma-miR399j-5p	5:10990649:11065072	1063-1088	-47	-32.4	0.689362
zma-miR399j-5p	8:27699334:27798860	32353-32375	-47	-31.4	0.668085
zma-miR399j-5p	9:99438353:99529612	60489-60511	-47	-31.4	0.668085
zma-miR399j-5p	9:99438353:99529612	84307-84329	-47	-31.4	0.668085
zma-miR482-3p	10:137962428:137995155	28527-28545	-35.2	-24.5	0.696023
zma-miR482-3p	10:137962428:137995155	28799-28822	-35.2	-27.2	0.772727
zma-miR482-3p	10:137962428:137995292	28527-28545	-35.2	-24.5	0.696023
zma-miR482-3p	10:137962428:137995292	28799-28822	-35.2	-27.2	0.772727
zma-miR482-3p	10:80317073:80393536	32261-32279	-35.2	-23	0.653409
zma-miR482-3p	10:80317571:80393833	31763-31781	-35.2	-23	0.653409
zma-miR482-3p	1:19819266:19902630	17572-17593	-35.2	-27.9	0.792614
zma-miR482-3p	1:205912767:206000981	52988-53006	-35.2	-24.4	0.693182
zma-miR482-3p	1:205912767:206000981	62810-62828	-35.2	-24.4	0.693182
zma-miR482-3p	1:205913165:206001406	53413-53431	-35.2	-24.4	0.693182
zma-miR482-3p	1:205913165:206001406	63235-63253	-35.2	-24.4	0.693182
zma-miR482-3p	1:205918483:206001861	53868-53886	-35.2	-24.4	0.693182
zma-miR482-3p	1:205918483:206001861	63690-63708	-35.2	-24.4	0.693182
zma-miR482-3p	1:237463890:237487288	21315-21332	-35.2	-24	0.681818
zma-miR482-3p	1:286450078:286507462	51129-51152	-35.2	-23.8	0.676136
zma-miR482-3p	1:286452325:286509668	53335-53358	-35.2	-23.8	0.676136
zma-miR482-3p	1:65488176:65586466	4636-4657	-35.2	-23.2	0.659091
zma-miR482-3p	1:65488603:65586811	4209-4230	-35.2	-23.2	0.659091
zma-miR482-3p	2:10569617:10602267	1946-1964	-35.2	-23.2	0.659091
zma-miR482-3p	2:10570507:10603807	1056-1074	-35.2	-23.2	0.659091
zma-miR482-3p	2:10570832:10604116	731-749	-35.2	-23.2	0.659091
zma-miR482-3p	2:10571183:10604501	380-398	-35.2	-23.2	0.659091
zma-miR482-3p	2:203063535:203137501	29430-29446	-35.2	-22.9	0.650568
zma-miR482-3p	2:231371455:231461305	87435-87457	-35.2	-23	0.653409
zma-miR482-3p	2:231371589:231461456	87586-87608	-35.2	-23	0.653409
zma-miR482-3p	2:231372111:231461983	88113-88135	-35.2	-23	0.653409
zma-miR482-3p	2:232001336:232095306	84801-84822	-35.2	-24.6	0.698864
zma-miR482-3p	2:232004546:232098757	81591-81612	-35.2	-24.6	0.698864
zma-miR482-3p	2:4465158:4512521	13893-13914	-35.2	-23.3	0.661932
zma-miR482-3p	2:4465158:4512521	1508-1530	-35.2	-22.9	0.650568
zma-miR482-3p	3:184281221:184281850	112-133	-35.2	-26.6	0.755682
zma-miR482-3p	3:202719226:202767386	46208-46225	-35.2	-25.4	0.721591
zma-miR482-3p	3:211806202:211863467	1427-1443	-35.2	-24.1	0.684659
zma-miR482-3p	3:211807007:211863467	1427-1443	-35.2	-24.1	0.684659
zma-miR482-3p	3:211807007:211864440	2400-2416	-35.2	-24.1	0.684659
zma-miR482-3p	3:211807209:211865280	3240-3256	-35.2	-24.1	0.684659
zma-miR482-3p	3:211807376:211865471	3431-3447	-35.2	-24.1	0.684659
zma-miR482-3p	4:65775767:65825670	22365-22388	-35.2	-23.4	0.664773
zma-miR482-3p	5:10982700:11059286	9396-9419	-35.2	-23.9	0.678977
zma-miR482-3p	5:10985283:11060810	6813-6836	-35.2	-23.9	0.678977
zma-miR482-3p	5:10989792:11064583	2304-2327	-35.2	-23.9	0.678977
zma-miR482-3p	5:10990111:11064849	1985-2008	-35.2	-23.9	0.678977
zma-miR482-3p	5:10990649:11065072	1447-1470	-35.2	-23.9	0.678977
zma-miR482-3p	5:50803571:50880590	70141-70162	-35.2	-23.7	0.673295
zma-miR482-3p	5:62284763:62306296	21382-21404	-35.2	-25.2	0.715909
zma-miR482-3p	6:157734111:157816310	59197-59218	-35.2	-29.6	0.840909
zma-miR482-3p	6:41188052:41236733	37187-37204	-35.2	-24.7	0.701705
zma-miR482-3p	6:41188071:41236754	37208-37225	-35.2	-24.7	0.701705
zma-miR482-3p	6:41189171:41237548	38002-38019	-35.2	-24.7	0.701705
zma-miR482-3p	8:71633117:71715549	21698-21719	-35.2	-23.98	0.68125
zma-miR482-3p	8:71633282:71716535	21533-21554	-35.2	-23.98	0.68125
zma-miR482-3p	8:71634031:71719759	20784-20805	-35.2	-23.98	0.68125
zma-miR482-3p	8:71635952:71721050	18863-18884	-35.2	-23.98	0.68125
zma-miR482-3p	9:57015152:57072526	39915-39934	-35.2	-26.3	0.747159
zma-miR482-3p	9:57016086:57073497	38981-39000	-35.2	-26.3	0.747159
zma-miR482-3p	9:99438353:99529612	62477-62499	-35.2	-24.82	0.705114
zma-miR482-5p	10:2046993:2113908	5705-5722	-36.7	-24.8	0.675749
zma-miR482-5p	10:2047684:2114407	5014-5031	-36.7	-24.8	0.675749
zma-miR482-5p	10:2048225:2115306	4473-4490	-36.7	-24.8	0.675749
zma-miR482-5p	10:2048230:2115306	4468-4485	-36.7	-24.8	0.675749
zma-miR482-5p	10:95691003:95764938	15371-15388	-36.7	-24.4	0.66485
zma-miR482-5p	1:19819266:19902630	57920-57937	-36.7	-24.4	0.66485
zma-miR482-5p	1:261411361:261489225	68136-68153	-36.7	-24.4	0.66485
zma-miR482-5p	1:261412135:261489481	67362-67379	-36.7	-24.4	0.66485
zma-miR482-5p	1:299564754:299640914	63620-63638	-36.7	-25	0.681199
zma-miR482-5p	1:299564935:299641167	63873-63891	-36.7	-25	0.681199
zma-miR482-5p	1:299565756:299641969	64675-64693	-36.7	-25	0.681199
zma-miR482-5p	1:299565756:299641974	64680-64698	-36.7	-25	0.681199
zma-miR482-5p	1:70426909:70516324	73110-73128	-36.7	-25.1	0.683924
zma-miR482-5p	1:70427471:70517760	72548-72566	-36.7	-25.1	0.683924
zma-miR482-5p	1:70428297:70518338	71722-71740	-36.7	-25.1	0.683924
zma-miR482-5p	1:92788532:92871629	71271-71291	-36.7	-24.7	0.673025
zma-miR482-5p	2:134038269:134133565	64521-64538	-36.7	-24.4	0.66485
zma-miR482-5p	2:134038269:134133643	64599-64616	-36.7	-24.4	0.66485
zma-miR482-5p	2:1929037:1976513	2161-2179	-36.7	-24.08	0.656131
zma-miR482-5p	2:1929523:1977016	2664-2682	-36.7	-24.08	0.656131
zma-miR482-5p	2:1929523:1977022	2670-2688	-36.7	-24.08	0.656131
zma-miR482-5p	2:1931993:1977454	3102-3120	-36.7	-24.08	0.656131
zma-miR482-5p	2:1932257:1979322	4970-4988	-36.7	-24.08	0.656131
zma-miR482-5p	2:231371455:231461305	29772-29790	-36.7	-24.8	0.675749
zma-miR482-5p	2:231371589:231461456	29923-29941	-36.7	-24.8	0.675749
zma-miR482-5p	2:231372111:231461983	30450-30468	-36.7	-24.8	0.675749
zma-miR482-5p	2:232001336:232095306	8050-8066	-36.7	-24	0.653951
zma-miR482-5p	2:233177704:233256366	68193-68210	-36.7	-24.4	0.66485
zma-miR482-5p	2:233178598:233256489	67299-67316	-36.7	-24.4	0.66485
zma-miR482-5p	2:233257193:233357026	258-276	-36.7	-24.78	0.675204
zma-miR482-5p	2:233257193:233357026	43639-43656	-36.7	-23.9	0.651226
zma-miR482-5p	2:28722326:28796937	54973-54990	-36.7	-24.4	0.66485
zma-miR482-5p	2:28722540:28797102	55138-55155	-36.7	-24.4	0.66485
zma-miR482-5p	2:28722755:28797303	55339-55356	-36.7	-24.4	0.66485
zma-miR482-5p	2:28722913:28797519	55555-55572	-36.7	-24.4	0.66485
zma-miR482-5p	2:28725187:28797683	55719-55736	-36.7	-24.4	0.66485
zma-miR482-5p	3:177370828:177439273	15312-15329	-36.7	-23.9	0.651226
zma-miR482-5p	3:177371027:177441623	15113-15130	-36.7	-23.9	0.651226
zma-miR482-5p	3:177372421:177441898	13719-13736	-36.7	-23.9	0.651226
zma-miR482-5p	3:56900347:56990153	36822-36839	-36.7	-24.4	0.66485
zma-miR482-5p	3:56900347:56990156	36825-36842	-36.7	-24.4	0.66485
zma-miR482-5p	3:7136143:7202712	22514-22534	-36.7	-24.8	0.675749
zma-miR482-5p	5:50803571:50880590	61135-61152	-36.7	-24.5	0.667575
zma-miR482-5p	6:116580375:116657455	66397-66417	-36.7	-27.4	0.746594
zma-miR482-5p	6:157734111:157816310	73146-73166	-36.7	-26.1	0.711172
zma-miR482-5p	6:41188052:41236733	15135-15152	-36.7	-24.4	0.66485
zma-miR482-5p	6:41188071:41236754	15156-15173	-36.7	-24.4	0.66485
zma-miR482-5p	6:41189171:41237548	15950-15967	-36.7	-24.4	0.66485
zma-miR482-5p	6:68062034:68108807	14310-14330	-36.7	-24.9	0.678474
zma-miR482-5p	6:7047007:7130931	43546-43563	-36.7	-24.4	0.66485
zma-miR482-5p	6:7052843:7125379	37710-37727	-36.7	-24.4	0.66485
zma-miR482-5p	6:90208389:90307551	59014-59031	-36.7	-24.4	0.66485
zma-miR482-5p	6:90210073:90308115	59578-59595	-36.7	-24.4	0.66485
zma-miR482-5p	7:126409911:126470693	48327-48345	-36.7	-27.38	0.746049
zma-miR482-5p	7:133807457:133870862	4277-4298	-36.7	-23.92	0.651771
zma-miR482-5p	7:149251757:149274105	10574-10594	-36.7	-27.6	0.752044
zma-miR482-5p	7:149252053:149275592	10278-10298	-36.7	-27.6	0.752044
zma-miR482-5p	8:170962469:171007196	26745-26765	-36.7	-27.6	0.752044
zma-miR482-5p	8:170963264:171007543	25950-25970	-36.7	-27.6	0.752044
zma-miR482-5p	9:147142730:147204822	30385-30402	-36.7	-24.4	0.66485
zma-miR482-5p	9:26965020:26999694	29869-29886	-36.7	-23.9	0.651226
zma-miR482-5p	9:26965020:27009787	29869-29886	-36.7	-23.9	0.651226
zma-miR482-5p	9:26965836:27006481	29053-29070	-36.7	-23.9	0.651226
zma-miR482-5p	9:26965836:27011518	29053-29070	-36.7	-23.9	0.651226
zma-miR482-5p	9:26966039:27006653	28850-28867	-36.7	-23.9	0.651226
zma-miR482-5p	9:26966039:27011710	28850-28867	-36.7	-23.9	0.651226
zma-miR482-5p	9:26966049:27006653	28840-28857	-36.7	-23.9	0.651226
zma-miR482-5p	9:26966049:27011710	28840-28857	-36.7	-23.9	0.651226
zma-miR482-5p	9:99438353:99529612	76613-76629	-36.7	-26.2	0.713896
zma-miR528a-3p:zma-miR528b-3p	1:117126912:117155361	23805-23825	-42.2	-31	0.734597
zma-miR528a-3p:zma-miR528b-3p	1:158314014:158317919	1376-1395	-42.2	-27.6	0.654028
zma-miR528a-3p:zma-miR528b-3p	1:264799474:264856309	44245-44264	-42.2	-27.6	0.654028
zma-miR528a-3p:zma-miR528b-3p	1:264801351:264853439	41375-41394	-42.2	-27.6	0.654028
zma-miR528a-3p:zma-miR528b-3p	1:92788532:92871629	15393-15411	-42.2	-28.9	0.684834
zma-miR528a-3p:zma-miR528b-3p	2:134038269:134133565	41736-41761	-42.2	-28	0.663507
zma-miR528a-3p:zma-miR528b-3p	2:134038269:134133565	89442-89464	-42.2	-30.8	0.729858
zma-miR528a-3p:zma-miR528b-3p	2:134038269:134133643	41814-41839	-42.2	-28	0.663507
zma-miR528a-3p:zma-miR528b-3p	2:134038269:134133643	89520-89542	-42.2	-30.8	0.729858
zma-miR528a-3p:zma-miR528b-3p	2:232001336:232095306	24082-24107	-42.2	-30.3	0.718009
zma-miR528a-3p:zma-miR528b-3p	2:232004546:232098757	20872-20897	-42.2	-30.3	0.718009
zma-miR528a-3p:zma-miR528b-3p	2:7846762:7943821	90416-90434	-42.2	-29.6	0.701422
zma-miR528a-3p:zma-miR528b-3p	2:7847104:7944275	90074-90092	-42.2	-29.6	0.701422
zma-miR528a-3p:zma-miR528b-3p	2:7847491:7944614	89687-89705	-42.2	-29.6	0.701422
zma-miR528a-3p:zma-miR528b-3p	3:56900347:56990153	14455-14480	-42.2	-28	0.663507
zma-miR528a-3p:zma-miR528b-3p	3:56900347:56990153	25328-25353	-42.2	-28	0.663507
zma-miR528a-3p:zma-miR528b-3p	3:56900347:56990156	14458-14483	-42.2	-28	0.663507
zma-miR528a-3p:zma-miR528b-3p	3:56900347:56990156	25331-25356	-42.2	-28	0.663507
zma-miR528a-3p:zma-miR528b-3p	3:63781884:63823689	3824-3847	-42.2	-28.5	0.675355
zma-miR528a-3p:zma-miR528b-3p	4:15251155:15272219	15809-15829	-42.2	-28.9	0.684834
zma-miR528a-3p:zma-miR528b-3p	5:50803571:50880590	56644-56669	-42.2	-27.6	0.654028
zma-miR528a-3p:zma-miR528b-3p	5:77657957:77727579	29116-29136	-42.2	-29.8	0.706161
zma-miR528a-3p:zma-miR528b-3p	5:77657957:77727579	3442-3461	-42.2	-27.9	0.661137
zma-miR528a-3p:zma-miR528b-3p	5:77657957:77727579	38163-38183	-42.2	-29.8	0.706161
zma-miR528a-3p:zma-miR528b-3p	5:77658927:77728624	2472-2491	-42.2	-27.9	0.661137
zma-miR528a-3p:zma-miR528b-3p	5:77658927:77728624	28146-28166	-42.2	-29.8	0.706161
zma-miR528a-3p:zma-miR528b-3p	5:77658927:77728624	37193-37213	-42.2	-29.8	0.706161
zma-miR528a-3p:zma-miR528b-3p	6:7047007:7130931	30421-30446	-42.2	-27.6	0.654028
zma-miR528a-3p:zma-miR528b-3p	6:7052843:7125379	24585-24610	-42.2	-27.6	0.654028
zma-miR528a-3p:zma-miR528b-3p	6:90208389:90307551	49027-49052	-42.2	-27.6	0.654028
zma-miR528a-3p:zma-miR528b-3p	6:90210073:90308115	49591-49616	-42.2	-27.6	0.654028
zma-miR528a-3p:zma-miR528b-3p	8:167783551:167858697	62650-62670	-42.2	-28.9	0.684834
zma-miR528a-3p:zma-miR528b-3p	8:27699334:27798860	64162-64182	-42.2	-29.38	0.696209
zma-miR528a-3p:zma-miR528b-3p	8:27699334:27798860	98875-98897	-42.2	-28	0.663507
zma-miR528a-3p:zma-miR528b-3p	9:150086876:150148238	27170-27194	-42.2	-27.9	0.661137
zma-miR528a-3p:zma-miR528b-3p	9:150087398:150148537	26648-26672	-42.2	-27.9	0.661137
zma-miR528a-3p:zma-miR528b-3p	9:150087528:150148898	26518-26542	-42.2	-27.9	0.661137
zma-miR528a-3p:zma-miR528b-3p	9:150088103:150149044	25943-25967	-42.2	-27.9	0.661137
zma-miR528a-3p:zma-miR528b-3p	9:71691343:71702219	9312-9334	-42.2	-27.9	0.661137
zma-miR528b-5p:zma-miR528a-5p	5:135279939:135301921	2238-2262	-44.7	-31.6	0.706935
zma-miR528b-5p:zma-miR528a-5p	7:14538793:14590659	17083-17107	-44.7	-30.2	0.675615
zma-miR529-3p	8:27699334:27798860	63694-63717	-40.1	-26.18	0.652868
zma-miR529-3p	9:152637106:152637247	43-65	-40.1	-27.38	0.682793
zma-miR529-3p	9:152637106:152637247	84-106	-40.1	-27.38	0.682793
zma-miR827-3p	6:90208389:90307551	98420-98443	-34.1	-22.5	0.659824
Note: miRNA were listed in the first column. CircRNA in the second column acting as the miRNA decoys. The following columns mean the starting and terminating sites between circRNA and miRNA, MFE of a perfectly matched site, MFE of the alignments, MFEsite/MFEperfect, respectively. MFE: minimum free energy.
