# Supplementary material for: Genome-wide identification and functional analysis of circRNAs in Zea mays
Source: PLoS One. 2018 Dec 11;13(12):e0202375. doi: 10.1371/journal.pone.0202375 (PMC6289457; doi:10.1371/journal.pone.0202375)
Supplement: S8 Table — (A) Enrichment of Gene Ontology analysis. (B) Enrichment of pathway analysis. (XLS) [file pone.0202375.s012.xls]

## Sheet: S8A Table
S8 Table. (A) Enrichment of Gene Ontology analysis
GO-ID	Term	Category	P_Value	FDR
GO:0005737	cytoplasm	C	2.65161e-11	7.84877e-09
GO:0044444	cytoplasmic part	C	1.28272e-09	1.89842e-07
GO:0044424	intracellular part	C	2.74729e-09	2.71067e-07
GO:0044464	cell part	C	6.17543e-08	4.42244e-06
GO:0005622	intracellular	C	7.47034e-08	4.42244e-06
GO:0019748	secondary metabolic process	P	2.95654e-07	1.45856e-05
GO:0016491	oxidoreductase activity	F	6.60334e-07	2.48846e-05
GO:0005623	cell	C	6.72557e-07	2.48846e-05
GO:0005773	vacuole	C	2.36724e-06	7.78558e-05
GO:0009536	plastid	C	2.72238e-06	8.05824e-05
GO:0043229	intracellular organelle	C	8.54182e-06	0.000219545
GO:0009987	cellular process	P	8.90049e-06	0.000219545
GO:0009058	biosynthetic process	P	1.21486e-05	0.000268569
GO:0044699	single-organism process	P	1.37885e-05	0.000268569
GO:0009579	thylakoid	C	1.44366e-05	0.000268569
GO:0008135	translation factor activity, RNA binding	F	1.45172e-05	0.000268569
GO:0044710	single-organism metabolic process	P	1.6506e-05	0.000287399
GO:0044281	small molecule metabolic process	P	2.48151e-05	0.000408071
GO:0043226	organelle	C	2.62994e-05	0.000409717
GO:0044237	cellular metabolic process	P	3.4535e-05	0.000511119
GO:0003824	catalytic activity	F	4.22949e-05	0.000596156
GO:0008152	metabolic process	P	6.36613e-05	0.000840983
GO:1990904	ribonucleoprotein complex	C	7.1029e-05	0.000840983
GO:0030529	intracellular ribonucleoprotein complex	C	7.1029e-05	0.000840983
GO:0005840	ribosome	C	7.1029e-05	0.000840983
GO:0006091	generation of precursor metabolites and energy	P	0.000144765	0.00164809
GO:0050896	response to stimulus	P	0.00018529	0.00203133
GO:0003924	GTPase activity	F	0.000195259	0.00206417
GO:0032991	macromolecular complex	C	0.000277546	0.00283288
GO:0005829	cytosol	C	0.000314612	0.00310417
GO:0006790	sulfur compound metabolic process	P	0.000521254	0.00480729
GO:0043227	membrane-bounded organelle	C	0.000535948	0.00480729
GO:0043231	intracellular membrane-bounded organelle	C	0.000535948	0.00480729
GO:0043167	ion binding	F	0.000713296	0.00620987
GO:0005215	transporter activity	F	0.000928825	0.00785521
GO:0005488	binding	F	0.00105082	0.00864005
GO:0006950	response to stress	P	0.00127265	0.0101812
GO:0015979	photosynthesis	P	0.00141126	0.010993
GO:0022857	transmembrane transporter activity	F	0.00214784	0.0163016
GO:1901564	organonitrogen compound metabolic process	P	0.00262687	0.0194388
GO:0044763	single-organism cellular process	P	0.0030271	0.0215981
GO:0006807	nitrogen compound metabolic process	P	0.0030646	0.0215981
GO:0008219	cell death	P	0.00315907	0.0217462
GO:0034641	cellular nitrogen compound metabolic process	P	0.00412127	0.0277249
GO:0051082	unfolded protein binding	F	0.00458449	0.0301557
GO:0065007	biological regulation	P	0.00687575	0.0439831
GO:0006457	protein folding	P	0.0069838	0.0439831
GO:0012505	endomembrane system	C	0.00763495	0.0459724
GO:0051186	cofactor metabolic process	P	0.00764278	0.0459724
GO:0034622	cellular macromolecular complex assembly	P	0.00807622	0.0459724
GO:0071826	ribonucleoprotein complex subunit organization	P	0.00807622	0.0459724
GO:0022618	ribonucleoprotein complex assembly	P	0.00807622	0.0459724
GO:0008289	lipid binding	F	0.00829935	0.0463511

## Sheet: S8B Table
S8 Table. (B) Enrichment of pathway analysis.
Pathway	CircRNA_number	Parent_gene_number	Total gene number in pathway	P-Value	FDR
Metabolic pathways	333	534	2609	1.17446e-53	1.44459e-51
Biosynthesis of secondary metabolites	324	324	1481	5.23418e-37	3.21902e-35
Ribosome	297	144	504	4.79542e-26	1.96612e-24
Carbon metabolism	255	120	372	1.28225e-25	3.94292e-24
Carbon fixation in photosynthetic organisms	173	56	113	3.38175e-19	8.3191e-18
Biosynthesis of amino acids	256	100	371	4.23016e-17	8.67183e-16
Phagosome	207	51	149	1.54585e-12	2.71628e-11
Phenylpropanoid biosynthesis	266	67	242	2.16031e-12	3.32148e-11
Proteasome	183	39	99	2.156e-11	2.94654e-10
Spliceosome	242	66	269	2.51603e-10	3.09472e-09
Peroxisome	196	41	122	3.5483e-10	3.96765e-09
Photosynthesis - antenna proteins	154	21	31	6.54755e-10	6.71124e-09
RNA transport	250	60	249	2.84422e-09	2.69107e-08
Oxidative phosphorylation	250	46	170	1.01496e-08	8.91717e-08
Plant hormone signal transduction	270	72	355	4.13837e-08	3.39346e-07
Valine, leucine and isoleucine biosynthesis	156	17	29	1.30447e-07	1.00281e-06
Protein processing in endoplasmic reticulum	256	64	316	2.35938e-07	1.70708e-06
Glycolysis / Gluconeogenesis	167	45	193	5.53114e-07	3.77961e-06
Photosynthesis	205	30	101	6.92837e-07	4.48521e-06
Glutathione metabolism	238	36	139	9.24698e-07	5.68689e-06
Plant-pathogen interaction	216	46	209	1.63455e-06	9.57378e-06
Phenylalanine metabolism	195	19	48	2.64184e-06	1.47703e-05
Glyoxylate and dicarboxylate metabolism	146	30	110	3.01065e-06	1.61004e-05
Flavonoid biosynthesis	137	17	44	1.13126e-05	5.79772e-05
Starch and sucrose metabolism	238	49	251	1.33619e-05	6.57408e-05
2-Oxocarboxylic acid metabolism	204	24	86	2.05206e-05	9.70782e-05
Stilbenoid, diarylheptanoid and gingerol biosynthesis	111	12	23	2.23805e-05	0.000101956
C5-Branched dibasic acid metabolism	55	9	12	3.08989e-05	0.000135734
Pentose phosphate pathway	136	23	83	3.31634e-05	0.000140659
Nitrogen metabolism	98	17	50	4.29481e-05	0.000176087
Glycine, serine and threonine metabolism	158	27	111	5.077e-05	0.000201442
Vitamin B6 metabolism	73	9	14	7.31725e-05	0.000281257
Selenocompound metabolism	58	12	27	7.55371e-05	0.000281547
alpha-Linolenic acid metabolism	152	17	55	0.000113674	0.000411232
Pyruvate metabolism	147	28	126	0.000141716	0.000498029
Cyanoamino acid metabolism	115	16	57	0.000441971	0.00151007
Cysteine and methionine metabolism	182	28	137	0.000461078	0.00153277
Citrate cycle (TCA cycle)	167	22	98	0.000618769	0.00200286
Alanine, aspartate and glutamate metabolism	191	19	80	0.000794353	0.00250527
Ubiquitin mediated proteolysis	131	32	178	0.00128704	0.00395764
Nicotinate and nicotinamide metabolism	99	9	24	0.0015564	0.00464284
Benzoxazinoid biosynthesis	97	6	10	0.00158536	0.00464284
Arginine biosynthesis	111	13	49	0.00224914	0.0064336
mRNA surveillance pathway	140	31	179	0.0025136	0.00702666
Linoleic acid metabolism	116	7	16	0.00259682	0.00709798
Fatty acid degradation	106	14	59	0.00371472	0.00993285
Brassinosteroid biosynthesis	31	6	13	0.00428112	0.0112038
Phenylalanine, tyrosine and tryptophan biosynthesis	60	15	73	0.00849725	0.0214535
Tropane, piperidine and pyridine alkaloid biosynthesis	85	7	21	0.00854653	0.0214535
Lysine degradation	109	10	41	0.0112571	0.0276924
Circadian rhythm - plant	171	14	69	0.0117894	0.0284333
